# Supplementary material for: Synthesis and structure of hexa­aqua­cobalt bis­(2-methyl-1H-imidazol-3-ium) tetra­aqua­bis­(benzene-1,3,5-tri­carboxyl­ato-κO)cobalt
Source: Acta Crystallogr E Crystallogr Commun. 2022 Jul 19;78(Pt 8):814–7. doi: 10.1107/S2056989022007046 (PMC9361360; doi:10.1107/S2056989022007046)
Supplement: Supplementary file 1 [file e-78-00814-sup1.cif]

##############################################################################
#                                                                            #
# This CIF contains the data in a paper accepted for publication in          #
# Acta Crystallographica Section E. It conforms to the requirements of       #
# Notes for Authors for Acta Crystallographica Section E, and has been       #
# peer reviewed under the auspices of the IUCr Commission on Journals.       #
#                                                                            #
# Full details of the Crystallographic Information File format               #
# are given in the paper "The Crystallographic Information File (CIF):       #
# a New Standard Archive File for Crystallography" by S. R. Hall, F. H.      #
# Allen and I. D. Brown [Acta Cryst. (1991), A47, 655-685].                  #
#                                                                            #
# The current version of the core CIF dictionary is obtainable from          #
# ftp://ftp.iucr.org/pub/cif_core.dic.                                       #
#                                                                            #
# Software is freely available for graphical display of the structure(s)     #
# in this CIF. For information consult the CIF software page                 #
# http://www.iucr.org/resources/cif/software.                                #
#                                                                            #
# This file may be used for bona fide research purposes within the           #
# scientific community so long as proper attribution is given to the journal # 
# article from which it was obtained.                                        #
#                                                                            #
##############################################################################
data_I
_audit_creation_method     'SHELXL-2019/2'
_journal_date_recd_electronic     2022-02-24
_journal_date_accepted     2022-07-09
_journal_name_full     'Acta Crystallographica, Section E'
_journal_year     2022
_journal_volume     78
_journal_issue      8
_journal_page_first     0
_journal_page_last     0
_journal_paper_category     GM
_journal_paper_doi     10.1107/S2056989022007046
_journal_coeditor_code     JQ2016
_publ_contact_author_name     'Jose de Jesus Velazquez-Garcia'
_publ_contact_author_address
;
Deutsches Elektronen-Synchrotron (DESY)
FS-SCS
Notkestrasse 85
Hamburg
22607
Hamburg
;
_publ_contact_author_email     'jose.velazquez@desy.de'
_publ_contact_author_fax     ?
_publ_contact_author_phone     '+49 (0)40 8998 1709'
_publ_section_title
;
Synthesis and structure of hexaaquacobalt
bis(2-methyl-1<i>H</i>-imidazol-3-ium)
tetraaquabis(benzene-1,3,5-tricarboxylato-\k<i>O</i>)cobalt
;
_publ_section_title_footnote     .
loop_
    _publ_author_name
    _publ_author_footnote
    _publ_author_address
    'Velazquez-Garcia, Jose de Jesus' .
;
Deutsches Elektronen-Synchrotron DESY
Notkestr. 85
22607
Hamburg
Germany
;
    'Techert, Simone' .
;
Deutsches Elektronen-Synchrotron DESY
Notkestr. 85
22607
Hamburg
Germany
Institut f\"ur R\"ontgenphysik
Georg-August-Universit\"at G\"ottingen
Friedrich-Hund-Platz 1
G\"ottingen
37077
Germany
;
_publ_section_synopsis
;
An hexaaquacobalt-based complex was synthesized and its structure determined by
single-crystal X-ray diffraction. The observed Co---O~carboxylate~ bond length
is 2.0835 (9) \%A and the Co---O~water~ bond lengths are in the range
2.0576(9)-2.1196(9) \%A.
;
_chemical_name_systematic
;
Hexaaquacobalt
bis(2-methyl-1<i>H</i>-imidazol-3-ium)
tetraaquabis(benzene-1,3,5-tricarboxylato-\k<i>O</i>)cobalt
;
_chemical_name_common     ?
_chemical_formula_moiety     'C18 H14 Co O16, Co H12 O6, 2(C4 H7 N2)'
_chemical_formula_sum     'C26 H40 Co2 N4 O22'
_chemical_formula_iupac     '(C4 H7 N2)2 [Co (H2 O)6] [Co (C9 H3 O6)2 (H2 O)4]'
_chemical_formula_weight     878.48
_chemical_melting_point     ?
_space_group_crystal_system     triclinic
_space_group_name_H-M_alt     'P -1'
_space_group_name_Hall     '-P 1'
loop_
    _space_group_symop_operation_xyz
    'x, y, z'
    '-x, -y, -z'
_cell_length_a     9.2008(4)
_cell_length_b     9.3137(4)
_cell_length_c     10.6470(4)
_cell_angle_alpha     86.551(2)
_cell_angle_beta     79.378(2)
_cell_angle_gamma     72.369(2)
_cell_volume     854.61(6)
_cell_formula_units_Z     1
_cell_measurement_reflns_used     9913
_cell_measurement_theta_min     2.295
_cell_measurement_theta_max     30.636
_cell_measurement_temperature     296(2)
_exptl_crystal_description     prism
_exptl_crystal_colour     'clear light pink'
_exptl_crystal_size_max     0.200
_exptl_crystal_size_mid     0.100
_exptl_crystal_size_min     0.100
_exptl_crystal_density_diffrn     1.707
_exptl_crystal_density_meas     ?
_exptl_crystal_density_method     ?
_exptl_crystal_F_000     454
_exptl_absorpt_coefficient_mu     1.069
_exptl_absorpt_correction_type     multi-scan
_exptl_absorpt_process_details
;
(SADABS; Krause <i>et al.</i>,  2015)
;
_exptl_absorpt_correction_T_min     0.6994
_exptl_absorpt_correction_T_max     0.7461
_diffrn_ambient_temperature     296(2)
_diffrn_source     ?
_diffrn_radiation_type     MoK\a
_diffrn_radiation_wavelength     0.71073
_diffrn_measurement_device_type     'Bruker CCD area detector'
_diffrn_measurement_method     'phi and omega scans'
_diffrn_detector_area_resol_mean     ?
_diffrn_reflns_number     26203
_diffrn_reflns_av_R_equivalents     0.0260
_diffrn_reflns_av_unetI/netI     0.0221
_diffrn_reflns_theta_min     1.946
_diffrn_reflns_theta_max     30.721
_diffrn_reflns_theta_full     25.242
_diffrn_measured_fraction_theta_max     0.988
_diffrn_measured_fraction_theta_full     0.997
_diffrn_reflns_limit_h_min     -13
_diffrn_reflns_limit_h_max     13
_diffrn_reflns_limit_k_min     -13
_diffrn_reflns_limit_k_max     12
_diffrn_reflns_limit_l_min     -15
_diffrn_reflns_limit_l_max     14
_refine_special_details     ?
_reflns_number_total     5250
_reflns_number_gt     4605
_reflns_threshold_expression     'I > 2\s(I)'
_refine_ls_structure_factor_coef     Fsqd
_refine_ls_matrix_type     full
_refine_ls_R_factor_all     0.0315
_refine_ls_R_factor_gt     0.0263
_refine_ls_wR_factor_gt     0.0662
_refine_ls_wR_factor_ref     0.0693
_refine_ls_goodness_of_fit_ref     1.036
_refine_ls_restrained_S_all     1.032
_refine_ls_number_reflns     5250
_refine_ls_number_parameters     285
_refine_ls_number_restraints     47
_refine_ls_hydrogen_treatment     mixed
_refine_ls_weighting_scheme     calc
_refine_ls_weighting_details
              'w=1/[\s^2^(Fo^2^)+(0.0331P)^2^+0.4935P] where P=(Fo^2^+2Fc^2^)/3'
_atom_sites_solution_hydrogens     mixed
_atom_sites_solution_primary     difmap
_atom_sites_solution_secondary     dual
_refine_ls_shift/su_max     0.000
_refine_ls_shift/su_mean     0.000
_refine_diff_density_max     0.595
_refine_diff_density_min     -0.421
_refine_ls_extinction_method     none
_refine_ls_extinction_coef     .
loop_
    _atom_type_symbol
    _atom_type_description
    _atom_type_scat_dispersion_real
    _atom_type_scat_dispersion_imag
    _atom_type_scat_source
    'C' 'C' 0.0033 0.0016
                         'International Tables Vol C Tables 4.2.6.8 and 6.1.1.4'
    'H' 'H' 0.0000 0.0000
                         'International Tables Vol C Tables 4.2.6.8 and 6.1.1.4'
    'Co' 'Co' 0.3494 0.9721
                         'International Tables Vol C Tables 4.2.6.8 and 6.1.1.4'
    'N' 'N' 0.0061 0.0033
                         'International Tables Vol C Tables 4.2.6.8 and 6.1.1.4'
    'O' 'O' 0.0106 0.0060
                         'International Tables Vol C Tables 4.2.6.8 and 6.1.1.4'
_computing_data_collection
;
APEX2 (Bruker, 2016)
;
_computing_cell_refinement
;
SAINT (Bruker, 2016)
;
_computing_data_reduction
;
SAINT (Bruker, 2016)
;
_computing_structure_solution
;
<i>SHELXT2018/2</i> (Sheldrick, 2018)
;
_computing_structure_refinement
;
<i>SHELXL2019/2</i> (Sheldrick, 2015)
;
_computing_molecular_graphics
;
<i>OLEX2</i> (Dolomanov <i>et al.</i>,  2009)
;
_computing_publication_material
;
<i>OLEX2</i> (Dolomanov <i>et al.</i>,  2009)
;
loop_
    _atom_site_type_symbol
    _atom_site_label
    _atom_site_fract_x
    _atom_site_fract_y
    _atom_site_fract_z
    _atom_site_U_iso_or_equiv
    _atom_site_adp_type
    _atom_site_calc_flag
    _atom_site_occupancy
    _atom_site_disorder_assembly
    _atom_site_disorder_group
    Co Co1 1.000000 0.500000 0.500000 0.00661(6) Uani d 1 . .
    Co Co2 1.000000 0.000000 1.000000 0.00734(6) Uani d 1 . .
    O O1 1.09226(11) -0.04186(11) 0.80639(9) 0.01446(19) Uani d 1 . .
    H H1A 1.128(2) -0.1158(16) 0.7654(16) 0.022 Uiso d 1 . .
    H H1B 1.0319(19) 0.0150(17) 0.7699(17) 0.022 Uiso d 1 . .
    O O2 1.06874(11) 0.19677(11) 0.98183(10) 0.01395(18) Uani d 1 . .
    H H2A 1.107(2) 0.215(2) 1.0361(15) 0.021 Uiso d 1 . .
    H H2B 1.0153(19) 0.2726(17) 0.9590(17) 0.021 Uiso d 1 . .
    O O3 0.78549(10) 0.12296(10) 0.95554(8) 0.01077(17) Uani d 1 . .
    O O4 0.85774(10) 0.18407(10) 0.75266(8) 0.01246(18) Uani d 1 . .
    O O5 0.23219(10) 0.29950(10) 1.15378(8) 0.01007(16) Uani d 1 . .
    O O6 0.10354(10) 0.53500(10) 1.10793(8) 0.01151(17) Uani d 1 . .
    O O7 0.24698(10) 0.69230(10) 0.65394(8) 0.00982(16) Uani d 1 . .
    O O8 0.49974(10) 0.65513(10) 0.58167(8) 0.01243(18) Uani d 1 . .
    O O9 0.91967(10) 0.31282(10) 0.53041(9) 0.01031(17) Uani d 1 . .
    H H9A 0.898(2) 0.278(2) 0.5975(12) 0.015 Uiso d 1 . .
    H H9B 0.8655(19) 0.302(2) 0.4862(14) 0.015 Uiso d 1 . .
    O O10 1.09204(10) 0.46619(10) 0.67157(8) 0.00996(16) Uani d 1 . .
    H H10A 1.1344(18) 0.5265(17) 0.6797(16) 0.015 Uiso d 1 . .
    H H10B 1.0313(17) 0.4689(19) 0.7355(13) 0.015 Uiso d 1 . .
    O O11 1.20606(10) 0.36656(11) 0.40161(9) 0.01061(17) Uani d 1 . .
    H H11A 1.2898(16) 0.368(2) 0.4028(16) 0.016 Uiso d 1 . .
    H H11B 1.2048(19) 0.350(2) 0.3281(17) 0.016 Uiso d 1 . .
    N N1 0.50458(13) 0.14060(12) 0.61249(10) 0.0119(2) Uani d 1 . .
    H H1 0.510(2) 0.2077(18) 0.5469(15) 0.014 Uiso d 1 . .
    N N2 0.57535(12) -0.03974(12) 0.74458(10) 0.0119(2) Uani d 1 . .
    H H2 0.6351(19) -0.1208(18) 0.7785(16) 0.014 Uiso d 1 . .
    C C1 0.76058(13) 0.19797(13) 0.85484(11) 0.0081(2) Uani d 1 . .
    C C2 0.60272(13) 0.31087(13) 0.85916(11) 0.0074(2) Uani d 1 . .
    C C3 0.57120(13) 0.41453(13) 0.76032(11) 0.0082(2) Uani d 1 . .
    H H3 0.647875 0.413232 0.689599 0.010 Uiso calc 1 . .
    C C4 0.42546(13) 0.52015(13) 0.76680(11) 0.0079(2) Uani d 1 . .
    C C5 0.31078(13) 0.52211(13) 0.87313(11) 0.0082(2) Uani d 1 . .
    H H5 0.213899 0.593210 0.878284 0.010 Uiso calc 1 . .
    C C6 0.34094(13) 0.41785(13) 0.97165(11) 0.0076(2) Uani d 1 . .
    C C7 0.48664(13) 0.31248(13) 0.96411(11) 0.0081(2) Uani d 1 . .
    H H7 0.506641 0.242605 1.029673 0.010 Uiso calc 1 . .
    C C8 0.21698(13) 0.41903(13) 1.08554(11) 0.0078(2) Uani d 1 . .
    C C9 0.38899(13) 0.63054(13) 0.65934(11) 0.0081(2) Uani d 1 . .
    C C10 0.37595(15) 0.14698(15) 0.70562(13) 0.0143(2) Uani d 1 . .
    H H10 0.277987 0.216042 0.710213 0.017 Uiso calc 1 . .
    C C11 0.42065(15) 0.03308(15) 0.78863(12) 0.0137(2) Uani d 1 . .
    H H11 0.359239 0.008535 0.861228 0.016 Uiso calc 1 . .
    C C12 0.62411(14) 0.02705(14) 0.63723(12) 0.0110(2) Uani d 1 . .
    C C13 0.78039(15) -0.01811(15) 0.55720(13) 0.0156(2) Uani d 1 . .
    H H13A 0.806962 -0.121788 0.533113 0.023 Uiso calc 0.58(5) . .
    H H13B 0.854729 -0.005633 0.604826 0.023 Uiso calc 0.58(5) . .
    H H13C 0.780728 0.043824 0.481802 0.023 Uiso calc 0.58(5) . .
    H H13D 0.804580 0.069870 0.519273 0.023 Uiso calc 0.42(5) A 2
    H H13E 0.782325 -0.084695 0.491083 0.023 Uiso calc 0.42(5) A 2
    H H13F 0.855513 -0.068771 0.609385 0.023 Uiso calc 0.42(5) A 2
loop_
    _atom_site_aniso_label
    _atom_site_aniso_U_11
    _atom_site_aniso_U_22
    _atom_site_aniso_U_33
    _atom_site_aniso_U_12
    _atom_site_aniso_U_13
    _atom_site_aniso_U_23
    Co1 0.00602(10) 0.00746(11) 0.00589(10) -0.00185(8) -0.00054(7) 0.00102(7)
    Co2 0.00718(10) 0.00685(11) 0.00737(10) -0.00111(8) -0.00184(7) 0.00140(8)
    O1 0.0144(4) 0.0133(5) 0.0109(4) 0.0036(4) -0.0031(3) -0.0002(3)
    O2 0.0155(4) 0.0092(4) 0.0193(5) -0.0037(3) -0.0097(4) 0.0036(3)
    O3 0.0100(4) 0.0115(4) 0.0088(4) -0.0005(3) -0.0021(3) 0.0035(3)
    O4 0.0111(4) 0.0131(4) 0.0089(4) 0.0006(3) 0.0006(3) 0.0034(3)
    O5 0.0123(4) 0.0081(4) 0.0085(4) -0.0021(3) -0.0008(3) 0.0027(3)
    O6 0.0101(4) 0.0103(4) 0.0105(4) 0.0001(3) 0.0013(3) 0.0021(3)
    O7 0.0078(4) 0.0110(4) 0.0099(4) -0.0013(3) -0.0029(3) 0.0019(3)
    O8 0.0091(4) 0.0151(4) 0.0116(4) -0.0030(3) -0.0012(3) 0.0066(3)
    O9 0.0123(4) 0.0129(4) 0.0077(4) -0.0067(3) -0.0029(3) 0.0038(3)
    O10 0.0089(4) 0.0138(4) 0.0077(4) -0.0047(3) -0.0011(3) 0.0016(3)
    O11 0.0077(4) 0.0144(4) 0.0092(4) -0.0028(3) -0.0006(3) -0.0009(3)
    N1 0.0147(5) 0.0096(5) 0.0111(5) -0.0029(4) -0.0036(4) 0.0030(4)
    N2 0.0116(5) 0.0096(5) 0.0127(5) -0.0012(4) -0.0017(4) 0.0031(4)
    C1 0.0081(5) 0.0075(5) 0.0086(5) -0.0020(4) -0.0021(4) 0.0009(4)
    C2 0.0073(5) 0.0067(5) 0.0080(5) -0.0016(4) -0.0021(4) 0.0004(4)
    C3 0.0082(5) 0.0083(5) 0.0079(5) -0.0026(4) -0.0014(4) 0.0011(4)
    C4 0.0089(5) 0.0084(5) 0.0068(5) -0.0033(4) -0.0020(4) 0.0018(4)
    C5 0.0081(5) 0.0082(5) 0.0082(5) -0.0022(4) -0.0018(4) 0.0005(4)
    C6 0.0084(5) 0.0079(5) 0.0066(5) -0.0028(4) -0.0010(4) 0.0007(4)
    C7 0.0095(5) 0.0073(5) 0.0074(5) -0.0022(4) -0.0024(4) 0.0014(4)
    C8 0.0086(5) 0.0094(5) 0.0067(5) -0.0039(4) -0.0027(4) 0.0005(4)
    C9 0.0099(5) 0.0072(5) 0.0077(5) -0.0025(4) -0.0026(4) 0.0003(4)
    C10 0.0121(5) 0.0126(6) 0.0171(6) -0.0020(4) -0.0028(4) 0.0015(5)
    C11 0.0123(5) 0.0136(6) 0.0134(6) -0.0030(5) 0.0000(4) 0.0017(4)
    C12 0.0140(5) 0.0082(5) 0.0113(5) -0.0042(4) -0.0022(4) 0.0005(4)
    C13 0.0148(6) 0.0137(6) 0.0168(6) -0.0046(5) 0.0023(5) -0.0015(5)
_geom_special_details
;
 All esds (except the esd in the dihedral angle between two l.s. planes)
 are estimated using the full covariance matrix.  The cell esds are taken
 into account individually in the estimation of esds in distances, angles
 and torsion angles; correlations between esds in cell parameters are only
 used when they are defined by crystal symmetry.  An approximate (isotropic)
 treatment of cell esds is used for estimating esds involving l.s. planes.
;
loop_
    _geom_bond_atom_site_label_1
    _geom_bond_atom_site_label_2
    _geom_bond_site_symmetry_2
    _geom_bond_distance
    _geom_bond_publ_flag
    Co1 O11 . 2.0576(9) ?
    Co1 O11 2_766 2.0576(9) ?
    Co1 O9 2_766 2.0772(9) ?
    Co1 O9 . 2.0772(9) ?
    Co1 O10 . 2.1196(9) ?
    Co1 O10 2_766 2.1196(9) ?
    Co2 O3 2_757 2.0835(9) ?
    Co2 O3 . 2.0835(9) ?
    Co2 O1 2_757 2.0912(9) ?
    Co2 O1 . 2.0912(9) ?
    Co2 O2 2_757 2.1000(9) ?
    Co2 O2 . 2.1000(9) ?
    O1 H1A . 0.787(12) ?
    O1 H1B . 0.785(12) ?
    O2 H2A . 0.778(12) ?
    O2 H2B . 0.783(12) ?
    O3 C1 . 1.2624(14) ?
    O4 C1 . 1.2601(14) ?
    O5 C8 . 1.2777(14) ?
    O6 C8 . 1.2526(15) ?
    O7 C9 . 1.2687(14) ?
    O8 C9 . 1.2580(14) ?
    O9 H9A . 0.785(12) ?
    O9 H9B . 0.775(12) ?
    O10 H10A . 0.791(12) ?
    O10 H10B . 0.793(12) ?
    O11 H11A . 0.778(12) ?
    O11 H11B . 0.809(17) ?
    N1 C12 . 1.3289(16) ?
    N1 C10 . 1.3854(16) ?
    N1 H1 . 0.913(15) ?
    N2 C12 . 1.3375(15) ?
    N2 C11 . 1.3832(16) ?
    N2 H2 . 0.890(15) ?
    C1 C2 . 1.5078(16) ?
    C2 C7 . 1.3934(15) ?
    C2 C3 . 1.3944(16) ?
    C3 C4 . 1.3948(16) ?
    C3 H3 . 0.9300 ?
    C4 C5 . 1.3949(15) ?
    C4 C9 . 1.5066(16) ?
    C5 C6 . 1.3934(15) ?
    C5 H5 . 0.9300 ?
    C6 C7 . 1.3926(16) ?
    C6 C8 . 1.5019(15) ?
    C7 H7 . 0.9300 ?
    C10 C11 . 1.3537(17) ?
    C10 H10 . 0.9300 ?
    C11 H11 . 0.9300 ?
    C12 C13 . 1.4818(17) ?
    C13 H13A . 0.9600 ?
    C13 H13B . 0.9600 ?
    C13 H13C . 0.9600 ?
    C13 H13D . 0.9600 ?
    C13 H13E . 0.9600 ?
    C13 H13F . 0.9600 ?
loop_
    _geom_angle_atom_site_label_1
    _geom_angle_atom_site_label_2
    _geom_angle_atom_site_label_3
    _geom_angle_site_symmetry_1
    _geom_angle_site_symmetry_3
    _geom_angle
    _geom_angle_publ_flag
    O11 Co1 O11 . 2_766 180.0 ?
    O11 Co1 O9 . 2_766 90.60(4) ?
    O11 Co1 O9 2_766 2_766 89.40(4) ?
    O11 Co1 O9 . . 89.40(4) ?
    O11 Co1 O9 2_766 . 90.60(4) ?
    O9 Co1 O9 2_766 . 180.0 ?
    O11 Co1 O10 . . 90.76(4) ?
    O11 Co1 O10 2_766 . 89.24(4) ?
    O9 Co1 O10 2_766 . 86.64(3) ?
    O9 Co1 O10 . . 93.36(4) ?
    O11 Co1 O10 . 2_766 89.24(4) ?
    O11 Co1 O10 2_766 2_766 90.76(4) ?
    O9 Co1 O10 2_766 2_766 93.36(3) ?
    O9 Co1 O10 . 2_766 86.64(4) ?
    O10 Co1 O10 . 2_766 180.0 ?
    O3 Co2 O3 2_757 . 180.00(5) ?
    O3 Co2 O1 2_757 2_757 90.97(4) ?
    O3 Co2 O1 . 2_757 89.03(4) ?
    O3 Co2 O1 2_757 . 89.03(4) ?
    O3 Co2 O1 . . 90.97(4) ?
    O1 Co2 O1 2_757 . 180.0 ?
    O3 Co2 O2 2_757 2_757 89.79(4) ?
    O3 Co2 O2 . 2_757 90.21(4) ?
    O1 Co2 O2 2_757 2_757 88.38(4) ?
    O1 Co2 O2 . 2_757 91.62(4) ?
    O3 Co2 O2 2_757 . 90.21(4) ?
    O3 Co2 O2 . . 89.79(4) ?
    O1 Co2 O2 2_757 . 91.62(4) ?
    O1 Co2 O2 . . 88.38(4) ?
    O2 Co2 O2 2_757 . 180.0 ?
    Co2 O1 H1A . . 133.6(14) ?
    Co2 O1 H1B . . 104.8(13) ?
    H1A O1 H1B . . 107.5(16) ?
    Co2 O2 H2A . . 117.6(14) ?
    Co2 O2 H2B . . 121.0(13) ?
    H2A O2 H2B . . 108.3(16) ?
    C1 O3 Co2 . . 126.90(8) ?
    Co1 O9 H9A . . 125.1(13) ?
    Co1 O9 H9B . . 117.8(13) ?
    H9A O9 H9B . . 108.5(16) ?
    Co1 O10 H10A . . 111.8(12) ?
    Co1 O10 H10B . . 115.7(13) ?
    H10A O10 H10B . . 106.0(15) ?
    Co1 O11 H11A . . 128.6(13) ?
    Co1 O11 H11B . . 114.9(12) ?
    H11A O11 H11B . . 105.6(16) ?
    C12 N1 C10 . . 109.77(10) ?
    C12 N1 H1 . . 124.4(11) ?
    C10 N1 H1 . . 125.7(11) ?
    C12 N2 C11 . . 109.55(11) ?
    C12 N2 H2 . . 123.4(11) ?
    C11 N2 H2 . . 127.0(11) ?
    O4 C1 O3 . . 124.51(11) ?
    O4 C1 C2 . . 118.73(10) ?
    O3 C1 C2 . . 116.76(10) ?
    C7 C2 C3 . . 119.40(10) ?
    C7 C2 C1 . . 119.49(10) ?
    C3 C2 C1 . . 121.11(10) ?
    C2 C3 C4 . . 120.45(10) ?
    C2 C3 H3 . . 119.8 ?
    C4 C3 H3 . . 119.8 ?
    C3 C4 C5 . . 119.66(10) ?
    C3 C4 C9 . . 120.93(10) ?
    C5 C4 C9 . . 119.40(10) ?
    C6 C5 C4 . . 120.20(11) ?
    C6 C5 H5 . . 119.9 ?
    C4 C5 H5 . . 119.9 ?
    C7 C6 C5 . . 119.71(10) ?
    C7 C6 C8 . . 120.09(10) ?
    C5 C6 C8 . . 120.19(10) ?
    C6 C7 C2 . . 120.56(10) ?
    C6 C7 H7 . . 119.7 ?
    C2 C7 H7 . . 119.7 ?
    O6 C8 O5 . . 123.36(11) ?
    O6 C8 C6 . . 118.94(10) ?
    O5 C8 C6 . . 117.70(10) ?
    O8 C9 O7 . . 124.60(11) ?
    O8 C9 C4 . . 118.45(10) ?
    O7 C9 C4 . . 116.95(10) ?
    C11 C10 N1 . . 106.62(11) ?
    C11 C10 H10 . . 126.7 ?
    N1 C10 H10 . . 126.7 ?
    C10 C11 N2 . . 106.72(11) ?
    C10 C11 H11 . . 126.6 ?
    N2 C11 H11 . . 126.6 ?
    N1 C12 N2 . . 107.33(11) ?
    N1 C12 C13 . . 125.58(11) ?
    N2 C12 C13 . . 127.07(11) ?
    C12 C13 H13A . . 109.5 ?
    C12 C13 H13B . . 109.5 ?
    H13A C13 H13B . . 109.5 ?
    C12 C13 H13C . . 109.5 ?
    H13A C13 H13C . . 109.5 ?
    H13B C13 H13C . . 109.5 ?
    C12 C13 H13D . . 109.5 ?
    H13A C13 H13D . . 135.3 ?
    H13B C13 H13D . . 76.7 ?
    H13C C13 H13D . . 35.5 ?
    C12 C13 H13E . . 109.5 ?
    H13A C13 H13E . . 35.5 ?
    H13B C13 H13E . . 135.3 ?
    H13C C13 H13E . . 76.7 ?
    H13D C13 H13E . . 109.5 ?
    C12 C13 H13F . . 109.5 ?
    H13A C13 H13F . . 76.7 ?
    H13B C13 H13F . . 35.5 ?
    H13C C13 H13F . . 135.3 ?
    H13D C13 H13F . . 109.5 ?
    H13E C13 H13F . . 109.5 ?
loop_
    _geom_torsion_atom_site_label_1
    _geom_torsion_atom_site_label_2
    _geom_torsion_atom_site_label_3
    _geom_torsion_atom_site_label_4
    _geom_torsion_site_symmetry_1
    _geom_torsion_site_symmetry_2
    _geom_torsion_site_symmetry_3
    _geom_torsion_site_symmetry_4
    _geom_torsion
    _geom_torsion_publ_flag
    Co2 O3 C1 O4 . . . . 16.76(18) ?
    Co2 O3 C1 C2 . . . . -163.49(8) ?
    O4 C1 C2 C7 . . . . 170.61(11) ?
    O3 C1 C2 C7 . . . . -9.15(17) ?
    O4 C1 C2 C3 . . . . -9.89(17) ?
    O3 C1 C2 C3 . . . . 170.35(11) ?
    C7 C2 C3 C4 . . . . 0.72(18) ?
    C1 C2 C3 C4 . . . . -178.78(11) ?
    C2 C3 C4 C5 . . . . 0.16(18) ?
    C2 C3 C4 C9 . . . . -178.68(11) ?
    C3 C4 C5 C6 . . . . -0.83(18) ?
    C9 C4 C5 C6 . . . . 178.03(11) ?
    C4 C5 C6 C7 . . . . 0.61(18) ?
    C4 C5 C6 C8 . . . . -179.42(11) ?
    C5 C6 C7 C2 . . . . 0.29(18) ?
    C8 C6 C7 C2 . . . . -179.69(11) ?
    C3 C2 C7 C6 . . . . -0.95(18) ?
    C1 C2 C7 C6 . . . . 178.56(11) ?
    C7 C6 C8 O6 . . . . 161.30(11) ?
    C5 C6 C8 O6 . . . . -18.68(17) ?
    C7 C6 C8 O5 . . . . -19.76(17) ?
    C5 C6 C8 O5 . . . . 160.27(11) ?
    C3 C4 C9 O8 . . . . -19.45(17) ?
    C5 C4 C9 O8 . . . . 161.70(11) ?
    C3 C4 C9 O7 . . . . 160.47(11) ?
    C5 C4 C9 O7 . . . . -18.38(17) ?
    C12 N1 C10 C11 . . . . -0.03(15) ?
    N1 C10 C11 N2 . . . . 0.19(15) ?
    C12 N2 C11 C10 . . . . -0.29(15) ?
    C10 N1 C12 N2 . . . . -0.15(15) ?
    C10 N1 C12 C13 . . . . 178.19(12) ?
    C11 N2 C12 N1 . . . . 0.27(15) ?
    C11 N2 C12 C13 . . . . -178.04(13) ?
loop_
    _geom_hbond_atom_site_label_D
    _geom_hbond_atom_site_label_H
    _geom_hbond_atom_site_label_A
    _geom_hbond_site_symmetry_A
    _geom_hbond_distance_DH
    _geom_hbond_distance_HA
    _geom_hbond_distance_DA
    _geom_hbond_angle_DHA
    _geom_hbond_publ_flag
    O1 H1A O7 1_645 0.787(12) 2.096(12) 2.8789(13) 173.5(19) yes
    O1 H1B O4 . 0.785(12) 1.904(13) 2.6401(13) 155.8(18) yes
    O2 H2A O5 1_655 0.778(12) 2.175(13) 2.9371(13) 166.5(19) yes
    O2 H2B O6 2_667 0.783(12) 1.965(12) 2.7458(13) 175(2) yes
    O9 H9A O4 . 0.785(12) 1.850(12) 2.6339(12) 176.4(19) yes
    O9 H9B O7 2_666 0.775(12) 1.957(12) 2.7150(13) 165.9(18) yes
    O10 H10A O7 1_655 0.791(12) 2.085(12) 2.8592(13) 166.1(17) yes
    O10 H10B O6 2_667 0.793(12) 1.891(12) 2.6835(12) 176.3(18) yes
    O11 H11A O8 2_766 0.778(12) 1.919(13) 2.6911(13) 171.6(18) yes
    O11 H11B O5 1_654 0.809(17) 1.896(18) 2.6989(13) 172.0(17) yes
    N1 H1 O8 2_666 0.913(15) 1.811(15) 2.7214(13) 174.6(16) yes
    N2 H2 O5 2_657 0.890(15) 1.931(15) 2.8206(14) 178.0(17) yes
_shelx_space_group_comment
;
The symmetry employed for this shelxl refinement is uniquely defined
by the following loop, which should always be used as a source of
symmetry information in preference to the above space-group names.
They are only intended as comments.
;
_shelx_estimated_absorpt_T_min     0.815
_shelx_estimated_absorpt_T_max     0.901
_shelx_hkl_file
;
  -1   0   0  216.28    5.00
  -1   0   0  224.58    5.30
  -1   0   0  221.88    5.00
  -1   0   0  217.88    5.20
  -1   0   0  217.58    4.80
  -1   0   0  213.98    5.40
   1   0   0  215.58    5.10
   1   0   0  212.28    5.40
  -2   0   0  893.01   18.70
  -2   0   0  892.91   20.30
  -2   0   0  896.81   19.10
  -2   0   0  883.21   19.70
  -2   0   0  876.91   18.40
  -2   0   0  881.41   18.70
  -2   0   0  896.11   20.10
   2   0   0  896.91   19.10
   2   0   0  904.01   20.40
  -3   0   0   31.80    2.10
  -3   0   0   31.70    2.00
  -3   0   0   28.70    1.90
  -3   0   0   34.70    1.80
  -3   0   0   32.60    2.20
  -3   0   0   32.80    1.90
   3   0   0   32.70    2.30
  -4   0   0  425.06   12.30
  -4   0   0  438.46   12.00
  -4   0   0  463.25   12.60
  -4   0   0  462.65   11.60
  -4   0   0  438.36   11.50
  -4   0   0  457.95   11.10
   4   0   0  471.75   12.90
   4   0   0  430.86   11.80
  -5   0   0  516.35   12.80
  -5   0   0  525.75   14.60
  -5   0   0  496.95   13.40
  -5   0   0  505.95   13.20
  -5   0   0  502.55   14.40
  -5   0   0  502.65   13.30
  -5   0   0  489.15   13.90
   5   0   0  522.85   14.90
   5   0   0  506.75   13.80
  -6   0   0   47.40    3.40
  -6   0   0   50.19    3.90
  -6   0   0   55.89    3.80
  -6   0   0   47.10    3.60
  -6   0   0   48.20    3.30
  -6   0   0   51.09    3.20
   6   0   0   52.99    3.90
  -7   0   0   40.60    3.40
  -7   0   0   49.60    4.60
  -7   0   0   49.70    4.00
  -7   0   0   47.70    4.50
  -7   0   0   34.70    3.90
  -7   0   0   50.19    3.40
   7   0   0   43.60    4.50
  -8   0   0  453.45   15.60
  -8   0   0  483.55   14.20
  -8   0   0  445.76   13.30
  -8   0   0  453.45   15.10
  -8   0   0  472.85   14.90
  -8   0   0  452.45   14.50
   8   0   0  463.65   15.20
  -9   0   0  372.96   14.20
  -9   0   0  387.36   13.90
  -9   0   0  342.67   12.90
  -9   0   0  350.86   11.90
  -9   0   0  380.66   13.80
  -9   0   0  359.06   12.50
   9   0   0  337.67   13.50
 -10   0   0  532.45   16.30
 -10   0   0  540.25   17.70
 -10   0   0  540.35   18.30
 -10   0   0  550.44   18.60
 -10   0   0  513.95   18.90
  10   0   0  533.85   18.50
 -11   0   0    1.10    2.50
 -11   0   0    1.40    2.00
 -11   0   0    0.70    2.50
 -11   0   0    1.40    2.60
 -11   0   0    3.20    2.80
  11   0   0    0.90    2.30
 -12   0   0  285.37   14.50
 -12   0   0  276.17   13.30
 -12   0   0  283.17   13.90
  12   0   0  284.07   14.20
  12   0   0  264.37   12.60
  12  -1   0    0.60    3.80
  12  -1   0    5.00    3.30
 -12   1   0    5.10    3.70
 -12   1   0    1.40    2.90
 -12   1   0    0.50    3.10
  11  -1   0    7.30    3.30
  11  -1   0    3.30    3.10
 -11   1   0    6.60    3.50
 -11   1   0   -0.10    2.50
 -11   1   0    2.60    3.00
 -11   1   0    9.00    3.10
 -11   1   0    1.30    2.50
  10  -1   0   29.20    4.90
  10  -1   0   23.50    3.90
 -10   1   0   27.40    4.60
 -10   1   0   21.90    4.10
 -10   1   0   24.60    3.80
 -10   1   0   24.60    4.50
 -10   1   0   31.30    4.60
   9  -1   0   34.20    4.90
  -9   1   0   35.50    4.80
  -9   1   0   35.20    4.10
  -9   1   0   49.20    5.70
  -9   1   0   31.90    4.50
  -9   1   0   38.90    5.00
   8  -1   0    6.60    2.50
  -8   1   0    5.70    2.40
  -8   1   0    5.70    1.80
  -8   1   0    7.00    2.00
  -8   1   0    5.00    2.30
  -8   1   0    4.40    1.90
  -8   1   0   13.00    2.90
   7  -1   0  109.59    6.10
  -7   1   0   90.39    5.40
  -7   1   0  100.99    5.10
  -7   1   0  105.59    6.10
  -7   1   0  112.89    6.30
  -7   1   0  105.89    6.00
   6  -1   0   30.00    3.40
  -6   1   0   46.60    4.50
  -6   1   0   48.30    3.20
  -6   1   0   40.50    4.10
  -6   1   0   48.20    3.50
  -6   1   0   40.40    4.00
   5  -1   0  137.19    5.90
   5  -1   0  152.18    6.80
  -5   1   0  138.59    6.40
  -5   1   0  133.49    5.90
  -5   1   0  141.49    5.60
  -5   1   0  128.09    5.90
  -5   1   0  128.59    5.10
  -5   1   0  132.39    5.80
   4  -1   0    0.80    0.90
   4  -1   0    2.30    1.30
  -4   1   0   -0.50    0.30
  -4   1   0    2.00    0.90
  -4   1   0    0.50    0.80
  -4   1   0    0.50    0.80
  -4   1   0    0.10    0.80
  -4   1   0    1.40    0.90
  -4   1   0    1.90    1.00
   3  -1   0   95.49    4.20
   3  -1   0   89.39    3.80
   3  -1   0   94.99    3.40
  -3   1   0   90.39    3.30
  -3   1   0   92.59    3.90
  -3   1   0   87.19    3.70
  -3   1   0   93.39    3.60
  -3   1   0   87.29    3.40
  -3   1   0   93.09    4.20
   2  -1   0    8.60    1.20
   2  -1   0   12.40    1.20
   2  -1   0    8.80    1.30
   2  -1   0    9.90    1.30
  -2   1   0   10.20    1.20
  -2   1   0   11.90    1.30
  -2   1   0    9.30    1.10
  -2   1   0   12.30    1.10
  -2   1   0    5.00    0.90
  -2   1   0   11.10    1.40
   1  -1   0  173.28    4.30
   1  -1   0  171.48    4.20
   1  -1   0  167.88    4.50
   1  -1   0  170.08    4.90
   1  -1   0  160.38    4.70
  -1   1   0  172.28    4.90
  -1   1   0  176.48    4.50
  -1   1   0  170.28    4.30
  -1   1   0  167.58    4.20
  -1   1   0  174.38    4.60
  -1   1   0  175.68    5.00
  -1   1   0  173.08    4.10
   0  -1   0  350.46    7.70
   0  -1   0  356.76    7.40
   0  -1   0  352.96    8.20
   0  -1   0  348.57    7.90
   0  -1   0  340.97    7.50
   0  -1   0  339.87    8.10
   0  -1   0  346.47    7.40
   0   1   0  339.77    8.20
   0   1   0  350.86    7.40
   0   1   0  347.77    7.90
   0   1   0  349.57    7.80
   0   1   0  360.46    8.20
  -1  -1   0   98.19    3.00
  -1  -1   0  100.69    3.00
  -1  -1   0  103.99    2.70
  -1  -1   0  102.49    3.10
  -1  -1   0  103.09    2.80
  -1  -1   0   81.99    2.80
   1   1   0  101.49    2.60
   1   1   0   99.29    3.00
   1   1   0   99.59    3.10
  -2  -1   0   66.89    2.50
  -2  -1   0   61.39    2.40
  -2  -1   0   66.49    2.20
  -2  -1   0   69.99    2.20
  -2  -1   0   68.59    2.60
  -2  -1   0   66.89    2.60
  -2  -1   0   69.79    2.70
   2   1   0   62.09    2.40
   2   1   0   62.89    2.60
  -3  -1   0   34.20    2.10
  -3  -1   0   36.40    2.10
  -3  -1   0   39.70    2.20
  -3  -1   0   37.10    1.80
  -3  -1   0   38.20    2.30
  -3  -1   0   37.30    1.90
   3   1   0   40.80    2.40
  -4  -1   0   20.80    2.10
  -4  -1   0   23.80    1.90
  -4  -1   0   22.60    2.30
  -4  -1   0   24.40    1.70
  -4  -1   0   24.90    2.60
  -4  -1   0   24.30    2.00
  -4  -1   0   25.10    2.60
   4   1   0   26.40    2.30
  -5  -1   0  116.29    4.40
  -5  -1   0  121.79    5.40
  -5  -1   0  122.49    5.10
  -5  -1   0  117.59    4.80
  -5  -1   0  108.79    5.00
  -5  -1   0  119.19    5.00
  -5  -1   0  122.99    5.50
   5   1   0  124.49    5.70
   5   1   0  123.69    5.30
  -6  -1   0   47.10    3.40
  -6  -1   0   52.79    3.80
  -6  -1   0   48.90    3.70
  -6  -1   0   47.70    3.40
  -6  -1   0   47.00    3.00
  -6  -1   0   49.99    3.40
  -6  -1   0   47.80    3.40
   6   1   0   52.59    4.50
   6   1   0   44.50    3.50
  -7  -1   0   65.19    3.80
  -7  -1   0   54.39    4.10
  -7  -1   0   58.59    4.40
  -7  -1   0   64.59    4.30
  -7  -1   0   59.59    4.10
  -7  -1   0   60.19    4.20
   7   1   0   62.59    4.60
  -8  -1   0   57.59    4.80
  -8  -1   0   54.39    4.20
  -8  -1   0   65.49    4.20
  -8  -1   0   65.29    4.80
  -8  -1   0   71.59    5.00
  -8  -1   0   59.29    4.60
   8   1   0   58.99    4.80
  -9  -1   0   10.80    2.90
  -9  -1   0   10.80    2.50
  -9  -1   0    4.90    1.90
  -9  -1   0   10.70    2.70
  -9  -1   0   11.10    3.00
  -9  -1   0    7.90    2.40
   9   1   0   11.50    3.10
 -10  -1   0   16.10    3.60
 -10  -1   0   18.40    3.60
 -10  -1   0   17.40    3.60
 -10  -1   0   11.30    3.10
 -10  -1   0   12.00    2.80
 -10  -1   0   16.20    3.10
  10   1   0   16.40    3.90
 -11  -1   0    4.20    2.70
 -11  -1   0    5.10    2.40
 -11  -1   0    1.30    2.30
 -11  -1   0    0.50    2.50
 -11  -1   0    4.60    2.90
  11   1   0    4.70    3.10
 -12  -1   0   38.20    6.30
 -12  -1   0   27.50    4.80
 -12  -1   0   34.20    5.70
 -12  -1   0   29.00    5.40
  12   1   0   26.70    5.40
  11  -2   0   95.49    7.50
  11  -2   0   88.79    9.30
 -11   2   0   86.19    7.60
 -11   2   0   98.59    8.10
 -11   2   0   83.59    7.90
 -11   2   0  111.99    9.00
  10  -2   0  170.08    9.10
  10  -2   0  174.58   10.20
 -10   2   0  183.58   10.40
 -10   2   0  164.08    9.90
 -10   2   0  166.88    8.60
 -10   2   0  173.98    9.40
 -10   2   0  174.38   10.20
   9  -2   0  285.17   12.60
   9  -2   0  292.17   11.50
  -9   2   0  286.97   12.70
  -9   2   0  309.87   13.00
  -9   2   0  335.77   12.40
  -9   2   0  301.97   12.90
  -9   2   0  309.07   11.40
   8  -2   0  233.78   10.40
   8  -2   0  234.28    9.50
  -8   2   0  262.47   11.10
  -8   2   0  246.78    9.90
  -8   2   0  237.78   10.70
  -8   2   0  238.78   10.60
   7  -2   0  203.98    8.30
   7  -2   0  209.38    9.10
  -7   2   0  217.28    7.80
  -7   2   0  209.78    9.30
  -7   2   0  215.58    9.40
  -7   2   0  210.48    9.30
  -7   2   0  216.28    8.60
   6  -2   0   64.79    4.10
   6  -2   0   62.99    4.60
  -6   2   0   63.89    4.60
  -6   2   0   64.59    4.20
  -6   2   0   69.19    3.80
  -6   2   0   70.09    4.80
  -6   2   0   68.99    4.70
   5  -2   0  627.14   15.30
   5  -2   0  621.94   16.70
   5  -2   0  589.84   15.50
  -5   2   0  640.04   18.10
  -5   2   0  593.94   16.40
  -5   2   0  614.34   17.10
  -5   2   0  612.74   15.90
  -5   2   0  631.54   15.30
   4  -2   0   51.69    3.40
   4  -2   0   56.59    3.10
   4  -2   0   48.50    3.30
   4  -2   0   55.49    3.10
  -4   2   0   54.09    2.70
  -4   2   0   49.20    3.00
  -4   2   0   56.29    3.80
  -4   2   0   50.59    3.30
  -4   2   0   55.49    3.60
  -4   2   0   54.19    3.40
   3  -2   0 4292.47   89.39
   3  -2   0 3931.41   81.19
   3  -2   0 4106.89   83.29
   3  -2   0 3948.71   88.29
   3  -2   0 4123.69   81.69
  -3   2   0 4162.38   81.89
  -3   2   0 4136.49   83.09
  -3   2   0 4035.70   82.19
  -3   2   0 3992.90   87.19
  -3   2   0 4185.68   89.19
   2  -2   0   63.89    3.10
   2  -2   0   61.09    2.90
   2  -2   0   70.49    2.80
   2  -2   0   67.49    2.80
   2  -2   0   71.29    3.50
  -2   2   0   62.49    3.00
  -2   2   0   65.09    2.80
  -2   2   0   65.29    3.40
  -2   2   0   62.79    3.00
  -2   2   0   70.69    2.90
  -2   2   0   67.09    2.40
   1  -2   0  127.09    3.80
   1  -2   0  123.19    4.30
   1  -2   0  128.49    3.80
   1  -2   0  122.39    4.00
   1  -2   0  124.59    3.30
   1  -2   0  132.19    4.50
  -1   2   0  130.19    4.00
  -1   2   0  121.89    4.30
  -1   2   0  117.49    3.70
  -1   2   0  123.79    3.40
  -1   2   0  124.79    4.50
  -1   2   0  122.49    3.90
   0  -2   0 1999.80   42.10
   0  -2   0 1982.20   40.40
   0  -2   0 2013.90   39.90
   0  -2   0 2004.20   40.70
   0  -2   0 1986.10   43.30
   0   2   0 2001.30   43.40
   0   2   0 2049.59   40.20
   0   2   0 1996.10   43.50
   0   2   0 2006.70   42.30
   0   2   0 2009.90   39.60
   0   2   0 1947.31   42.10
  -1  -2   0 1259.87   26.00
  -1  -2   0 1320.07   27.80
  -1  -2   0 1302.77   26.30
  -1  -2   0 1284.77   28.60
  -1  -2   0 1284.27   27.00
  -1  -2   0 1268.17   26.50
   1   2   0 1284.07   27.60
   1   2   0 1291.47   28.50
   1   2   0 1315.57   28.60
  -2  -2   0 4239.48   86.89
  -2  -2   0 4269.07   89.89
  -2  -2   0 4267.67   84.49
  -2  -2   0 4452.35   91.19
  -2  -2   0 4116.39   83.69
   2   2   0 4278.87   91.19
   2   2   0 4337.07   92.49
  -3  -2   0    6.00    0.90
  -3  -2   0    3.20    0.90
  -3  -2   0    7.20    1.00
  -3  -2   0    6.20    1.20
  -3  -2   0    6.20    1.20
  -3  -2   0    3.50    1.00
   3   2   0    2.50    0.90
   3   2   0    2.50    0.80
  -4  -2   0  151.78    5.90
  -4  -2   0  163.58    5.60
  -4  -2   0  162.48    5.80
  -4  -2   0  184.08    6.10
  -4  -2   0  174.08    5.10
  -4  -2   0  163.38    5.60
  -4  -2   0  170.18    5.10
   4   2   0  173.78    5.80
   4   2   0  159.58    6.10
  -5  -2   0  475.95   12.80
  -5  -2   0  474.05   11.80
  -5  -2   0  464.95   12.60
  -5  -2   0  460.55   11.50
  -5  -2   0  459.95   13.10
   5   2   0  435.26   12.60
   5   2   0  467.65   13.50
  -6  -2   0  269.77    8.00
  -6  -2   0  264.67    8.90
  -6  -2   0  247.98    8.80
  -6  -2   0  284.57    9.50
  -6  -2   0  263.17    8.80
  -6  -2   0  267.37    8.40
   6   2   0  264.57    9.80
   6   2   0  254.37    8.90
  -7  -2   0 1080.49   26.80
  -7  -2   0 1101.19   26.50
  -7  -2   0 1086.59   25.70
  -7  -2   0 1089.29   27.10
  -7  -2   0 1081.19   24.90
   7   2   0 1100.19   27.00
   7   2   0 1099.99   27.60
  -8  -2   0   82.09    5.30
  -8  -2   0   77.19    5.00
  -8  -2   0   81.59    5.70
  -8  -2   0   87.89    5.50
  -8  -2   0   89.39    4.80
  -8  -2   0   87.39    5.40
   8   2   0   83.59    5.30
  -9  -2   0  900.91   25.70
  -9  -2   0  849.22   24.00
  -9  -2   0  856.31   23.80
  -9  -2   0  826.42   22.90
  -9  -2   0  881.81   22.10
  -9  -2   0  887.91   23.80
   9   2   0  871.31   24.40
   9   2   0  873.51   24.20
 -10  -2   0  583.24   18.60
 -10  -2   0  581.14   18.60
 -10  -2   0  603.14   17.20
 -10  -2   0  572.04   20.00
 -10  -2   0  576.74   18.30
 -10  -2   0  587.24   19.00
  10   2   0  589.64   19.10
  10   2   0  606.94   19.40
 -11  -2   0  380.86   15.10
 -11  -2   0  360.36   13.00
 -11  -2   0  381.06   16.00
 -11  -2   0  374.86   14.40
 -11  -2   0  363.36   14.60
 -11  -2   0  375.96   14.60
  11   2   0  398.26   15.50
  11   2   0  356.06   14.60
 -12  -2   0   44.50    5.30
 -12  -2   0   51.69    6.90
 -12  -2   0   51.59    7.00
 -12  -2   0   59.89    6.90
  12   2   0   45.80    6.10
  12   2   0   51.99    6.80
  11  -3   0   14.60    4.30
 -11   3   0   20.30    5.20
 -11   3   0   14.10    3.90
 -11   3   0   26.80    5.70
  10  -3   0   32.60    4.90
  10  -3   0   45.50    6.40
 -10   3   0   27.90    5.00
 -10   3   0   46.80    6.60
 -10   3   0   35.10    5.20
 -10   3   0   26.30    5.40
 -10   3   0   34.00    4.80
   9  -3   0    1.30    2.10
   9  -3   0    0.70    2.00
  -9   3   0    4.80    2.50
  -9   3   0   -1.40    1.90
  -9   3   0    0.70    2.30
  -9   3   0    4.40    2.30
   8  -3   0   10.50    2.70
   8  -3   0    6.50    2.60
  -8   3   0   12.80    3.30
  -8   3   0   12.40    2.80
  -8   3   0    5.90    2.40
  -8   3   0   12.10    3.40
   7  -3   0   24.10    3.90
   7  -3   0   21.90    3.10
  -7   3   0   33.40    4.20
  -7   3   0   26.80    3.80
  -7   3   0   30.70    3.70
  -7   3   0   23.90    3.70
   6  -3   0    8.60    2.20
   6  -3   0    9.80    2.60
  -6   3   0   10.30    2.70
  -6   3   0    7.70    2.00
  -6   3   0    9.80    1.70
  -6   3   0    9.30    2.30
  -6   3   0    9.40    2.20
   5  -3   0   88.89    4.60
   5  -3   0   81.59    5.00
   5  -3   0   85.19    5.00
  -5   3   0   79.79    4.50
  -5   3   0   90.59    5.20
  -5   3   0   88.89    3.90
  -5   3   0   90.49    5.10
   4  -3   0   47.80    3.10
   4  -3   0   49.30    3.20
   4  -3   0   49.30    3.50
   4  -3   0   48.20    3.60
  -4   3   0   53.39    2.70
  -4   3   0   46.10    3.10
  -4   3   0   54.29    3.80
  -4   3   0   48.80    3.40
  -4   3   0   49.40    4.00
   3  -3   0  105.79    4.90
   3  -3   0  109.59    4.40
   3  -3   0  110.39    4.80
   3  -3   0  100.49    4.20
  -3   3   0  105.79    4.60
  -3   3   0  106.89    4.30
  -3   3   0  108.49    3.70
  -3   3   0   98.69    4.90
  -3   3   0   93.39    5.00
  -3   3   0   96.69    4.60
   2  -3   0   23.10    2.20
   2  -3   0   23.80    2.10
   2  -3   0   25.90    1.90
  -2   3   0   19.10    2.30
  -2   3   0   23.20    1.50
  -2   3   0   22.60    2.30
  -2   3   0   23.20    2.70
   1  -3   0  244.28    6.00
   1  -3   0  245.28    6.60
   1  -3   0  248.88    6.90
   1  -3   0  237.88    6.60
   1  -3   0  245.68    7.50
  -1   3   0  244.18    7.50
  -1   3   0  247.78    6.80
  -1   3   0  248.78    7.00
  -1   3   0  230.68    7.70
  -1   3   0  245.78    6.20
   0  -3   0  251.47    6.80
   0  -3   0  257.87    7.70
   0  -3   0  263.67    6.50
   0  -3   0  265.57    6.80
   0  -3   0  271.27    6.80
   0   3   0  244.38    7.30
   0   3   0  243.88    7.80
   0   3   0  265.47    6.60
   0   3   0  257.87    7.00
  -1  -3   0  775.92   17.30
  -1  -3   0  794.02   17.80
  -1  -3   0  786.72   17.50
  -1  -3   0  756.12   18.70
  -1  -3   0  764.82   16.90
  -1  -3   0  822.32   17.20
   1   3   0  814.72   16.20
   1   3   0  789.12   18.00
   1   3   0  836.12   19.00
   1   3   0  755.92   18.70
  -2  -3   0    1.80    0.80
  -2  -3   0    0.80    0.70
  -2  -3   0    0.60    0.60
  -2  -3   0    0.40    0.60
  -2  -3   0    0.40    0.70
   2   3   0   -0.90    0.70
   2   3   0    1.00    0.70
  -3  -3   0   14.80    1.80
  -3  -3   0   16.70    1.10
  -3  -3   0   18.50    1.50
  -3  -3   0   19.60    2.00
  -3  -3   0   15.50    1.80
  -3  -3   0   19.60    2.00
   3   3   0   14.40    1.90
  -4  -3   0  356.56    9.90
  -4  -3   0  368.56    8.80
  -4  -3   0  382.16   10.70
  -4  -3   0  366.56   10.60
  -4  -3   0  345.47    9.10
   4   3   0  351.56   10.20
   4   3   0  359.46   10.80
  -5  -3   0  323.67    9.60
  -5  -3   0  317.47    9.60
  -5  -3   0  323.17    8.50
  -5  -3   0  314.07   10.20
  -5  -3   0  304.57    9.90
  -5  -3   0  340.17   10.30
  -5  -3   0  331.97    8.80
   5   3   0  317.87   10.40
   5   3   0  317.37    9.80
  -6  -3   0  131.09    5.10
  -6  -3   0  129.89    6.20
  -6  -3   0  129.29    5.80
  -6  -3   0  134.49    5.20
  -6  -3   0  134.59    5.80
  -6  -3   0  139.39    6.20
  -6  -3   0  126.69    6.20
   6   3   0  132.09    5.80
  -7  -3   0   79.29    4.90
  -7  -3   0   76.09    4.30
  -7  -3   0   70.09    4.60
  -7  -3   0   68.79    3.90
  -7  -3   0   80.69    4.70
   7   3   0   78.79    4.70
  -8  -3   0   22.20    3.50
  -8  -3   0   19.30    2.70
  -8  -3   0   25.60    3.50
  -8  -3   0   25.70    3.60
  -8  -3   0   25.90    3.60
  -8  -3   0   28.50    3.40
   8   3   0   23.70    3.30
   8   3   0   25.80    3.70
  -9  -3   0   26.90    3.60
  -9  -3   0   26.00    4.10
  -9  -3   0   33.20    4.40
  -9  -3   0   23.30    3.10
  -9  -3   0   26.10    3.90
  -9  -3   0   24.50    3.70
   9   3   0   26.50    3.80
   9   3   0   21.80    3.60
 -10  -3   0    1.80    1.90
 -10  -3   0    0.10    1.60
 -10  -3   0    1.30    2.00
 -10  -3   0    3.30    1.90
 -10  -3   0    1.80    2.00
 -10  -3   0   -0.90    1.90
  10   3   0    1.00    2.10
  10   3   0    0.80    1.70
 -11  -3   0    1.20    2.10
 -11  -3   0   -0.80    2.20
 -11  -3   0    0.00    1.60
 -11  -3   0   -0.90    1.70
 -11  -3   0   -0.70    1.90
 -11  -3   0    0.10    2.10
  11   3   0   -0.60    1.80
  11   3   0   -0.60    2.20
 -12  -3   0    5.90    3.30
 -12  -3   0    6.60    3.40
 -12  -3   0    3.30    2.60
 -12  -3   0    1.90    2.70
 -12  -3   0    3.90    2.30
 -12  -3   0    6.80    3.20
  12   3   0    5.90    2.80
  12   3   0    1.40    2.40
  10  -4   0  311.07   14.70
 -10   4   0  303.77   14.50
 -10   4   0  344.17   15.70
 -10   4   0  329.07   14.80
   9  -4   0  268.27   11.40
   9  -4   0  288.87   13.00
  -9   4   0  287.07   11.90
  -9   4   0  293.27   13.60
  -9   4   0  263.47   13.10
  -9   4   0  258.97   12.50
   8  -4   0  155.88    8.00
   8  -4   0  160.58    9.00
  -8   4   0  171.88    8.40
  -8   4   0  163.48    8.90
  -8   4   0  151.68    9.20
  -8   4   0  175.98    9.60
   7  -4   0  633.24   19.50
   7  -4   0  638.94   18.20
  -7   4   0  651.53   19.90
  -7   4   0  637.04   19.80
  -7   4   0  642.24   18.40
  -7   4   0  673.33   21.00
   6  -4   0   25.70    3.20
   6  -4   0   25.70    3.80
  -6   4   0   24.40    3.50
  -6   4   0   29.60    3.50
  -6   4   0   29.90    4.20
  -6   4   0   19.30    3.10
   5  -4   0   89.09    5.60
   5  -4   0   85.89    4.80
   5  -4   0   90.69    5.50
  -5   4   0   85.69    4.80
  -5   4   0   97.19    5.40
  -5   4   0   92.19    5.50
  -5   4   0   95.89    5.90
   4  -4   0  113.99    5.20
   4  -4   0  117.29    6.00
   4  -4   0  118.09    5.80
  -4   4   0  121.99    4.40
  -4   4   0  120.79    5.70
  -4   4   0  121.59    5.90
  -4   4   0  116.99    5.20
  -4   4   0  113.09    7.20
   3  -4   0  415.76   13.00
   3  -4   0  422.26   11.60
   3  -4   0  422.46   11.70
   3  -4   0  435.56   12.40
  -3   4   0  454.05   14.00
  -3   4   0  443.66   10.70
  -3   4   0  437.66   12.60
  -3   4   0  435.66   12.30
  -3   4   0  446.56   13.30
   2  -4   0  420.36   10.80
   2  -4   0  404.06   10.80
   2  -4   0  409.56   12.20
   2  -4   0  396.46   11.30
  -2   4   0  415.46   11.50
  -2   4   0  401.16   12.70
  -2   4   0  434.26   10.20
  -2   4   0  416.36   12.20
  -2   4   0  403.96   11.20
   1  -4   0 1302.27   27.70
   1  -4   0 1289.57   27.70
   1  -4   0 1280.27   27.30
   1  -4   0 1298.97   28.30
  -1   4   0 1304.47   31.00
  -1   4   0 1279.17   30.00
  -1   4   0 1309.27   27.70
  -1   4   0 1294.87   27.90
   0  -4   0  690.03   15.80
   0  -4   0  654.13   17.50
   0  -4   0  703.33   15.90
   0  -4   0  698.93   16.10
   0  -4   0  703.83   15.60
   0   4   0  713.63   16.60
   0   4   0  673.73   17.90
   0   4   0  705.33   15.60
   0   4   0  699.83   17.10
  -1  -4   0 1770.62   36.20
  -1  -4   0 1760.12   36.90
  -1  -4   0 1717.13   37.80
  -1  -4   0 1757.92   36.60
  -1  -4   0 1730.63   39.50
  -1  -4   0 1714.23   35.90
   1   4   0 1739.83   38.20
   1   4   0 1743.23   38.20
   1   4   0 1752.12   39.70
   1   4   0 1734.83   35.10
  -2  -4   0 1527.05   31.80
  -2  -4   0 1486.35   29.80
  -2  -4   0 1492.45   34.60
  -2  -4   0 1512.45   33.40
  -2  -4   0 1512.85   32.70
  -2  -4   0 1501.35   31.40
   2   4   0 1515.65   30.00
   2   4   0 1494.55   33.30
  -3  -4   0 2279.57   50.99
  -3  -4   0 2337.07   52.19
  -3  -4   0 2348.27   46.00
  -3  -4   0 2370.36   47.60
  -3  -4   0 2323.27   48.30
  -3  -4   0 2401.26   49.90
   3   4   0 2300.17   52.09
   3   4   0 2344.77   52.49
  -4  -4   0 1389.16   30.90
  -4  -4   0 1438.16   33.30
  -4  -4   0 1422.06   30.00
  -4  -4   0 1423.26   28.90
  -4  -4   0 1385.06   32.60
   4   4   0 1400.76   33.10
   4   4   0 1471.05   33.80
  -5  -4   0   89.59    4.50
  -5  -4   0   93.99    3.50
  -5  -4   0   96.69    4.10
  -5  -4   0   91.29    4.80
  -5  -4   0   95.39    4.90
   5   4   0   94.49    4.70
   5   4   0  104.19    5.40
  -6  -4   0  225.58    8.60
  -6  -4   0  220.78    7.20
  -6  -4   0  213.78    8.00
  -6  -4   0  210.08    8.30
  -6  -4   0  222.88    6.80
   6   4   0  225.78    8.30
  -7  -4   0  470.45   14.80
  -7  -4   0  479.35   14.30
  -7  -4   0  488.55   13.00
  -7  -4   0  495.75   15.40
  -7  -4   0  470.05   12.70
   7   4   0  470.15   14.60
  -8  -4   0    9.10    2.20
  -8  -4   0    8.60    1.90
  -8  -4   0   10.60    2.50
  -8  -4   0   14.30    2.90
  -8  -4   0   12.50    2.80
  -8  -4   0   11.20    2.10
   8   4   0    9.80    2.40
  -9  -4   0  259.97   11.30
  -9  -4   0  236.08   10.40
  -9  -4   0  242.68    9.00
  -9  -4   0  255.27   10.50
  -9  -4   0  250.17    9.30
  -9  -4   0  229.68    9.80
   9   4   0  240.68   10.30
   9   4   0  242.08   10.40
 -10  -4   0   10.40    3.00
 -10  -4   0    9.70    3.20
 -10  -4   0   12.50    2.70
 -10  -4   0    9.00    2.80
 -10  -4   0   11.40    2.70
 -10  -4   0   10.90    2.80
  10   4   0    8.50    2.70
  10   4   0    7.90    2.80
 -11  -4   0  182.68   10.60
 -11  -4   0  195.38   10.40
 -11  -4   0  183.88    9.60
 -11  -4   0  202.98   10.40
 -11  -4   0  183.98    8.70
  11   4   0  187.28   10.00
  11   4   0  187.68   10.30
 -12  -4   0  194.78   11.00
 -12  -4   0  228.98   10.30
 -12  -4   0  201.98   11.30
 -12  -4   0  195.98   11.50
 -12  -4   0  217.58   11.00
  12   4   0  219.58   11.40
  12   4   0  213.08   11.70
 -13  -4   0  145.19   10.40
  10  -5   0    1.50    3.40
 -10   5   0    4.00    3.50
   9  -5   0    1.50    2.70
  -9   5   0    2.20    3.20
   8  -5   0   -0.70    2.00
   8  -5   0   -2.50    1.70
  -8   5   0    1.40    2.60
  -8   5   0   -0.70    2.10
  -8   5   0    1.60    2.00
   7  -5   0   -0.20    1.90
   7  -5   0    2.70    1.90
  -7   5   0    0.30    1.90
  -7   5   0   -0.60    1.90
  -7   5   0    4.60    2.10
   6  -5   0   10.30    2.70
   6  -5   0   12.20    3.10
   6  -5   0   13.10    2.60
  -6   5   0   21.80    3.50
  -6   5   0   13.70    3.20
  -6   5   0   14.60    3.30
   5  -5   0  126.19    6.70
   5  -5   0  120.09    5.90
   5  -5   0  116.49    6.90
  -5   5   0  122.49    6.40
  -5   5   0  111.39    6.80
  -5   5   0  114.89    6.60
   4  -5   0  154.88    7.10
   4  -5   0  157.48    6.50
   4  -5   0  165.18    7.70
  -4   5   0  159.88    7.30
  -4   5   0  159.78    7.80
  -4   5   0  157.98    7.00
   3  -5   0   -0.30    0.90
   3  -5   0    1.70    1.10
   3  -5   0    2.30    1.30
   3  -5   0    0.20    1.00
  -3   5   0    1.50    1.10
  -3   5   0    0.90    1.00
  -3   5   0    1.10    0.70
  -3   5   0    0.20    1.10
  -3   5   0    0.00    1.20
   2  -5   0    4.50    1.30
   2  -5   0    5.30    1.50
   2  -5   0    2.30    1.40
   2  -5   0    4.80    1.50
  -2   5   0    7.30    1.70
  -2   5   0    5.80    1.90
  -2   5   0    5.70    1.00
  -2   5   0    7.10    1.90
  -2   5   0    8.10    1.60
   1  -5   0    5.40    1.60
   1  -5   0    7.80    1.60
   1  -5   0    5.90    1.40
   1  -5   0    8.00    1.60
   1  -5   0    7.90    1.20
  -1   5   0    5.20    1.30
  -1   5   0    8.90    1.50
  -1   5   0    4.40    1.40
  -1   5   0    8.80    2.20
  -1   5   0    6.60    1.10
   0  -5   0    4.10    1.20
   0  -5   0    5.60    1.50
   0  -5   0    4.90    1.20
   0  -5   0    3.40    0.90
   0  -5   0    6.00    1.30
   0   5   0    2.00    1.10
   0   5   0    6.70    1.30
   0   5   0    3.20    1.20
   0   5   0    5.70    1.20
  -1  -5   0    5.60    1.30
  -1  -5   0    5.10    1.10
  -1  -5   0    2.30    1.10
  -1  -5   0    4.40    1.40
  -1  -5   0    4.40    1.00
  -1  -5   0    3.20    1.10
   1   5   0    1.60    0.90
   1   5   0    3.20    1.10
   1   5   0    3.30    0.80
   1   5   0    4.00    1.10
  -2  -5   0   -0.40    0.60
  -2  -5   0    0.50    0.80
  -2  -5   0   -0.30    0.70
  -2  -5   0   -0.40    0.60
  -2  -5   0    0.10    0.40
  -2  -5   0    0.40    0.90
  -2  -5   0    0.80    1.00
   2   5   0    0.50    0.80
   2   5   0    0.50    1.00
   2   5   0    0.00    0.50
  -3  -5   0   28.00    2.90
  -3  -5   0   27.60    2.20
  -3  -5   0   30.90    2.50
  -3  -5   0   31.60    2.40
  -3  -5   0   29.60    1.30
  -3  -5   0   30.60    2.90
   3   5   0   29.00    2.40
   3   5   0   25.70    2.90
  -4  -5   0   12.90    2.00
  -4  -5   0   15.10    1.90
  -4  -5   0   18.40    2.50
  -4  -5   0   13.40    2.00
  -4  -5   0   13.50    2.30
  -4  -5   0   15.50    1.10
   4   5   0   12.60    2.00
  -5  -5   0   26.50    3.20
  -5  -5   0   23.70    1.60
  -5  -5   0   19.20    2.60
  -5  -5   0   22.90    2.30
  -5  -5   0   22.30    2.70
  -5  -5   0   23.40    2.70
   5   5   0   30.40    3.30
  -6  -5   0   -0.30    0.70
  -6  -5   0    4.50    1.60
  -6  -5   0    3.60    1.30
  -6  -5   0    3.80    1.00
  -6  -5   0    2.60    1.30
   6   5   0    6.50    1.80
  -7  -5   0   15.90    2.10
  -7  -5   0    9.40    2.20
  -7  -5   0   17.30    3.00
  -7  -5   0   16.70    2.90
  -7  -5   0   14.10    2.20
   7   5   0   11.20    2.30
  -8  -5   0   39.30    3.70
  -8  -5   0   45.30    4.80
  -8  -5   0   34.20    4.10
  -8  -5   0   40.40    4.50
   8   5   0   34.30    4.00
  -9  -5   0    1.80    1.40
  -9  -5   0    0.00    1.50
  -9  -5   0   -1.20    1.50
  -9  -5   0    1.20    1.70
   9   5   0    0.90    1.60
 -10  -5   0   88.19    6.70
 -10  -5   0   96.69    7.00
 -10  -5   0   86.89    6.70
 -10  -5   0   93.49    5.80
  10   5   0  104.09    7.20
  10   5   0   97.59    6.70
 -11  -5   0    8.20    3.30
 -11  -5   0    8.50    2.50
 -11  -5   0    7.60    3.20
 -11  -5   0    9.30    3.10
  11   5   0   13.20    3.80
  11   5   0   10.10    3.20
 -12  -5   0    3.60    3.10
 -12  -5   0    2.50    2.70
 -12  -5   0    1.80    2.10
 -12  -5   0   -0.30    2.50
  12   5   0    2.80    2.60
  12   5   0   -1.70    2.60
   9  -6   0   48.70    6.60
  -9   6   0   53.79    7.40
   8  -6   0  302.17   13.60
  -8   6   0  290.07   13.80
   7  -6   0   96.49    6.50
   7  -6   0   98.39    7.20
  -7   6   0   98.59    7.70
  -7   6   0  107.19    7.80
   6  -6   0  116.39    7.60
   6  -6   0   92.49    5.90
   6  -6   0   98.99    6.80
  -6   6   0   99.99    6.50
  -6   6   0   89.99    6.90
  -6   6   0   92.09    6.90
   5  -6   0  299.27   12.30
   5  -6   0  288.37   10.40
   5  -6   0  287.47   11.30
  -5   6   0  284.27   11.70
  -5   6   0  297.57   12.50
  -5   6   0  299.57   11.30
   4  -6   0  129.39    6.20
   4  -6   0  129.49    7.30
   4  -6   0  128.69    6.80
  -4   6   0  132.49    7.00
  -4   6   0  131.99    7.50
  -4   6   0  134.79    6.60
   3  -6   0   96.29    6.00
   3  -6   0   96.39    5.50
   3  -6   0   99.69    5.10
  -3   6   0  110.09    5.50
  -3   6   0   95.19    6.10
  -3   6   0  102.89    5.70
   2  -6   0  562.94   14.90
   2  -6   0  531.55   14.50
   2  -6   0  559.34   15.20
   2  -6   0  557.24   16.80
  -2   6   0  547.45   15.30
  -2   6   0  543.25   16.50
  -2   6   0  526.15   14.90
   1  -6   0  528.65   13.80
   1  -6   0  530.65   14.30
   1  -6   0  530.35   15.80
   1  -6   0  525.85   12.70
   1  -6   0  511.35   13.90
  -1   6   0  505.05   16.20
  -1   6   0  526.75   13.90
  -1   6   0  516.75   15.50
  -1   6   0  527.95   14.30
   0  -6   0 2218.38   50.69
   0  -6   0 2204.88   46.10
   0  -6   0 2119.29   46.60
   0  -6   0 2189.98   46.10
   0  -6   0 2178.78   46.00
   0   6   0 2175.78   49.20
   0   6   0 2161.18   45.40
   0   6   0 2184.38   51.19
   0   6   0 2198.58   48.50
  -1  -6   0   99.29    4.60
  -1  -6   0   98.39    4.20
  -1  -6   0   95.79    4.10
  -1  -6   0   91.59    4.40
  -1  -6   0   99.99    5.20
  -1  -6   0   95.39    4.50
   1   6   0   92.89    4.30
   1   6   0   89.49    3.70
   1   6   0   94.99    4.90
   1   6   0   97.89    5.50
  -2  -6   0  647.34   15.80
  -2  -6   0  644.84   16.10
  -2  -6   0  641.44   16.10
  -2  -6   0  619.54   16.00
  -2  -6   0  647.74   15.90
  -2  -6   0  622.14   17.60
   2   6   0  646.64   14.00
   2   6   0  607.44   16.70
   2   6   0  628.74   17.90
   2   6   0  635.74   16.60
  -3  -6   0  112.29    5.10
  -3  -6   0  109.39    3.20
  -3  -6   0  118.89    5.10
  -3  -6   0  123.19    6.00
  -3  -6   0  116.59    4.90
  -3  -6   0  113.49    5.20
   3   6   0  118.99    5.30
   3   6   0  120.39    5.90
  -4  -6   0  658.33   16.50
  -4  -6   0  671.73   17.70
  -4  -6   0  680.83   17.80
  -4  -6   0  671.03   18.70
  -4  -6   0  669.73   17.20
   4   6   0  676.53   17.80
   4   6   0  658.53   18.70
  -5  -6   0    0.70    1.10
  -5  -6   0    0.50    0.80
  -5  -6   0    2.60    1.30
  -5  -6   0    1.40    1.20
   5   6   0   -0.40    0.90
  -6  -6   0  189.68    7.90
  -6  -6   0  203.58    7.30
  -6  -6   0  195.68    8.20
  -6  -6   0  193.48    8.30
   6   6   0  199.28    8.40
  -7  -6   0   21.10    2.80
  -7  -6   0   20.50    3.20
  -7  -6   0   15.60    2.90
  -7  -6   0   18.00    3.20
   7   6   0   23.90    3.60
  -8  -6   0  469.15   15.00
  -8  -6   0  438.06   13.30
  -8  -6   0  428.46   15.10
  -8  -6   0  463.55   15.50
   8   6   0  452.55   15.20
  -9  -6   0  286.07   12.00
  -9  -6   0  285.97   11.70
  -9  -6   0  295.67   10.50
  -9  -6   0  284.67   12.20
   9   6   0  296.57   11.90
 -10  -6   0   89.69    5.80
 -10  -6   0  101.09    7.10
 -10  -6   0   91.89    6.90
 -10  -6   0   83.29    6.60
  10   6   0   81.39    6.50
 -11  -6   0   73.99    7.50
 -11  -6   0   78.99    7.80
 -11  -6   0   74.99    7.40
 -11  -6   0   79.19    5.90
  11   6   0   68.19    7.10
  11   6   0   77.59    7.80
 -12  -6   0  117.29    8.90
 -12  -6   0  116.79    9.00
 -12  -6   0  123.39    7.90
 -12  -6   0  120.19    8.80
  12   6   0  109.59    8.60
   8  -7   0   22.50    4.90
  -8   7   0   14.30    4.50
   7  -7   0    0.80    2.50
  -7   7   0   -2.10    2.50
  -7   7   0   -2.50    2.10
   6  -7   0    0.50    2.20
   6  -7   0    4.90    2.30
  -6   7   0    1.40    2.40
  -6   7   0    6.10    3.20
   5  -7   0  100.69    6.70
   5  -7   0   93.39    5.90
   5  -7   0   96.49    7.30
  -5   7   0   94.49    6.80
  -5   7   0   94.69    7.30
   4  -7   0   13.10    2.60
   4  -7   0   13.10    3.00
   4  -7   0   14.80    3.00
  -4   7   0   13.70    3.20
  -4   7   0    9.10    2.70
  -4   7   0   16.60    3.20
   3  -7   0    0.80    1.40
   3  -7   0    1.70    1.40
   3  -7   0    2.60    1.80
  -3   7   0    0.70    1.20
  -3   7   0   -0.80    1.20
  -3   7   0   -0.20    1.30
   2  -7   0   88.89    6.00
   2  -7   0   82.89    4.80
   2  -7   0   90.89    5.30
  -2   7   0   81.59    5.00
  -2   7   0   83.89    4.90
  -2   7   0   75.19    5.60
   1  -7   0  130.29    6.20
   1  -7   0  142.29    7.40
   1  -7   0  139.59    6.30
   1  -7   0  132.19    6.00
   1  -7   0  143.69    5.60
  -1   7   0  141.19    6.10
  -1   7   0  152.38    7.40
  -1   7   0  147.59    6.30
  -1   7   0  148.99    8.00
   0  -7   0   65.19    4.80
   0  -7   0   49.99    3.60
   0  -7   0   53.99    3.10
   0  -7   0   57.89    3.90
   0  -7   0   50.59    3.70
   0   7   0   48.50    4.10
   0   7   0   49.40    3.40
   0   7   0   58.79    3.50
   0   7   0   45.10    4.80
  -1  -7   0    8.60    2.10
  -1  -7   0    9.30    1.70
  -1  -7   0    6.00    1.70
  -1  -7   0    7.90    1.70
  -1  -7   0    5.20    1.50
   1   7   0    8.30    2.10
   1   7   0    7.30    1.60
   1   7   0    7.30    1.80
   1   7   0   10.70    1.70
  -2  -7   0    1.10    1.10
  -2  -7   0    0.90    1.00
  -2  -7   0    0.30    1.00
  -2  -7   0    0.00    0.80
  -2  -7   0    0.20    0.90
  -2  -7   0   -1.00    1.00
   2   7   0   -0.70    1.00
   2   7   0    0.20    0.70
   2   7   0    0.20    0.80
   2   7   0   -0.40    0.90
  -3  -7   0    1.70    1.20
  -3  -7   0    3.20    1.30
  -3  -7   0    0.40    1.00
  -3  -7   0    2.40    1.10
   3   7   0    0.50    1.30
   3   7   0    2.00    1.20
   3   7   0    1.00    1.10
  -4  -7   0  128.19    6.00
  -4  -7   0  126.19    6.10
  -4  -7   0  115.79    5.60
  -4  -7   0  127.69    5.60
   4   7   0  125.49    6.10
   4   7   0  140.69    7.00
  -5  -7   0    6.50    1.90
  -5  -7   0    8.60    2.20
  -5  -7   0    6.70    1.70
  -5  -7   0    6.50    1.90
   5   7   0    5.50    1.90
   5   7   0    7.60    2.00
  -6  -7   0   15.30    2.40
  -6  -7   0   22.60    3.20
  -6  -7   0   19.70    2.90
  -6  -7   0   18.80    3.20
   6   7   0   14.90    2.70
  -7  -7   0  142.09    7.30
  -7  -7   0  131.29    7.20
  -7  -7   0  144.79    6.40
  -7  -7   0  139.59    7.20
   7   7   0  123.49    7.20
  -8  -7   0   24.70    3.80
  -8  -7   0   27.70    4.00
  -8  -7   0   26.40    4.00
  -8  -7   0   21.70    3.20
   8   7   0   23.80    3.80
  -9  -7   0   51.59    5.50
  -9  -7   0   44.50    5.30
  -9  -7   0   47.60    4.70
  -9  -7   0   52.69    5.90
   9   7   0   37.70    4.90
 -10  -7   0   12.00    3.40
 -10  -7   0   12.40    3.50
 -10  -7   0   16.40    3.90
 -10  -7   0   14.70    3.10
  10   7   0   10.20    3.00
 -11  -7   0    1.70    2.40
 -11  -7   0    2.80    2.30
 -11  -7   0    1.50    2.60
 -11  -7   0    0.80    2.40
  11   7   0    0.10    2.10
 -12  -7   0   -1.40    2.20
 -12  -7   0   -1.50    2.40
 -12  -7   0    2.30    3.00
  12   7   0    0.00    2.80
   7  -8   0   84.69    8.50
  -7   8   0  106.09    9.80
   6  -8   0  314.67   13.60
  -6   8   0  314.17   14.00
  -6   8   0  307.97   14.70
   5  -8   0  314.67   11.90
   5  -8   0  324.67   13.00
  -5   8   0  312.67   13.20
  -5   8   0  288.97   13.90
   4  -8   0   70.39    6.60
   4  -8   0   79.19    5.50
  -4   8   0   61.49    6.10
  -4   8   0   74.09    7.50
   3  -8   0  106.29    6.60
   3  -8   0  119.29    6.30
  -3   8   0  106.49    6.70
  -3   8   0  124.49    7.80
   2  -8   0   22.80    3.50
   2  -8   0   22.10    3.20
  -2   8   0   21.10    3.40
  -2   8   0   18.90    3.70
   1  -8   0  209.78    8.20
   1  -8   0  202.88    8.50
  -1   8   0  217.98    8.40
  -1   8   0  195.78    8.00
  -1   8   0  211.08    9.60
   0  -8   0   23.70    3.30
   0  -8   0   14.70    2.40
   0   8   0   16.40    2.40
   0   8   0   26.30    3.70
   0   8   0   19.30    2.70
  -1  -8   0    2.90    1.60
  -1  -8   0    4.10    1.50
  -1  -8   0   10.60    2.40
  -1  -8   0    4.40    1.70
   1   8   0    1.20    1.40
   1   8   0    2.60    1.30
   1   8   0    1.40    1.60
  -2  -8   0  477.85   13.70
  -2  -8   0  479.85   13.90
  -2  -8   0  475.35   13.60
  -2  -8   0  464.45   13.90
  -2  -8   0  472.25   14.00
   2   8   0  494.15   15.20
   2   8   0  487.85   14.20
   2   8   0  483.55   16.40
  -3  -8   0  444.96   13.50
  -3  -8   0  431.06   13.10
  -3  -8   0  459.65   13.40
  -3  -8   0  461.65   13.70
   3   8   0  483.15   15.90
   3   8   0  436.36   14.10
   3   8   0  465.95   14.00
  -4  -8   0  503.95   14.80
  -4  -8   0  493.45   14.80
  -4  -8   0  470.45   14.80
  -4  -8   0  534.25   14.60
   4   8   0  502.55   15.40
   4   8   0  505.15   15.50
   4   8   0  527.45   16.90
  -5  -8   0  480.85   13.70
  -5  -8   0  463.85   14.40
  -5  -8   0  456.65   14.20
  -5  -8   0  461.35   14.70
   5   8   0  447.16   14.50
   5   8   0  460.95   15.80
  -6  -8   0  540.75   16.00
  -6  -8   0  517.85   16.40
  -6  -8   0  537.35   15.00
  -6  -8   0  497.85   15.80
   6   8   0  489.45   17.00
   6   8   0  500.15   15.90
  -7  -8   0  175.48    8.50
  -7  -8   0  180.38    7.80
  -7  -8   0  172.38    8.40
  -7  -8   0  194.18    9.20
   7   8   0  181.28    9.20
  -8  -8   0  111.49    7.00
  -8  -8   0  102.29    6.80
  -8  -8   0  101.99    6.90
  -8  -8   0  109.79    6.20
   8   8   0   97.39    6.90
  -9  -8   0  120.59    7.90
  -9  -8   0  128.79    8.10
  -9  -8   0  131.79    7.10
  -9  -8   0  117.79    7.80
   9   8   0  131.09    8.30
 -10  -8   0   53.79    6.30
 -10  -8   0   53.49    5.60
 -10  -8   0   65.29    7.00
 -10  -8   0   48.90    5.90
  10   8   0   50.79    6.30
 -11  -8   0  137.19    9.10
 -11  -8   0  128.49    7.90
 -11  -8   0  124.19    9.10
 -11  -8   0  137.99    9.40
  11   8   0  110.79    8.60
 -12  -8   0    3.50    3.40
 -12  -8   0    1.00    2.90
   6  -9   0   -0.10    2.90
  -6   9   0   -1.00    3.00
   5  -9   0   -0.80    2.40
  -5   9   0    0.30    2.60
   4  -9   0    4.30    2.60
   4  -9   0    3.60    2.40
  -4   9   0    2.30    2.50
  -4   9   0    3.10    2.50
   3  -9   0    2.80    2.10
   3  -9   0    2.40    2.10
  -3   9   0    3.30    2.30
  -3   9   0    5.40    3.00
   2  -9   0    0.00    1.90
   2  -9   0    1.60    1.70
  -2   9   0   -1.10    1.70
  -2   9   0    1.10    1.90
   1  -9   0    4.60    2.20
   1  -9   0    5.20    2.00
  -1   9   0    4.50    2.40
   0  -9   0    2.20    1.80
   0  -9   0   -1.10    1.50
   0   9   0    1.90    2.00
  -1  -9   0   -0.70    1.50
  -1  -9   0    2.90    1.80
   1   9   0    0.10    1.50
  -2  -9   0   -0.20    1.30
  -2  -9   0    3.10    1.90
  -2  -9   0    1.20    1.30
  -2  -9   0    3.90    2.00
   2   9   0   -1.00    1.60
   2   9   0    1.40    1.50
   2   9   0    1.60    1.30
  -3  -9   0   19.60    2.70
  -3  -9   0   18.50    3.10
  -3  -9   0   13.80    2.60
  -3  -9   0   20.00    3.00
   3   9   0   14.30    2.80
   3   9   0   11.20    3.00
   3   9   0   15.60    2.70
  -4  -9   0  164.08    7.80
  -4  -9   0  173.78    7.70
  -4  -9   0  168.18    7.40
  -4  -9   0  188.38    8.10
   4   9   0  162.78    7.80
   4   9   0  169.28    9.20
   4   9   0  172.78    8.20
  -5  -9   0   62.09    4.60
  -5  -9   0   58.99    4.60
  -5  -9   0   69.09    5.20
  -5  -9   0   65.49    5.00
   5   9   0   61.89    5.00
   5   9   0   66.49    5.80
   5   9   0   58.79    5.60
  -6  -9   0    3.90    2.20
  -6  -9   0    5.90    2.00
  -6  -9   0    2.80    1.80
  -6  -9   0    6.20    2.30
   6   9   0    2.40    1.90
   6   9   0    4.40    2.30
  -7  -9   0    5.20    2.20
  -7  -9   0    4.40    2.10
  -7  -9   0    6.20    2.40
  -7  -9   0    5.50    2.00
   7   9   0    6.10    2.30
   7   9   0    3.80    2.30
  -8  -9   0   16.00    3.20
  -8  -9   0    2.40    1.90
  -8  -9   0   12.40    3.30
  -8  -9   0    8.40    2.80
   8   9   0    9.80    2.80
   8   9   0   13.30    3.40
  -9  -9   0    3.80    2.40
  -9  -9   0    5.10    2.30
  -9  -9   0    0.90    2.30
  -9  -9   0    3.80    2.30
   9   9   0    2.50    2.50
 -10  -9   0    1.80    2.60
 -10  -9   0    2.70    2.30
 -10  -9   0   -1.50    2.00
 -10  -9   0    1.80    2.40
  10   9   0   -3.00    2.10
 -11  -9   0   24.40    4.90
 -11  -9   0   25.70    5.30
 -11  -9   0   26.20    4.60
 -11  -9   0   24.20    5.10
   5 -10   0   75.59    7.90
  -5  10   0   96.69    9.70
   4 -10   0  175.88   10.10
   3 -10   0  144.79    8.90
  -3  10   0  142.49    9.40
   2 -10   0    3.80    2.70
   2 -10   0    2.70    2.30
  -2  10   0    3.40    2.60
   1 -10   0  275.57   10.90
   1 -10   0  278.07   11.50
  -1  10   0  282.97   12.90
   0 -10   0  258.47   10.80
   0 -10   0  236.18   10.10
   0  10   0  276.97   12.20
  -1 -10   0  177.58    8.40
  -1 -10   0  175.08    8.70
   1  10   0  208.88   10.10
  -2 -10   0   78.59    5.60
  -2 -10   0   74.09    5.50
   2  10   0   77.99    6.00
  -3 -10   0  182.68    8.10
  -3 -10   0  169.38    8.20
   3  10   0  170.28    8.90
  -4 -10   0  392.86   13.40
  -4 -10   0  383.06   13.50
   4  10   0  396.26   15.90
   4  10   0  364.26   13.80
  -5 -10   0  369.76   13.10
  -5 -10   0  341.77   12.30
  -5 -10   0  359.16   12.40
  -5 -10   0  330.47   12.50
   5  10   0  324.67   12.70
   5  10   0  347.57   13.20
   5  10   0  309.77   14.10
  -6 -10   0  100.19    6.80
  -6 -10   0   98.69    6.30
  -6 -10   0  101.19    6.80
  -6 -10   0  106.99    6.60
   6  10   0   91.99    6.60
   6  10   0  103.19    7.70
   6  10   0   95.79    6.70
  -7 -10   0   46.70    5.70
  -7 -10   0   53.69    5.50
  -7 -10   0   63.69    6.20
  -7 -10   0   51.09    5.80
   7  10   0   38.10    5.60
   7  10   0   58.69    6.10
  -8 -10   0   28.60    4.60
  -8 -10   0   37.40    5.30
  -8 -10   0   26.50    4.30
  -8 -10   0   32.80    4.80
   8  10   0   33.60    5.40
   8  10   0   31.80    4.60
  -9 -10   0  120.49    8.60
  -9 -10   0  126.79    8.60
  -9 -10   0  143.89    8.20
  -9 -10   0  121.69    8.20
   9  10   0  110.19    8.70
   9  10   0  118.49    8.10
 -10 -10   0   36.30    5.90
 -10 -10   0   23.70    4.60
 -10 -10   0   27.50    4.70
 -10 -10   0   24.90    5.00
  10  10   0   30.40    5.20
  10  10   0   25.40    5.40
 -11 -10   0   23.80    5.30
 -11 -10   0   20.40    5.40
   2 -11   0    1.90    3.00
   1 -11   0   11.50    3.60
   1 -11   0    6.60    3.00
  -1  11   0    6.10    3.20
   0 -11   0   75.59    6.70
   0 -11   0   73.09    7.00
   0  11   0   61.49    6.90
  -1 -11   0  228.08   10.50
  -1 -11   0  222.58   10.10
   1  11   0  199.88   10.90
  -2 -11   0   63.59    6.30
  -2 -11   0   63.19    6.20
   2  11   0   74.69    7.50
  -3 -11   0   -0.20    1.80
   3  11   0    2.10    2.00
  -4 -11   0    2.40    2.10
  -4 -11   0    6.20    2.50
   4  11   0   -1.90    1.80
  -5 -11   0   37.70    4.90
  -5 -11   0   41.80    5.10
   5  11   0   33.10    4.70
  -6 -11   0   23.50    4.20
  -6 -11   0   18.70    3.90
   6  11   0   22.70    4.20
  -7 -11   0    0.70    2.20
  -7 -11   0    1.50    2.20
   7  11   0   -0.10    2.10
  -8 -11   0   -0.60    2.10
  -8 -11   0   -1.10    2.20
  -8 -11   0   -2.40    2.30
   8  11   0    0.40    2.40
  -9 -11   0   -0.70    2.50
  -9 -11   0   -0.30    2.50
  -9 -11   0    4.40    2.90
   9  11   0   -1.50    2.40
 -10 -11   0    0.20    2.70
 -10 -11   0    1.60    3.10
  -1 -12   0   10.30    3.70
   1  12   0    2.10    2.90
  -2 -12   0   98.69    7.40
   2  12   0  102.59    8.00
  -3 -12   0  101.09    7.20
   3  12   0   92.39    7.60
  -4 -12   0  102.49    7.20
   4  12   0  104.69    8.00
  -5 -12   0    2.70    2.70
   5  12   0    4.20    2.80
  -6 -12   0  386.96   15.10
  -6 -12   0  378.76   15.00
   6  12   0  342.97   14.90
  -7 -12   0  143.49    9.20
  -7 -12   0  128.69    8.80
   7  12   0  121.59    8.70
  -8 -12   0   50.99    6.70
  -8 -12   0   65.59    7.50
  -2 -13   0   -0.30    2.70
  -3 -13   0   14.30    3.70
  -4 -13   0    0.40    2.60
  -5 -13   0   20.90    4.60
  -6 -13   0    3.80    3.10
  -6 -13   1  162.78   10.00
  -5 -13   1   27.40    4.90
  -4 -13   1  255.27   12.20
  -8 -12   1    2.90    3.10
  -8 -12   1    1.00    2.80
  -7 -12   1   29.50    5.10
  -7 -12   1   24.90    4.80
   6  12  -1   12.10    3.70
  -6 -12   1   10.70    3.40
  -6 -12   1   21.50    4.30
   5  12  -1   29.70    5.10
  -5 -12   1   17.30    3.90
  -5 -12   1   17.10    4.20
   4  12  -1   27.50    5.10
  -4 -12   1   27.50    4.60
   3  12  -1   -0.20    2.20
  -3 -12   1    1.70    2.10
   2  12  -1   47.10    6.60
  -2 -12   1   62.09    6.20
   1  12  -1    9.90    3.90
  -1 -12   1   11.70    3.60
   0 -12   1    3.80    3.60
   1 -12   1   17.20    4.90
  -9 -11   1   87.39    7.60
  -9 -11   1   92.39    8.70
  -9 -11   1   94.79    8.80
  -9 -11   1   95.19    7.30
   8  11  -1    3.10    2.80
   8  11  -1    3.40    3.00
   8  11  -1    2.50    2.60
  -8 -11   1    7.20    3.00
  -8 -11   1    5.00    3.10
  -8 -11   1    6.70    3.10
  -8 -11   1    8.70    3.30
   7  11  -1  212.18   12.30
   7  11  -1  246.18   11.90
   7  11  -1  236.38   11.90
  -7 -11   1  247.58   11.50
  -7 -11   1  263.57   12.30
  -7 -11   1  242.68   10.90
  -7 -11   1  298.97   12.50
   6  11  -1   27.50    5.20
   6  11  -1   29.70    4.70
   6  11  -1   29.00    4.90
  -6 -11   1   32.10    4.70
  -6 -11   1   27.30    4.40
  -6 -11   1   21.30    4.00
  -6 -11   1   26.30    4.40
   5  11  -1    9.50    3.30
   5  11  -1   15.60    3.60
  -5 -11   1   17.50    3.60
  -5 -11   1   17.60    3.70
   4  11  -1  123.59    8.10
  -4 -11   1  132.59    7.70
  -4 -11   1  121.79    7.50
   3  11  -1   38.60    5.20
  -3 -11   1   36.10    4.60
   2  11  -1  327.77   13.80
  -2 -11   1  306.47   12.60
  -2 -11   1  292.47   11.80
   1  11  -1  275.97   12.90
  -1 -11   1  265.87   11.10
  -1 -11   1  292.17   12.30
   0  11  -1   79.59    8.40
   0 -11   1   62.79    6.70
  -1  11  -1   41.20    6.10
   1 -11   1   27.80    5.00
   2 -11   1   17.30    4.10
   3 -11   1  285.07   13.50
 -10 -10   1    3.60    2.90
 -10 -10   1   -0.10    2.40
 -10 -10   1    1.60    2.90
   9  10  -1    1.40    2.50
   9  10  -1    0.00    2.30
  -9 -10   1    3.80    2.40
  -9 -10   1   -1.50    2.30
  -9 -10   1    1.50    2.20
  -9 -10   1    0.70    2.10
   8  10  -1   71.99    7.50
   8  10  -1   68.89    7.10
  -8 -10   1   75.19    6.70
  -8 -10   1   72.29    7.20
  -8 -10   1   78.49    7.60
  -8 -10   1   72.49    7.10
   7  10  -1  200.48   10.70
   7  10  -1  196.88   10.00
  -7 -10   1  195.78    9.90
  -7 -10   1  197.18   10.20
  -7 -10   1  208.38   10.00
  -7 -10   1  182.58    8.90
   6  10  -1   64.69    6.40
   6  10  -1   48.90    6.10
   6  10  -1   67.69    6.60
  -6 -10   1   63.29    5.90
  -6 -10   1   71.59    5.70
  -6 -10   1   64.39    6.50
  -6 -10   1   62.69    6.10
   5  10  -1   36.50    5.30
   5  10  -1   33.40    4.60
   5  10  -1   31.90    4.40
  -5 -10   1   36.00    4.40
  -5 -10   1   49.80    5.50
  -5 -10   1   38.40    4.50
  -5 -10   1   40.60    4.70
   4  10  -1    0.20    1.40
   4  10  -1    1.90    2.10
   4  10  -1    2.10    1.90
  -4 -10   1    0.80    1.70
  -4 -10   1   -0.40    1.60
  -4 -10   1   -0.30    1.50
  -4 -10   1   -2.20    1.30
   3  10  -1   38.00    4.80
   3  10  -1   48.70    6.20
   3  10  -1   40.60    4.50
  -3 -10   1   48.80    4.80
  -3 -10   1   53.09    5.30
  -3 -10   1   34.80    4.40
  -3 -10   1   43.60    4.70
   2  10  -1    1.00    1.90
  -2 -10   1    1.60    1.90
  -2 -10   1    0.10    1.50
  -2 -10   1    1.60    1.70
   1  10  -1   40.70    5.30
  -1 -10   1   38.40    4.50
  -1 -10   1   26.90    4.40
   0  10  -1   25.20    4.50
   0 -10   1   25.60    3.80
   0 -10   1   23.00    4.00
  -1  10  -1   16.40    4.10
   1 -10   1   17.00    3.40
   1 -10   1   14.30    3.50
  -2  10  -1   -2.60    1.90
   2 -10   1   -1.90    1.80
  -3  10  -1   42.10    6.40
   3 -10   1   33.90    5.10
   4 -10   1   75.09    7.80
   5 -10   1   19.40    4.70
 -11  -9   1   34.70    5.70
 -11  -9   1   30.50    5.40
 -11  -9   1   40.80    6.30
  10   9  -1  117.69    8.70
 -10  -9   1  138.59    9.30
 -10  -9   1  128.19    8.90
 -10  -9   1  136.09    8.00
 -10  -9   1  135.49    9.10
   9   9  -1   16.60    3.70
  -9  -9   1   19.20    4.00
  -9  -9   1   16.00    3.30
  -9  -9   1   19.30    3.90
  -9  -9   1   18.40    3.90
   8   9  -1   78.09    6.30
   8   9  -1   84.49    6.90
  -8  -9   1   85.79    6.80
  -8  -9   1   66.39    5.40
  -8  -9   1   93.19    6.80
  -8  -9   1   82.79    6.40
   7   9  -1  312.07   13.30
   7   9  -1  302.37   12.40
  -7  -9   1  330.77   12.80
  -7  -9   1  302.97   12.30
  -7  -9   1  347.47   13.40
  -7  -9   1  328.37   11.70
   6   9  -1  302.47   11.90
   6   9  -1  280.37   12.30
  -6  -9   1  279.97   11.70
  -6  -9   1  295.27   10.70
  -6  -9   1  291.17   11.50
  -6  -9   1  297.67   11.50
   5   9  -1  621.04   19.50
   5   9  -1  638.84   19.30
   5   9  -1  610.04   20.30
  -5  -9   1  650.03   18.90
  -5  -9   1  609.94   18.20
  -5  -9   1  621.74   17.50
  -5  -9   1  634.94   18.90
   4   9  -1  231.28    9.90
   4   9  -1  229.48    9.80
   4   9  -1  220.38   10.60
  -4  -9   1  237.88    9.40
  -4  -9   1  225.28    9.00
  -4  -9   1  236.18    9.70
  -4  -9   1  219.48    9.10
   3   9  -1  187.48    8.80
   3   9  -1  172.88    9.40
   3   9  -1  172.88    8.10
  -3  -9   1  183.78    7.80
  -3  -9   1  193.58    8.10
  -3  -9   1  181.38    8.00
  -3  -9   1  168.58    7.70
   2   9  -1  522.45   18.10
   2   9  -1  505.15   15.90
   2   9  -1  487.05   16.50
  -2  -9   1  519.95   15.40
  -2  -9   1  525.95   15.90
  -2  -9   1  487.35   15.00
  -2  -9   1  546.45   15.50
   1   9  -1  542.35   16.50
   1   9  -1  539.05   17.60
   1   9  -1  532.95   18.80
  -1  -9   1  545.25   16.70
  -1  -9   1  551.34   15.40
  -1  -9   1  504.05   15.40
  -1  -9   1  567.44   16.20
   0   9  -1  299.07   11.10
   0   9  -1  293.87   12.10
   0  -9   1  284.27   10.30
   0  -9   1  303.67   11.40
  -1   9  -1    8.30    2.70
   1  -9   1    9.50    2.40
   1  -9   1   10.50    2.80
  -2   9  -1   48.30    5.90
   2  -9   1   37.90    4.90
   2  -9   1   33.60    4.00
  -3   9  -1   98.79    7.50
  -3   9  -1   87.19    6.50
   3  -9   1   98.59    6.90
  -4   9  -1    6.30    3.00
  -4   9  -1    5.90    2.80
   4  -9   1    5.50    2.90
  -5   9  -1  106.89    8.20
   5  -9   1  111.89    8.20
  -6   9  -1   31.90    5.80
   6  -9   1   26.50    5.30
  11   8  -1   38.00    6.10
 -11  -8   1   38.50    5.80
 -11  -8   1   38.30    6.00
 -11  -8   1   47.00    6.70
 -11  -8   1   39.30    4.90
  10   8  -1   66.59    7.30
 -10  -8   1   67.49    7.30
 -10  -8   1   76.19    5.70
 -10  -8   1   70.99    7.50
 -10  -8   1   73.39    7.60
   9   8  -1   57.69    6.20
  -9  -8   1   61.49    6.70
  -9  -8   1   63.09    4.90
  -9  -8   1   53.99    6.10
  -9  -8   1   62.79    6.70
   8   8  -1   16.00    3.50
  -8  -8   1   12.90    3.10
  -8  -8   1   12.70    3.10
  -8  -8   1    7.50    2.60
  -8  -8   1   10.60    2.50
   7   8  -1   35.80    4.60
  -7  -8   1   41.20    4.10
  -7  -8   1   46.60    5.20
  -7  -8   1   34.50    4.40
  -7  -8   1   45.70    5.30
   6   8  -1   75.79    5.70
   6   8  -1   70.39    5.20
  -6  -8   1   76.09    4.80
  -6  -8   1   74.59    5.30
  -6  -8   1   77.29    5.40
  -6  -8   1   74.49    5.40
   5   8  -1   21.70    3.40
   5   8  -1   21.50    3.40
  -5  -8   1   23.20    3.40
  -5  -8   1   22.70    3.30
  -5  -8   1   24.40    3.20
  -5  -8   1   21.40    3.10
   4   8  -1   14.80    2.70
   4   8  -1   13.40    2.90
   4   8  -1   16.10    2.80
  -4  -8   1   15.80    2.60
  -4  -8   1   15.50    2.90
  -4  -8   1   14.80    2.60
  -4  -8   1   13.90    2.50
   3   8  -1   32.50    3.80
   3   8  -1   32.50    3.60
   3   8  -1   25.40    3.80
  -3  -8   1   37.90    3.70
  -3  -8   1   28.10    3.20
  -3  -8   1   25.10    3.20
  -3  -8   1   29.10    3.50
   2   8  -1    1.70    1.20
   2   8  -1    0.50    1.20
   2   8  -1    2.20    1.70
  -2  -8   1    1.10    1.30
  -2  -8   1    0.90    1.20
  -2  -8   1    0.70    1.20
  -2  -8   1   -1.90    1.40
  -2  -8   1    3.00    1.50
   1   8  -1   46.80    5.30
   1   8  -1   48.00    4.90
   1   8  -1   40.90    4.10
  -1  -8   1   42.30    3.40
  -1  -8   1   37.70    4.10
  -1  -8   1   44.50    4.20
  -1  -8   1   36.40    3.70
   0   8  -1  112.79    5.90
   0   8  -1  116.99    6.80
   0   8  -1  112.39    7.40
   0   8  -1  103.29    5.50
   0  -8   1  109.29    6.00
   0  -8   1  123.19    6.20
   0  -8   1  121.09    5.40
   0  -8   1  104.39    5.50
  -1   8  -1  805.42   23.40
  -1   8  -1  813.72   20.30
  -1   8  -1  819.12   22.00
   1  -8   1  787.22   21.60
   1  -8   1  792.92   20.40
  -2   8  -1  105.99    7.10
  -2   8  -1  114.49    6.20
  -2   8  -1  113.09    6.40
   2  -8   1  126.69    6.10
   2  -8   1  120.99    6.70
  -3   8  -1    8.40    2.40
  -3   8  -1   17.30    3.20
  -3   8  -1   15.50    3.50
   3  -8   1   13.90    3.10
   3  -8   1   15.10    2.70
  -4   8  -1    3.10    2.30
  -4   8  -1    2.80    2.30
   4  -8   1    3.30    2.30
   4  -8   1    4.20    2.20
  -5   8  -1   44.10    6.10
  -5   8  -1   49.20    6.00
   5  -8   1   54.89    6.10
  -6   8  -1   44.20    6.20
  -6   8  -1   38.10    5.90
   6  -8   1   46.60    6.20
  -7   8  -1    3.70    3.50
   7  -8   1    7.20    3.60
  12   7  -1  124.89    9.20
 -12  -7   1   97.89    8.50
 -12  -7   1  106.79    9.80
 -12  -7   1   96.99    9.40
  11   7  -1   65.29    7.00
 -11  -7   1   56.79    7.00
 -11  -7   1   71.99    6.40
 -11  -7   1   54.09    6.70
 -11  -7   1   72.59    7.90
  10   7  -1  300.07   13.00
 -10  -7   1  300.37   11.30
 -10  -7   1  286.37   13.20
 -10  -7   1  333.77   13.60
 -10  -7   1  306.17   13.60
   9   7  -1  167.58    9.00
  -9  -7   1  179.28    7.90
  -9  -7   1  173.48    9.40
  -9  -7   1  164.68    9.20
  -9  -7   1  181.58    9.30
   8   7  -1   97.09    6.40
  -8  -7   1   86.49    6.30
  -8  -7   1   87.69    6.20
  -8  -7   1   94.39    6.30
  -8  -7   1   98.99    5.50
   7   7  -1   92.69    6.10
  -7  -7   1   92.89    6.20
  -7  -7   1   96.29    6.10
  -7  -7   1  101.89    6.30
  -7  -7   1   96.59    5.20
   6   7  -1  211.68    9.10
  -6  -7   1  180.78    8.20
  -6  -7   1  193.88    8.70
  -6  -7   1  212.48    8.90
  -6  -7   1  210.78    7.80
   5   7  -1  437.96   13.80
   5   7  -1  425.26   14.20
  -5  -7   1  420.56   13.60
  -5  -7   1  444.26   13.30
  -5  -7   1  432.96   13.80
  -5  -7   1  421.36   12.30
   4   7  -1  980.80   25.10
   4   7  -1  949.51   26.00
  -4  -7   1  985.60   24.80
  -4  -7   1 1003.90   23.20
  -4  -7   1  988.20   23.90
  -4  -7   1  969.70   24.90
   3   7  -1  424.16   13.40
   3   7  -1  451.45   14.40
   3   7  -1  453.05   13.70
  -3  -7   1  424.46   12.90
  -3  -7   1  423.16   12.90
  -3  -7   1  436.96   12.30
  -3  -7   1  422.56   12.50
   2   7  -1   19.90    2.80
   2   7  -1   22.10    2.80
   2   7  -1   20.80    3.20
  -2  -7   1   16.90    2.30
  -2  -7   1   24.60    3.00
  -2  -7   1   29.10    3.10
  -2  -7   1   20.10    2.80
  -2  -7   1   22.60    2.70
   1   7  -1   60.49    4.40
   1   7  -1   71.39    3.30
   1   7  -1   66.99    4.20
   1   7  -1   72.39    5.20
  -1  -7   1   71.89    4.90
  -1  -7   1   64.39    3.90
  -1  -7   1   65.09    3.90
  -1  -7   1   69.09    4.40
  -1  -7   1   73.69    4.30
   0   7  -1  319.87   12.40
   0   7  -1  351.36   11.80
   0   7  -1  340.77   10.90
   0   7  -1  319.47    9.40
   0  -7   1  322.47   10.10
   0  -7   1  337.97   12.00
   0  -7   1  328.27   10.80
   0  -7   1  326.57    9.90
   0  -7   1  345.87   10.70
  -1   7  -1   31.30    3.40
  -1   7  -1   40.60    4.70
  -1   7  -1   30.10    4.10
  -1   7  -1   34.50    2.90
  -1   7  -1   34.30    3.40
   1  -7   1   26.80    3.00
   1  -7   1   43.40    4.40
   1  -7   1   34.20    4.10
   1  -7   1   28.40    3.20
   1  -7   1   29.80    2.80
  -2   7  -1  193.58    8.30
  -2   7  -1  206.28    9.30
  -2   7  -1  197.58    7.90
   2  -7   1  211.28    7.60
   2  -7   1  199.48    9.20
   2  -7   1  201.58    8.40
  -3   7  -1   42.30    5.00
  -3   7  -1   43.10    4.50
  -3   7  -1   41.40    4.40
   3  -7   1   35.80    4.20
   3  -7   1   45.90    4.10
  -4   7  -1  509.15   16.20
  -4   7  -1  506.55   16.40
  -4   7  -1  521.15   17.60
   4  -7   1  498.75   14.70
   4  -7   1  507.95   16.20
  -5   7  -1  326.57   13.80
  -5   7  -1  336.27   12.90
  -5   7  -1  336.27   13.20
   5  -7   1  334.17   11.40
   5  -7   1  353.06   13.20
  -6   7  -1  252.27   11.90
  -6   7  -1  261.97   12.70
   6  -7   1  260.97   11.70
  -7   7  -1  135.59    9.20
  -7   7  -1  142.69    9.70
   7  -7   1  127.29    8.70
  -8   7  -1   19.00    4.70
   8  -7   1   22.90    5.10
  12   6  -1   20.60    4.70
 -12  -6   1   27.10    5.00
 -12  -6   1   29.40    5.50
 -12  -6   1   26.50    5.30
  11   6  -1   18.70    4.00
 -11  -6   1   15.00    3.80
 -11  -6   1   23.20    4.90
 -11  -6   1   18.10    4.10
 -11  -6   1   27.10    3.90
  10   6  -1   79.29    6.20
 -10  -6   1   85.39    6.70
 -10  -6   1   91.39    8.30
 -10  -6   1   85.29    5.60
 -10  -6   1   84.19    7.80
   9   6  -1   16.90    3.30
  -9  -6   1   15.60    3.30
  -9  -6   1   19.00    3.80
  -9  -6   1   12.20    2.50
  -9  -6   1   12.20    3.10
   8   6  -1   58.49    5.70
  -8  -6   1   48.20    5.20
  -8  -6   1   51.59    3.90
  -8  -6   1   62.29    6.00
  -8  -6   1   47.50    4.90
   7   6  -1    1.80    1.50
  -7  -6   1    7.20    2.20
  -7  -6   1    3.80    1.80
  -7  -6   1    0.20    1.10
  -7  -6   1    5.60    1.70
   6   6  -1   14.90    2.70
  -6  -6   1    7.30    2.00
  -6  -6   1   10.70    2.30
  -6  -6   1   10.50    2.30
  -6  -6   1   11.30    2.00
   5   6  -1   32.40    3.50
  -5  -6   1   26.40    3.10
  -5  -6   1   25.80    3.10
  -5  -6   1   36.90    2.80
  -5  -6   1   33.50    3.40
   4   6  -1  282.47    9.80
   4   6  -1  281.27   10.10
  -4  -6   1  292.87    9.90
  -4  -6   1  292.07    8.80
  -4  -6   1  284.37    9.70
  -4  -6   1  306.67    9.60
   3   6  -1  273.77    9.60
   3   6  -1  262.47    9.00
  -3  -6   1  271.57    9.30
  -3  -6   1  259.57    8.80
  -3  -6   1  257.67    8.40
  -3  -6   1  243.78    8.60
  -3  -6   1  266.07    8.20
   2   6  -1  743.63   19.10
   2   6  -1  771.52   15.30
   2   6  -1  720.63   19.10
   2   6  -1  739.23   20.10
  -2  -6   1  710.03   15.00
  -2  -6   1  723.13   17.60
  -2  -6   1  756.02   19.80
  -2  -6   1  741.03   18.50
  -2  -6   1  733.93   18.60
  -2  -6   1  717.43   18.30
  -2  -6   1  720.23   17.80
   1   6  -1   28.10    3.60
   1   6  -1   18.30    1.70
   1   6  -1   16.70    2.60
   1   6  -1   16.40    2.20
  -1  -6   1   14.40    2.30
  -1  -6   1   16.40    2.20
  -1  -6   1   18.00    2.20
  -1  -6   1   13.50    2.00
  -1  -6   1   13.30    1.90
  -1  -6   1   12.70    2.00
   0   6  -1   14.60    1.90
   0   6  -1   15.10    2.50
   0   6  -1   17.00    2.80
   0   6  -1   11.20    1.80
   0  -6   1   15.80    2.00
   0  -6   1   12.00    1.90
   0  -6   1   16.10    2.50
   0  -6   1   16.20    2.40
   0  -6   1   13.20    2.00
  -1   6  -1   20.90    3.20
  -1   6  -1   20.40    2.60
  -1   6  -1   23.50    2.60
  -1   6  -1   24.20    2.50
  -1   6  -1   21.40    3.00
   1  -6   1   22.30    2.20
   1  -6   1   22.70    2.50
   1  -6   1   26.80    3.10
   1  -6   1   29.30    3.10
   1  -6   1   21.30    3.00
  -2   6  -1    9.90    2.10
  -2   6  -1   13.70    2.90
  -2   6  -1   14.50    1.90
  -2   6  -1   11.40    2.10
  -2   6  -1    8.50    2.10
   2  -6   1   14.20    2.30
   2  -6   1   10.60    2.30
   2  -6   1    9.00    2.10
   2  -6   1   13.20    2.10
  -3   6  -1  159.68    7.30
  -3   6  -1  153.38    7.00
  -3   6  -1  167.98    8.00
   3  -6   1  174.88    8.10
   3  -6   1  166.48    6.50
   3  -6   1  159.98    7.30
  -4   6  -1   32.10    3.90
  -4   6  -1   47.10    4.70
  -4   6  -1   42.30    4.70
   4  -6   1   44.30    4.70
   4  -6   1   38.40    3.70
   4  -6   1   26.60    3.80
  -5   6  -1   21.90    3.50
  -5   6  -1   22.40    3.60
  -5   6  -1   23.20    4.10
   5  -6   1   19.40    3.40
   5  -6   1   18.70    3.50
   5  -6   1   16.70    2.80
  -6   6  -1    7.50    2.80
  -6   6  -1    5.10    2.10
  -6   6  -1    4.40    2.40
   6  -6   1    4.60    2.20
   6  -6   1    4.90    2.10
  -7   6  -1   -0.90    2.20
  -7   6  -1   -0.70    2.00
  -7   6  -1    2.00    2.10
   7  -6   1    0.90    2.40
  -8   6  -1   -2.30    2.30
  -8   6  -1    3.30    3.00
   8  -6   1    6.20    3.30
  -9   6  -1   93.09    9.50
   9  -6   1  124.69    9.20
  12   5  -1  237.98   12.80
 -12  -5   1  283.97   13.80
 -12  -5   1  227.78   12.10
 -12  -5   1  251.77   12.90
  11   5  -1   45.70    6.10
  11   5  -1   50.79    5.80
 -11  -5   1   50.99    6.00
 -11  -5   1   38.80    5.60
 -11  -5   1   40.20    4.50
 -11  -5   1   62.19    7.00
  10   5  -1   22.80    3.90
 -10  -5   1   22.10    3.30
 -10  -5   1   26.10    4.60
 -10  -5   1   23.70    4.50
 -10  -5   1   23.90    4.10
   9   5  -1  147.69    7.70
  -9  -5   1  149.88    8.40
  -9  -5   1  142.19    7.90
  -9  -5   1  131.49    6.40
  -9  -5   1  135.09    7.80
   8   5  -1  101.39    6.00
  -8  -5   1   90.59    6.10
  -8  -5   1   95.19    6.10
  -8  -5   1  105.09    5.20
  -8  -5   1  105.09    6.50
   7   5  -1  181.88    7.80
  -7  -5   1  181.48    8.10
  -7  -5   1  174.18    7.90
  -7  -5   1  173.58    8.10
  -7  -5   1  185.68    6.90
   6   5  -1    2.90    1.30
  -6  -5   1    2.50    1.50
  -6  -5   1    7.10    1.90
  -6  -5   1    4.80    1.30
   5   5  -1  194.58    7.60
  -5  -5   1  194.28    7.60
  -5  -5   1  189.98    7.30
  -5  -5   1  192.58    6.50
  -5  -5   1  194.68    5.40
   4   5  -1  463.85   13.70
   4   5  -1  477.75   13.40
  -4  -5   1  443.96   12.40
  -4  -5   1  436.96   13.00
  -4  -5   1  444.06   11.60
  -4  -5   1  447.46   13.00
  -4  -5   1  471.75   13.30
   3   5  -1 1311.47   30.60
   3   5  -1 1217.78   29.30
   3   5  -1 1229.38   30.10
  -3  -5   1 1263.97   27.80
  -3  -5   1 1267.77   29.50
  -3  -5   1 1223.38   28.80
  -3  -5   1 1239.88   27.10
  -3  -5   1 1286.87   30.10
   2   5  -1 1386.76   33.20
   2   5  -1 1427.26   32.70
   2   5  -1 1374.06   32.00
  -2  -5   1 1396.76   30.20
  -2  -5   1 1403.96   29.90
  -2  -5   1 1354.16   32.90
  -2  -5   1 1463.95   31.20
  -2  -5   1 1371.66   31.90
  -2  -5   1 1415.76   31.30
   1   5  -1 1409.56   32.90
   1   5  -1 1488.15   29.30
   1   5  -1 1422.56   32.90
   1   5  -1 1418.36   34.20
  -1  -5   1 1438.56   33.80
  -1  -5   1 1434.96   31.70
  -1  -5   1 1387.46   32.40
  -1  -5   1 1484.65   30.70
  -1  -5   1 1443.86   31.60
  -1  -5   1 1413.76   30.70
   0   5  -1  614.94   14.30
   0   5  -1  644.54   16.20
   0   5  -1  609.84   16.50
   0   5  -1  639.94   17.50
   0  -5   1  620.34   15.20
   0  -5   1  612.94   15.10
   0  -5   1  605.54   16.80
   0  -5   1  639.44   14.90
   0  -5   1  640.64   15.80
  -1   5  -1  513.95   14.10
  -1   5  -1  508.95   12.90
  -1   5  -1  516.55   14.70
  -1   5  -1  536.65   15.60
  -1   5  -1  520.25   13.20
   1  -5   1  512.25   12.80
   1  -5   1  490.05   14.70
   1  -5   1  525.75   13.90
   1  -5   1  531.15   12.80
   1  -5   1  515.25   13.30
  -2   5  -1  384.66   11.10
  -2   5  -1  394.16   11.90
  -2   5  -1  367.36   12.20
  -2   5  -1  391.56   13.20
  -2   5  -1  416.16   10.80
   2  -5   1  386.16   10.60
   2  -5   1  408.76   12.70
   2  -5   1  399.66   11.20
   2  -5   1  385.96   11.50
  -3   5  -1  176.28    7.20
  -3   5  -1  200.68    6.50
  -3   5  -1  189.38    7.70
   3  -5   1  184.68    7.10
   3  -5   1  184.18    8.00
   3  -5   1  194.18    7.60
   3  -5   1  194.58    6.70
  -4   5  -1  115.69    6.10
  -4   5  -1  123.19    6.20
  -4   5  -1  121.29    6.60
  -4   5  -1  129.29    5.10
   4  -5   1  102.69    5.90
   4  -5   1  110.29    5.20
   4  -5   1  128.69    6.70
  -5   5  -1   20.30    3.20
  -5   5  -1   31.40    4.10
  -5   5  -1   19.80    3.50
   5  -5   1   18.20    3.20
   5  -5   1   25.60    3.80
   5  -5   1   23.20    3.00
  -6   5  -1  413.86   14.80
  -6   5  -1  437.16   14.90
  -6   5  -1  430.76   15.70
   6  -5   1  438.86   13.20
   6  -5   1  441.46   14.90
  -7   5  -1  189.38    9.60
  -7   5  -1  191.48    9.90
  -7   5  -1  183.18    9.40
   7  -5   1  182.58    8.10
   7  -5   1  194.38    9.70
  -8   5  -1   58.59    7.00
  -8   5  -1   53.09    6.40
  -8   5  -1   54.89    6.70
   8  -5   1   64.39    6.80
  -9   5  -1   91.69    7.50
  -9   5  -1   64.19    7.50
   9  -5   1  102.39    8.10
 -10   5  -1    1.00    3.40
  10  -5   1    0.20    3.20
  12   4  -1   22.80    4.50
 -12  -4   1   16.70    4.30
 -12  -4   1   21.30    4.80
 -12  -4   1   27.20    5.30
  11   4  -1    0.00    1.90
  11   4  -1    2.00    2.40
 -11  -4   1   -0.20    1.90
 -11  -4   1    1.60    1.70
 -11  -4   1    0.40    1.80
 -11  -4   1   -0.20    2.30
 -11  -4   1    0.30    2.00
  10   4  -1    3.10    2.00
  10   4  -1    6.30    2.60
 -10  -4   1    2.50    1.70
 -10  -4   1    2.10    2.00
 -10  -4   1    6.10    2.70
 -10  -4   1    3.20    2.30
 -10  -4   1    3.60    2.20
   9   4  -1   16.80    3.20
  -9  -4   1   16.60    3.30
  -9  -4   1   20.10    3.00
  -9  -4   1   21.00    3.50
  -9  -4   1   11.20    2.50
  -9  -4   1   24.30    3.50
  -9  -4   1   16.00    3.40
   8   4  -1  156.78    7.40
  -8  -4   1  152.68    6.40
  -8  -4   1  158.98    7.80
  -8  -4   1  161.58    6.70
  -8  -4   1  149.79    7.50
  -8  -4   1  154.68    8.00
   7   4  -1    1.30    1.30
  -7  -4   1    3.00    1.30
  -7  -4   1    4.50    1.70
  -7  -4   1    1.00    1.40
  -7  -4   1    2.30    1.60
  -7  -4   1    4.30    1.30
   6   4  -1   34.80    3.00
  -6  -4   1   35.40    2.60
  -6  -4   1   39.20    2.50
  -6  -4   1   33.10    3.60
  -6  -4   1   34.10    3.80
  -6  -4   1   30.40    3.30
   5   4  -1  944.61   23.70
   5   4  -1  924.21   22.90
  -5  -4   1  906.81   20.60
  -5  -4   1  950.70   23.10
  -5  -4   1  906.21   22.00
  -5  -4   1  918.71   19.80
  -5  -4   1  913.41   23.30
  -5  -4   1  901.71   22.80
   4   4  -1    9.30    1.80
   4   4  -1   11.60    2.20
  -4  -4   1   10.60    1.90
  -4  -4   1   10.00    1.40
  -4  -4   1    7.40    1.60
  -4  -4   1   10.60    1.10
  -4  -4   1    8.00    1.70
  -4  -4   1    5.10    1.40
   3   4  -1  329.07    9.70
   3   4  -1  330.87   10.00
  -3  -4   1  319.27    8.50
  -3  -4   1  324.57    9.60
  -3  -4   1  337.47    9.20
  -3  -4   1  327.67    9.70
  -3  -4   1  347.17    9.80
   2   4  -1   18.40    2.10
   2   4  -1   21.80    2.40
   2   4  -1   17.70    2.20
  -2  -4   1   21.10    2.30
  -2  -4   1   22.40    2.20
  -2  -4   1   15.50    1.80
  -2  -4   1   18.50    2.00
  -2  -4   1   21.00    1.90
   1   4  -1   56.09    3.00
   1   4  -1   58.59    3.30
   1   4  -1   64.59    2.10
   1   4  -1   59.79    3.40
   1   4  -1   58.69    3.10
  -1  -4   1   58.09    2.90
  -1  -4   1   62.99    2.80
  -1  -4   1   53.79    3.00
  -1  -4   1   61.29    3.00
  -1  -4   1   61.09    2.80
  -1  -4   1   61.89    3.30
   0   4  -1 1822.22   40.90
   0   4  -1 1877.41   37.60
   0   4  -1 1837.92   41.00
   0  -4   1 1835.52   38.00
   0  -4   1 1831.02   38.30
   0  -4   1 1866.71   39.20
   0  -4   1 1890.91   42.00
   0  -4   1 1850.31   39.20
  -1   4  -1  191.58    6.60
  -1   4  -1  205.88    7.60
  -1   4  -1  202.78    7.10
  -1   4  -1  197.38    6.10
  -1   4  -1  194.68    6.10
   1  -4   1  194.38    6.60
   1  -4   1  194.48    5.80
   1  -4   1  207.18    7.20
   1  -4   1  203.58    6.30
   1  -4   1  203.48    5.90
  -2   4  -1  273.07    8.70
  -2   4  -1  259.07    8.00
   2  -4   1  267.27    8.00
   2  -4   1  263.67    8.40
   2  -4   1  269.27    7.60
  -3   4  -1  215.28    7.80
  -3   4  -1  198.18    8.40
  -3   4  -1  197.68    7.20
   3  -4   1  195.28    7.80
   3  -4   1  202.48    7.00
   3  -4   1  205.78    7.50
   3  -4   1  196.88    6.50
  -4   4  -1    3.60    1.90
  -4   4  -1    6.20    1.70
  -4   4  -1    3.70    1.60
  -4   4  -1    5.40    1.30
   4  -4   1    5.30    1.50
   4  -4   1    4.20    1.50
   4  -4   1    7.10    1.90
   4  -4   1    5.20    1.40
  -5   4  -1   21.00    2.40
  -5   4  -1   20.90    3.40
  -5   4  -1   17.60    3.00
  -5   4  -1   16.70    2.40
  -5   4  -1   21.70    3.20
   5  -4   1   18.80    2.50
   5  -4   1   22.30    3.40
   5  -4   1   15.90    2.80
  -6   4  -1  158.58    7.80
  -6   4  -1  153.08    8.10
  -6   4  -1  149.09    6.70
  -6   4  -1  143.99    7.70
   6  -4   1  155.28    6.70
   6  -4   1  155.98    7.70
  -7   4  -1    9.10    2.40
  -7   4  -1   12.20    2.90
  -7   4  -1    5.00    2.40
  -7   4  -1   13.60    3.20
   7  -4   1    7.80    2.20
   7  -4   1    9.20    2.90
  -8   4  -1    7.20    2.40
  -8   4  -1   14.80    3.30
  -8   4  -1    8.60    3.10
  -8   4  -1    2.90    2.30
   8  -4   1   13.50    2.80
   8  -4   1    8.60    3.20
  -9   4  -1   13.30    3.50
  -9   4  -1   19.60    4.60
  -9   4  -1   19.20    4.30
   9  -4   1   12.50    3.90
 -10   4  -1    1.20    2.90
 -10   4  -1    8.60    3.50
  10  -4   1   10.30    3.90
  12   3  -1   82.79    8.50
 -12  -3   1  104.89    7.70
 -12  -3   1   85.99    8.70
 -12  -3   1   99.99    9.50
  11   3  -1  186.48   10.20
  11   3  -1  165.58    9.20
 -11  -3   1  163.38   10.00
 -11  -3   1  173.28    9.20
 -11  -3   1  165.38    9.70
 -11  -3   1  162.18    8.00
 -11  -3   1  166.48    9.30
 -11  -3   1  173.78    9.70
  10   3  -1  138.49    7.70
 -10  -3   1  139.29    7.60
 -10  -3   1  137.29    6.80
 -10  -3   1  131.99    8.10
 -10  -3   1  141.49    8.00
 -10  -3   1  119.69    7.60
 -10  -3   1  121.59    8.10
   9   3  -1   12.10    2.60
   9   3  -1    8.40    2.80
  -9  -3   1   15.30    3.40
  -9  -3   1   13.90    2.90
  -9  -3   1   14.20    3.00
  -9  -3   1   14.70    3.20
  -9  -3   1   11.40    2.70
  -9  -3   1    8.20    2.00
   8   3  -1  116.09    6.10
  -8  -3   1  107.19    5.20
  -8  -3   1  117.69    6.40
  -8  -3   1  113.79    6.80
  -8  -3   1  113.79    5.90
  -8  -3   1  106.19    6.30
  -8  -3   1  112.69    6.30
   7   3  -1  716.83   19.10
  -7  -3   1  705.13   17.70
  -7  -3   1  699.13   18.90
  -7  -3   1  716.73   17.20
  -7  -3   1  654.33   19.90
  -7  -3   1  693.23   19.20
  -7  -3   1  711.23   19.20
   6   3  -1 1251.07   30.30
  -6  -3   1 1262.37   27.80
  -6  -3   1 1292.37   30.10
  -6  -3   1 1272.77   27.50
  -6  -3   1 1262.17   29.30
  -6  -3   1 1228.58   30.10
   5   3  -1 1203.48   29.70
   5   3  -1 1163.98   28.90
  -5  -3   1 1207.18   28.60
  -5  -3   1 1272.27   29.30
  -5  -3   1 1193.58   26.30
  -5  -3   1 1411.36   29.20
  -5  -3   1 1204.58   26.30
  -5  -3   1 1217.18   27.90
  -5  -3   1 1218.58   29.60
   4   3  -1  357.56   10.30
   4   3  -1  339.77    9.70
  -4  -3   1  338.67   10.10
  -4  -3   1  342.47   10.30
  -4  -3   1  355.56   10.00
  -4  -3   1  338.27    8.70
  -4  -3   1  349.87    8.40
  -4  -3   1  341.37    9.70
   3   3  -1 1065.49   24.80
   3   3  -1 1071.29   24.50
  -3  -3   1 1069.49   24.60
  -3  -3   1 1037.50   22.20
  -3  -3   1 1073.29   23.20
  -3  -3   1 1008.50   24.60
  -3  -3   1 1079.39   21.40
   2   3  -1 2001.50   43.60
  -2  -3   1 1936.11   39.70
  -2  -3   1 1989.20   40.40
  -2  -3   1 1987.20   43.40
  -2  -3   1 1946.61   43.00
   1   3  -1 1024.40   23.40
   1   3  -1  998.60   23.60
   1   3  -1 1022.00   23.60
  -1  -3   1 1044.90   21.50
  -1  -3   1 1009.00   22.20
  -1  -3   1 1026.00   23.50
  -1  -3   1 1021.10   21.30
  -1  -3   1 1000.50   22.30
  -1  -3   1 1025.80   23.00
   0   3  -1   16.20    1.10
   0   3  -1   14.40    1.60
   0   3  -1   13.00    1.60
   0   3  -1   16.00    1.70
   0  -3   1   17.20    1.30
   0  -3   1   16.40    1.80
   0  -3   1   18.80    1.40
   0  -3   1   16.40    1.60
   0  -3   1   17.60    1.80
   0  -3   1   16.00    1.40
  -1   3  -1    3.80    1.00
  -1   3  -1    2.60    1.00
  -1   3  -1    0.60    0.80
  -1   3  -1    2.80    1.20
   1  -3   1    3.90    1.20
   1  -3   1    5.40    1.20
   1  -3   1    3.70    1.00
   1  -3   1    6.00    1.50
   1  -3   1    4.10    1.00
  -2   3  -1  851.11   19.20
  -2   3  -1  861.61   19.10
  -2   3  -1  825.12   21.50
  -2   3  -1  834.72   20.60
  -2   3  -1  848.52   20.60
   2  -3   1  870.01   18.50
   2  -3   1  841.02   19.70
   2  -3   1  842.52   20.90
   2  -3   1  837.52   19.00
  -3   3  -1  246.28    9.10
  -3   3  -1  251.97    8.00
  -3   3  -1  255.47    8.50
  -3   3  -1  248.08    7.20
  -3   3  -1  234.08    8.40
   3  -3   1  257.57    8.20
   3  -3   1  267.47    7.80
   3  -3   1  260.07    8.60
   3  -3   1  251.87    7.20
  -4   3  -1  285.67    9.80
  -4   3  -1  274.07   10.40
  -4   3  -1  283.37    8.40
  -4   3  -1  286.57    9.20
  -4   3  -1  289.87    8.40
  -4   3  -1  287.17    9.70
   4  -3   1  284.27    9.40
   4  -3   1  262.57    8.10
   4  -3   1  275.07    9.70
   4  -3   1  282.67    8.70
  -5   3  -1  104.09    4.60
  -5   3  -1  102.29    4.80
  -5   3  -1   92.79    5.50
  -5   3  -1  102.19    5.60
  -5   3  -1  103.59    6.20
  -5   3  -1   99.79    5.40
   5  -3   1  106.19    4.80
   5  -3   1   97.29    5.40
  -6   3  -1  310.47   11.40
  -6   3  -1  296.77   11.20
  -6   3  -1  293.77    9.70
  -6   3  -1  291.47   10.80
  -6   3  -1  299.57    9.50
   6  -3   1  275.67    9.40
   6  -3   1  301.77   10.90
  -7   3  -1  515.75   17.00
  -7   3  -1  513.55   17.10
  -7   3  -1  512.65   16.50
  -7   3  -1  526.45   15.20
   7  -3   1  516.65   16.50
   7  -3   1  529.15   15.00
  -8   3  -1  325.67   13.20
  -8   3  -1  311.37   13.00
  -8   3  -1  344.17   13.60
  -8   3  -1  335.27   11.80
   8  -3   1  324.37   11.50
   8  -3   1  333.97   13.10
  -9   3  -1  302.17   11.60
  -9   3  -1  287.37   12.90
  -9   3  -1  290.27   13.00
  -9   3  -1  255.77   12.40
   9  -3   1  302.97   11.40
   9  -3   1  277.07   12.60
 -10   3  -1  134.29    9.20
 -10   3  -1  144.49    9.50
 -10   3  -1  139.89    9.10
 -10   3  -1  130.49    9.00
  10  -3   1  142.99    9.40
 -11   3  -1   32.40    6.00
 -11   3  -1   22.60    5.00
  11  -3   1   20.60    5.00
  12   2  -1   15.00    3.90
 -12  -2   1   21.30    4.70
 -12  -2   1   16.60    4.20
 -12  -2   1   14.00    4.30
  11   2  -1   43.80    5.40
  11   2  -1   39.30    5.70
 -11  -2   1   52.89    6.00
 -11  -2   1   57.69    6.70
 -11  -2   1   49.80    6.20
 -11  -2   1   50.99    5.20
 -11  -2   1   51.79    6.00
 -11  -2   1   43.20    6.10
  10   2  -1    2.50    1.90
  10   2  -1    1.00    2.10
 -10  -2   1    2.00    1.90
 -10  -2   1    6.50    2.00
 -10  -2   1    3.50    2.60
 -10  -2   1    1.70    2.00
 -10  -2   1    4.30    2.10
 -10  -2   1    2.40    2.10
   9   2  -1  171.58    8.90
   9   2  -1  193.68    8.70
  -9  -2   1  184.18    8.90
  -9  -2   1  193.08    7.70
  -9  -2   1  176.18    8.40
  -9  -2   1  180.68    8.50
  -9  -2   1  189.88    9.50
  -9  -2   1  192.88    9.00
   8   2  -1  282.67   10.70
   8   2  -1  264.07    9.90
  -8  -2   1  245.38    9.60
  -8  -2   1  265.47    8.80
  -8  -2   1  266.07   10.00
  -8  -2   1  266.77   10.90
  -8  -2   1  249.18   10.10
  -8  -2   1  248.38   10.10
   7   2  -1   62.79    4.20
  -7  -2   1   72.99    3.80
  -7  -2   1   69.39    4.50
  -7  -2   1   70.19    4.90
  -7  -2   1   65.59    4.20
  -7  -2   1   61.69    4.50
  -7  -2   1   69.29    4.50
   6   2  -1   27.00    3.50
   6   2  -1   24.20    2.70
  -6  -2   1   28.50    2.30
  -6  -2   1   20.20    2.70
  -6  -2   1   32.60    3.00
  -6  -2   1   26.30    3.00
  -6  -2   1   29.20    3.20
  -6  -2   1   24.30    2.90
   5   2  -1  278.07    8.50
   5   2  -1  275.07    9.00
  -5  -2   1  274.87    9.20
  -5  -2   1  270.37    8.80
  -5  -2   1  270.87    8.70
  -5  -2   1  279.47    8.70
  -5  -2   1  266.57    7.50
  -5  -2   1  267.37    7.90
  -5  -2   1  276.57    8.80
   4   2  -1  736.73   18.00
   4   2  -1  781.52   18.70
  -4  -2   1  710.53   18.10
  -4  -2   1  738.63   16.40
  -4  -2   1  757.62   16.70
  -4  -2   1  750.52   18.00
  -4  -2   1  735.83   17.60
  -4  -2   1  783.72   18.40
   3   2  -1   55.79    2.80
   3   2  -1   56.59    2.60
  -3  -2   1   57.69    2.20
  -3  -2   1   54.49    2.20
  -3  -2   1   56.49    2.70
  -3  -2   1   56.99    2.90
  -3  -2   1   58.49    2.70
  -3  -2   1   49.70    2.70
   2   2  -1   34.80    1.80
   2   2  -1   34.20    1.90
  -2  -2   1   38.40    1.90
  -2  -2   1   35.80    1.50
  -2  -2   1   37.10    1.90
  -2  -2   1   32.00    2.00
   1   2  -1  185.18    5.40
   1   2  -1  196.08    5.40
  -1  -2   1  185.78    4.70
  -1  -2   1  195.48    5.00
  -1  -2   1  187.48    5.30
  -1  -2   1  189.38    5.30
  -1  -2   1  193.58    5.30
  -1  -2   1  190.18    5.40
   0   2  -1  767.12   17.50
   0   2  -1  749.92   17.30
   0   2  -1  791.52   15.80
   0   2  -1  754.82   17.70
   0  -2   1  754.22   17.10
   0  -2   1  745.13   16.50
   0  -2   1  733.23   17.40
   0  -2   1  760.92   15.70
   0  -2   1  772.12   15.90
   0  -2   1  789.42   16.60
  -1   2  -1   55.69    2.90
  -1   2  -1   57.39    2.70
  -1   2  -1   58.69    2.60
  -1   2  -1   55.39    2.40
  -1   2  -1   56.69    2.30
  -1   2  -1   60.59    3.00
   1  -2   1   59.59    2.10
   1  -2   1   61.69    2.60
   1  -2   1   55.79    2.40
   1  -2   1   52.09    2.60
   1  -2   1   58.29    2.30
  -2   2  -1 1056.39   22.80
  -2   2  -1 1056.79   21.90
  -2   2  -1 1032.30   22.50
  -2   2  -1 1058.39   25.00
  -2   2  -1 1047.80   24.00
   2  -2   1 1041.10   24.40
   2  -2   1 1070.79   23.10
   2  -2   1 1043.10   21.80
   2  -2   1 1005.50   22.20
  -3   2  -1  900.91   21.80
  -3   2  -1  902.61   20.20
  -3   2  -1  882.11   22.50
  -3   2  -1  888.91   21.50
  -3   2  -1  906.81   19.70
  -3   2  -1  917.01   20.40
   3  -2   1  883.71   19.50
   3  -2   1  864.51   19.90
   3  -2   1  910.81   20.80
  -4   2  -1  114.59    4.50
  -4   2  -1  118.29    5.30
  -4   2  -1  110.69    5.30
  -4   2  -1  118.39    5.10
  -4   2  -1  117.39    5.80
  -4   2  -1  105.59    4.40
   4  -2   1  111.09    4.30
   4  -2   1  110.79    5.10
   4  -2   1  121.69    4.80
  -5   2  -1  381.96   10.80
  -5   2  -1  368.76   11.50
  -5   2  -1  396.66   12.20
  -5   2  -1  380.36   10.80
  -5   2  -1  379.36   12.90
  -5   2  -1  400.76   12.40
   5  -2   1  367.96   10.50
   5  -2   1  387.46   10.90
   5  -2   1  392.96   11.90
  -6   2  -1  101.09    5.60
  -6   2  -1  105.59    5.00
  -6   2  -1  105.19    5.90
  -6   2  -1  100.99    5.80
  -6   2  -1  105.99    5.10
   6  -2   1  105.09    5.00
   6  -2   1  103.89    5.70
  -7   2  -1  103.49    6.30
  -7   2  -1  101.19    6.30
  -7   2  -1   84.99    5.70
  -7   2  -1  107.39    5.30
  -7   2  -1  100.69    5.50
   7  -2   1   96.39    6.10
   7  -2   1   92.69    5.10
  -8   2  -1   20.70    3.70
  -8   2  -1   34.20    4.70
  -8   2  -1   24.00    3.20
  -8   2  -1   26.20    4.00
  -8   2  -1   29.40    3.90
   8  -2   1   27.60    3.60
   8  -2   1   32.60    4.60
  -9   2  -1    1.40    2.00
  -9   2  -1   -0.40    1.60
  -9   2  -1    1.70    1.80
  -9   2  -1    5.50    2.60
  -9   2  -1   -0.60    2.20
   9  -2   1    4.80    2.60
   9  -2   1    3.60    2.00
 -10   2  -1    7.30    2.60
 -10   2  -1    5.60    2.70
 -10   2  -1    4.30    2.70
 -10   2  -1    9.30    3.40
 -10   2  -1   -0.70    2.20
  10  -2   1    6.90    2.60
  10  -2   1    6.80    3.40
 -11   2  -1   43.10    6.60
 -11   2  -1   35.40    6.00
 -11   2  -1   27.80    5.30
  11  -2   1   23.00    4.70
  12   1  -1  121.09    9.40
 -12  -1   1  117.09    8.80
 -12  -1   1  110.19    8.70
 -12  -1   1  105.19    8.70
  11   1  -1  208.98   11.30
 -11  -1   1  233.78   11.60
 -11  -1   1  226.38   11.50
 -11  -1   1  246.88   11.80
 -11  -1   1  249.08   10.30
 -11  -1   1  241.78   12.30
  10   1  -1  293.87   12.70
 -10  -1   1  288.97   12.50
 -10  -1   1  307.47   12.60
 -10  -1   1  324.27   11.20
 -10  -1   1  273.57   11.90
 -10  -1   1  272.17   12.70
 -10  -1   1  293.47   11.60
   9   1  -1  165.38    8.80
  -9  -1   1  175.78    8.70
  -9  -1   1  166.28    8.70
  -9  -1   1  172.28    8.00
  -9  -1   1  176.58    8.50
  -9  -1   1  170.98    9.10
  -9  -1   1  176.88    7.40
   8   1  -1  303.07   11.60
  -8  -1   1  291.47   11.80
  -8  -1   1  314.77   11.40
  -8  -1   1  299.67   10.80
  -8  -1   1  320.77   11.70
  -8  -1   1  312.27   11.20
  -8  -1   1  309.07    9.90
   7   1  -1  154.58    7.30
  -7  -1   1  153.98    6.00
  -7  -1   1  151.78    6.60
  -7  -1   1  156.88    7.50
  -7  -1   1  151.88    6.90
  -7  -1   1  161.58    7.10
  -7  -1   1  157.58    7.30
   6   1  -1   79.29    4.70
  -6  -1   1   98.09    5.00
  -6  -1   1   89.39    4.60
  -6  -1   1   84.49    4.50
  -6  -1   1   88.59    4.90
  -6  -1   1   82.49    3.90
  -6  -1   1   85.89    5.00
   5   1  -1  285.87    9.40
  -5  -1   1  269.47    9.00
  -5  -1   1  267.87    7.60
  -5  -1   1  284.17    8.90
  -5  -1   1  280.17    8.50
  -5  -1   1  294.27    9.00
  -5  -1   1  276.97    8.60
  -5  -1   1  279.77    9.40
   4   1  -1  787.32   19.00
  -4  -1   1  765.02   18.00
  -4  -1   1  744.53   18.60
  -4  -1   1  733.33   19.00
  -4  -1   1  744.13   16.60
  -4  -1   1  763.72   18.00
  -4  -1   1  778.52   17.50
  -4  -1   1  800.42   18.70
   3   1  -1   25.10    1.80
  -3  -1   1   22.70    1.60
  -3  -1   1   21.70    1.80
  -3  -1   1   22.30    1.70
  -3  -1   1   23.70    1.90
  -3  -1   1   21.90    1.80
   2   1  -1   18.40    1.30
  -2  -1   1   16.80    1.30
  -2  -1   1   19.10    1.20
  -2  -1   1   17.60    1.40
  -2  -1   1   18.60    1.20
  -2  -1   1   19.60    1.40
   1   1  -1 2644.44   55.19
  -1  -1   1 2598.24   53.09
  -1  -1   1 2637.84   51.29
  -1  -1   1 2570.44   51.49
  -1  -1   1 2617.94   55.49
   0   1  -1  271.87    6.50
   0   1  -1  261.57    6.40
   0   1  -1  262.67    5.80
   0  -1   1  271.77    6.50
   0  -1   1  290.77    6.50
   0  -1   1  266.97    6.50
   0  -1   1  268.07    6.30
   0  -1   1  259.17    6.50
   0  -1   1  260.47    5.80
   0  -1   1  277.47    6.30
   0  -1   1  283.47    5.70
  -1   1  -1 1967.50   45.30
  -1   1  -1 2123.39   44.70
  -1   1  -1 2156.58   45.10
  -1   1  -1 2114.49   41.10
  -1   1  -1 2081.09   41.50
  -1   1  -1 2036.80   43.90
  -1   1  -1 2090.49   42.90
   1  -1   1 2043.60   41.50
   1  -1   1 2160.08   41.10
   1  -1   1 2140.89   45.10
   1  -1   1 2154.58   45.50
   1  -1   1 2089.79   42.40
  -2   1  -1 1341.27   29.00
  -2   1  -1 1321.17   26.90
  -2   1  -1 1290.87   26.40
  -2   1  -1 1270.37   29.60
  -2   1  -1 1323.77   27.60
  -2   1  -1 1252.27   28.30
   2  -1   1 1266.27   26.70
  -3   1  -1 1155.38   25.00
  -3   1  -1 1118.19   27.50
  -3   1  -1 1166.98   26.90
  -3   1  -1 1178.88   24.50
  -3   1  -1 1146.59   26.40
  -3   1  -1 1194.18   25.50
   3  -1   1 1165.28   25.60
   3  -1   1 1146.39   24.60
  -4   1  -1 3324.87   66.69
  -4   1  -1 3334.37   73.19
  -4   1  -1 3268.57   71.79
  -4   1  -1 3230.68   68.39
  -4   1  -1 3281.27   67.19
  -4   1  -1 3352.96   70.59
   4  -1   1 3289.67   66.49
   4  -1   1 3303.07   68.19
  -5   1  -1 1124.79   28.50
  -5   1  -1 1158.68   26.00
  -5   1  -1 1125.29   27.80
  -5   1  -1 1127.79   25.30
  -5   1  -1 1106.69   27.20
  -5   1  -1 1113.49   26.00
   5  -1   1 1113.49   26.40
  -6   1  -1   82.79    4.80
  -6   1  -1   82.19    4.90
  -6   1  -1   84.49    4.40
  -6   1  -1   79.89    4.40
  -6   1  -1   80.29    4.90
   6  -1   1   84.89    5.00
  -7   1  -1   78.19    4.50
  -7   1  -1   81.59    4.70
  -7   1  -1   81.59    5.30
  -7   1  -1   74.99    4.70
  -7   1  -1   81.79    5.50
  -7   1  -1   85.59    5.40
   7  -1   1   86.29    5.50
  -8   1  -1   38.20    4.30
  -8   1  -1   29.10    4.00
  -8   1  -1   37.50    3.90
  -8   1  -1   29.30    4.00
  -8   1  -1   33.20    4.30
  -8   1  -1   35.50    3.90
   8  -1   1   28.90    4.10
  -9   1  -1  162.78    9.10
  -9   1  -1  161.08    7.70
  -9   1  -1  164.38    8.80
  -9   1  -1  166.68    7.80
  -9   1  -1  174.38    9.10
   9  -1   1  162.98    8.90
 -10   1  -1   55.69    6.40
 -10   1  -1   71.89    5.50
 -10   1  -1   51.79    6.10
 -10   1  -1   55.59    6.60
 -10   1  -1   58.39    6.00
  10  -1   1   40.60    5.50
 -11   1  -1   93.89    8.70
 -11   1  -1   88.59    7.50
 -11   1  -1   77.39    7.40
 -11   1  -1   88.89    8.50
 -11   1  -1   71.19    6.70
  11  -1   1   88.09    8.40
  11  -1   1   86.19    6.80
 -12   1  -1  108.49    9.10
 -12   1  -1  124.59    9.40
  12  -1   1   94.39    9.30
  12   0  -1    2.20    2.70
  12   0  -1    9.90    4.20
 -12   0   1    7.50    4.00
 -12   0   1    3.30    3.40
 -12   0   1    4.40    3.30
  11   0  -1    0.80    2.60
 -11   0   1   10.80    3.60
 -11   0   1    8.20    3.40
 -11   0   1   11.80    3.70
 -11   0   1    7.90    3.30
 -11   0   1    7.20    2.70
  10   0  -1   13.80    3.70
 -10   0   1    9.60    3.00
 -10   0   1   20.10    3.30
 -10   0   1   15.60    3.60
 -10   0   1   13.60    3.60
 -10   0   1   18.10    4.00
   9   0  -1  106.39    7.00
  -9   0   1  107.89    6.20
  -9   0   1  105.89    5.90
  -9   0   1  121.29    7.60
  -9   0   1  118.19    7.20
  -9   0   1  111.99    7.00
  -9   0   1   99.19    6.70
   8   0  -1   32.30    4.20
  -8   0   1   34.30    4.20
  -8   0   1   37.80    4.70
  -8   0   1   29.10    3.90
  -8   0   1   34.20    3.70
  -8   0   1   44.00    4.00
  -8   0   1   33.90    4.20
   7   0  -1   10.40    2.50
  -7   0   1    8.70    2.20
  -7   0   1    8.60    2.30
  -7   0   1    5.60    1.90
  -7   0   1    4.00    1.70
  -7   0   1    9.70    1.80
  -7   0   1    9.40    2.00
   6   0  -1    0.50    1.10
  -6   0   1    0.70    1.10
  -6   0   1   -0.70    0.70
  -6   0   1   -1.30    0.50
  -6   0   1    0.40    1.00
  -6   0   1    0.70    1.00
   5   0  -1   -0.20    0.90
   5   0  -1    0.70    1.00
  -5   0   1   -0.20    0.90
  -5   0   1   -0.20    0.90
  -5   0   1   -0.20    0.70
  -5   0   1    0.20    0.70
  -5   0   1   -1.20    0.70
  -5   0   1    0.20    0.90
  -5   0   1    0.20    0.90
   4   0  -1  715.63   17.90
   4   0  -1  689.93   17.00
  -4   0   1  696.13   17.40
  -4   0   1  710.43   16.70
  -4   0   1  703.53   17.70
  -4   0   1  699.63   16.80
  -4   0   1  671.63   17.30
  -4   0   1  692.43   15.70
   3   0  -1    5.60    1.30
  -3   0   1    3.30    1.00
  -3   0   1    3.00    1.00
  -3   0   1    3.80    0.90
  -3   0   1    3.90    1.10
  -3   0   1    3.70    0.90
   2   0  -1   -1.80    0.50
  -2   0   1   -2.40    0.40
  -2   0   1   -2.80    0.40
  -2   0   1   -2.10    0.40
  -2   0   1   -2.10    0.40
  -2   0   1   -1.10    0.60
  -2   0   1   -1.90    0.50
   1   0  -1  530.75   11.80
   1   0  -1  537.25   11.90
  -1   0   1  549.74   11.60
  -1   0   1  537.75   11.80
  -1   0   1  540.55   11.60
  -1   0   1  551.04   11.50
  -1   0   1  541.95   12.10
   0   0  -1   79.39    2.00
   0   0  -1   74.99    1.90
   0   0  -1   80.99    1.90
   0   0  -1   81.39    2.20
   0   0  -1   81.69    2.20
   0   0  -1   80.39    1.90
   0   0   1   82.59    2.10
   0   0   1   84.99    2.10
   0   0   1   64.59    1.90
  -1   0  -1   27.80    1.30
  -1   0  -1   26.90    1.10
  -1   0  -1   25.90    1.10
  -1   0  -1   26.60    0.90
  -1   0  -1   25.10    1.40
  -1   0  -1   25.70    1.10
  -1   0  -1   27.90    1.10
   1   0   1   25.60    1.10
   1   0   1   25.50    1.10
   1   0   1   26.30    1.10
   1   0   1   27.50    1.20
  -2   0  -1  417.56   10.10
  -2   0  -1  433.26    9.70
  -2   0  -1  415.86    9.40
  -2   0  -1  433.56   10.20
  -2   0  -1  411.66    9.50
  -2   0  -1  417.96   11.00
   2   0   1  417.76    9.70
   2   0   1  447.36   10.10
   2   0   1  450.15   11.10
  -3   0  -1  701.63   15.40
  -3   0  -1  665.43   14.90
  -3   0  -1  692.13   17.00
  -3   0  -1  651.13   14.90
  -3   0  -1  673.63   15.70
  -3   0  -1  681.13   16.00
   3   0   1  677.03   15.60
  -4   0  -1  395.26   10.40
  -4   0  -1  383.96    9.70
  -4   0  -1  381.06   11.40
  -4   0  -1  389.66   10.60
  -4   0  -1  381.76   11.10
  -4   0  -1  380.16    9.90
  -4   0  -1  377.66   10.10
   4   0   1  373.36   10.30
  -5   0  -1    4.50    1.30
  -5   0  -1    3.70    1.10
  -5   0  -1    4.10    1.20
  -5   0  -1    2.90    1.20
  -5   0  -1    2.10    1.30
  -5   0  -1    5.00    1.40
  -5   0  -1    1.60    1.10
   5   0   1    2.30    1.20
  -6   0  -1   78.29    4.50
  -6   0  -1   82.09    4.30
  -6   0  -1   83.09    4.60
  -6   0  -1   79.69    4.90
  -6   0  -1   80.69    4.40
  -6   0  -1   76.89    3.90
  -6   0  -1   85.99    5.10
   6   0   1   75.39    4.60
  -7   0  -1   -1.10    0.80
  -7   0  -1   -0.40    0.90
  -7   0  -1   -1.80    1.00
  -7   0  -1    0.20    1.10
  -7   0  -1    0.20    1.10
  -7   0  -1   -0.10    1.10
   7   0   1    0.80    1.20
  -8   0  -1   17.30    2.70
  -8   0  -1   18.60    2.90
  -8   0  -1   15.10    3.30
  -8   0  -1   14.10    2.70
  -8   0  -1   19.10    3.20
  -8   0  -1   16.70    3.10
   8   0   1   17.80    3.30
  -9   0  -1   20.80    3.20
  -9   0  -1   17.50    3.60
  -9   0  -1   17.80    3.20
  -9   0  -1   18.50    3.20
  -9   0  -1   19.00    3.60
  -9   0  -1   21.30    3.60
   9   0   1   17.10    3.50
 -10   0  -1   90.09    6.70
 -10   0  -1   67.19    6.90
 -10   0  -1   90.19    6.80
 -10   0  -1   75.09    5.80
 -10   0  -1   79.09    6.30
 -10   0  -1   87.59    5.90
  10   0   1   59.99    6.40
 -11   0  -1   20.20    4.30
 -11   0  -1   18.00    4.00
 -11   0  -1   21.20    4.70
 -11   0  -1   22.90    4.10
 -11   0  -1   22.50    4.30
  11   0   1   21.80    4.70
 -12   0  -1    6.40    3.30
 -12   0  -1    1.50    3.00
 -12   0  -1    9.50    3.80
  12   0   1    4.00    3.50
  11  -1  -1   32.80    5.50
  11  -1  -1   47.10    5.90
 -11   1   1   39.30    6.00
 -11   1   1   30.00    5.10
 -11   1   1   28.60    5.00
 -11   1   1   38.30    5.00
  10  -1  -1   34.00    5.10
  10  -1  -1   44.20    5.30
 -10   1   1   57.79    6.70
 -10   1   1   54.29    6.30
 -10   1   1   62.99    7.00
 -10   1   1   51.89    6.10
 -10   1   1   54.49    5.20
   9  -1  -1  118.69    7.70
  -9   1   1  130.19    8.00
  -9   1   1  119.19    6.40
  -9   1   1  113.09    7.40
  -9   1   1  138.39    7.80
  -9   1   1  113.89    7.40
   8  -1  -1  160.38    8.40
  -8   1   1  175.08    8.60
  -8   1   1  165.78    8.50
  -8   1   1  176.48    8.50
  -8   1   1  161.68    8.00
   7  -1  -1  378.16   13.00
  -7   1   1  386.36   13.00
  -7   1   1  400.66   11.70
  -7   1   1  399.16   13.50
  -7   1   1  394.66   13.40
  -7   1   1  376.56   12.50
   6  -1  -1  135.99    6.50
  -6   1   1  140.69    6.70
  -6   1   1  135.69    6.60
  -6   1   1  152.08    6.60
  -6   1   1  156.48    5.80
   5  -1  -1  495.65   14.70
   5  -1  -1  479.55   13.70
  -5   1   1  515.35   14.50
  -5   1   1  475.35   12.50
  -5   1   1  502.45   14.20
  -5   1   1  480.25   12.50
  -5   1   1  489.35   13.80
   4  -1  -1  494.55   13.10
   4  -1  -1  514.05   14.00
  -4   1   1  491.95   13.10
  -4   1   1  501.45   12.10
  -4   1   1  490.05   13.40
  -4   1   1  478.25   12.80
  -4   1   1  489.05   12.00
  -4   1   1  502.15   13.70
   3  -1  -1  932.31   22.30
   3  -1  -1  965.40   23.00
   3  -1  -1  958.80   21.60
  -3   1   1  957.20   20.50
  -3   1   1  957.30   22.50
  -3   1   1  977.00   22.80
  -3   1   1  963.10   21.50
  -3   1   1  959.50   21.40
  -3   1   1  973.50   20.70
   2  -1  -1 1933.71   43.30
   2  -1  -1 1997.80   43.70
   2  -1  -1 2016.50   40.60
   2  -1  -1 1964.80   41.00
   2  -1  -1 2017.40   39.70
  -2   1   1 1973.00   40.70
  -2   1   1 1972.20   40.70
  -2   1   1 2043.30   40.60
  -2   1   1 1951.70   39.80
  -2   1   1 2050.79   43.70
  -2   1   1 1992.40   42.80
   1  -1  -1 2855.41   60.69
   1  -1  -1 2836.82   56.89
   1  -1  -1 2845.62   55.69
   1  -1  -1 2823.12   61.59
   1  -1  -1 2759.82   56.39
  -1   1   1 2882.61   57.19
  -1   1   1 2833.22   59.29
  -1   1   1 2865.51   56.59
  -1   1   1 2906.41   60.29
  -1   1   1 2918.61   55.79
  -1   1   1 2813.22   60.69
   0  -1  -1 1027.50   20.10
   0  -1  -1 1014.50   20.90
   0  -1  -1 1019.70   20.20
   0  -1  -1  959.80   19.70
   0  -1  -1  972.60   21.60
   0  -1  -1  979.80   21.60
   0  -1  -1 1006.30   19.80
   0   1   1  991.40   20.20
   0   1   1  997.80   20.90
   0   1   1  984.40   21.60
   0   1   1  965.00   19.80
   0   1   1  993.80   21.60
  -1  -1  -1 1205.38   25.20
  -1  -1  -1 1220.38   25.80
  -1  -1  -1 1192.88   24.20
  -1  -1  -1 1172.28   26.50
  -1  -1  -1 1205.28   24.20
   1   1   1 1209.98   24.30
   1   1   1 1188.58   26.60
   1   1   1 1207.88   26.40
   1   1   1 1215.38   24.20
  -2  -1  -1 3472.75   68.59
  -2  -1  -1 3619.94   73.69
  -2  -1  -1 3434.66   69.99
  -2  -1  -1 3494.15   74.79
  -2  -1  -1 3556.44   69.69
  -2  -1  -1 3367.56   72.79
   2   1   1 3451.95   74.39
   2   1   1 3591.74   74.89
  -3  -1  -1   82.79    3.10
  -3  -1  -1   80.29    3.10
  -3  -1  -1   78.79    3.10
  -3  -1  -1   83.29    3.60
  -3  -1  -1   70.19    3.30
  -3  -1  -1   76.19    2.90
  -3  -1  -1   82.99    3.70
   3   1   1   80.59    3.70
   3   1   1   79.29    3.20
  -4  -1  -1   14.10    1.80
  -4  -1  -1   15.90    1.80
  -4  -1  -1   15.90    2.20
  -4  -1  -1   12.10    1.60
  -4  -1  -1   16.80    2.10
  -4  -1  -1   12.90    1.50
  -4  -1  -1   17.50    1.90
   4   1   1   12.50    1.70
   4   1   1   15.10    2.20
  -5  -1  -1  135.19    5.30
  -5  -1  -1  140.09    6.10
  -5  -1  -1  129.29    4.80
  -5  -1  -1  143.49    5.30
  -5  -1  -1  137.59    5.20
  -5  -1  -1  131.29    5.40
   5   1   1  140.29    5.60
  -6  -1  -1  418.36   12.60
  -6  -1  -1  440.46   11.70
  -6  -1  -1  435.56   13.60
  -6  -1  -1  454.85   13.90
  -6  -1  -1  466.95   13.00
  -6  -1  -1  421.86   12.20
  -6  -1  -1  438.66   12.30
   6   1   1  448.26   12.80
  -7  -1  -1  379.06   11.60
  -7  -1  -1  362.36   12.50
  -7  -1  -1  360.76   10.70
  -7  -1  -1  367.26   11.70
  -7  -1  -1  353.96   11.30
  -7  -1  -1  348.07   11.60
   7   1   1  366.26   11.90
  -8  -1  -1  153.38    7.30
  -8  -1  -1  161.98    6.90
  -8  -1  -1  177.58    7.80
  -8  -1  -1  169.78    7.70
  -8  -1  -1  166.98    7.70
  -8  -1  -1  177.28    8.60
   8   1   1  179.58    8.20
  -9  -1  -1    9.60    2.40
  -9  -1  -1   12.40    2.80
  -9  -1  -1    9.90    2.80
  -9  -1  -1   10.40    2.60
  -9  -1  -1    7.70    2.50
  -9  -1  -1   10.20    3.00
   9   1   1   10.00    2.70
 -10  -1  -1  261.57   11.10
 -10  -1  -1  271.27   12.40
 -10  -1  -1  266.07   11.10
 -10  -1  -1  265.47   10.30
 -10  -1  -1  267.47   11.60
 -10  -1  -1  269.17   11.60
  10   1   1  261.77   11.90
 -11  -1  -1  356.46   14.10
 -11  -1  -1  364.86   14.80
 -11  -1  -1  353.46   14.60
 -11  -1  -1  365.86   15.80
 -11  -1  -1  386.86   14.60
 -11  -1  -1  376.36   13.50
  11   1   1  371.06   15.20
 -12  -1  -1  242.48   11.40
 -12  -1  -1  273.87   12.80
 -12  -1  -1  280.47   14.20
 -12  -1  -1  276.77   13.30
  12   1   1  262.07   13.20
  12   1   1  265.17   13.20
  11  -2  -1    4.60    3.70
  11  -2  -1    0.50    2.70
 -11   2   1   -0.60    2.70
 -11   2   1    0.10    2.50
 -11   2   1   -2.00    2.80
  10  -2  -1   16.10    4.10
  10  -2  -1    7.70    3.20
 -10   2   1    9.80    3.20
 -10   2   1   14.80    3.30
 -10   2   1    7.30    3.20
 -10   2   1    7.90    3.50
 -10   2   1    8.20    3.40
   9  -2  -1   -0.10    2.20
   9  -2  -1    1.30    2.00
  -9   2   1   -2.50    1.50
  -9   2   1   -0.30    2.10
  -9   2   1    0.40    1.90
  -9   2   1   -1.70    1.80
   8  -2  -1  124.49    7.50
   8  -2  -1  130.09    7.10
  -8   2   1  150.18    8.20
  -8   2   1  130.19    7.70
  -8   2   1  119.09    7.30
  -8   2   1  129.89    7.30
   7  -2  -1    0.50    1.60
   7  -2  -1    0.60    1.50
  -7   2   1    1.30    1.40
  -7   2   1    1.00    1.60
  -7   2   1    0.00    1.30
  -7   2   1   -0.40    1.30
   6  -2  -1   20.50    2.90
   6  -2  -1   21.70    3.10
  -6   2   1   22.60    3.20
  -6   2   1   24.10    3.20
  -6   2   1   20.30    3.00
  -6   2   1   21.20    3.10
  -6   2   1   25.90    2.60
   5  -2  -1   13.90    2.20
   5  -2  -1   17.50    2.70
  -5   2   1   22.80    2.80
  -5   2   1   12.00    2.10
  -5   2   1   19.50    1.90
  -5   2   1   23.30    3.00
   4  -2  -1   30.80    3.10
   4  -2  -1   32.40    2.70
   4  -2  -1   33.70    2.60
   4  -2  -1   36.60    2.40
   4  -2  -1   36.30    3.20
  -4   2   1   31.20    3.20
  -4   2   1   34.50    3.00
  -4   2   1   34.20    3.40
  -4   2   1   36.40    2.70
  -4   2   1   34.90    2.50
  -4   2   1   35.00    2.00
  -4   2   1   35.50    2.70
   3  -2  -1   40.40    2.90
   3  -2  -1   41.30    2.70
   3  -2  -1   44.50    2.40
   3  -2  -1   45.50    2.70
   3  -2  -1   46.50    2.80
  -3   2   1   46.80    3.10
  -3   2   1   35.90    2.40
  -3   2   1   37.60    2.70
  -3   2   1   41.30    2.70
  -3   2   1   46.30    2.50
  -3   2   1   45.40    1.90
  -3   2   1   42.60    3.00
   2  -2  -1  734.83   18.20
   2  -2  -1  728.83   16.70
   2  -2  -1  739.63   16.10
   2  -2  -1  740.33   17.00
  -2   2   1  750.42   18.00
  -2   2   1  742.13   16.30
  -2   2   1  749.92   15.60
  -2   2   1  744.03   16.80
  -2   2   1  742.93   17.30
  -2   2   1  745.63   17.10
  -2   2   1  765.42   18.30
   1  -2  -1 1425.36   28.70
   1  -2  -1 1373.86   31.30
   1  -2  -1 1391.46   29.10
   1  -2  -1 1439.86   29.30
   1  -2  -1 1412.26   31.60
  -1   2   1 1343.77   30.70
  -1   2   1 1427.06   29.40
  -1   2   1 1407.36   28.70
  -1   2   1 1422.26   30.30
  -1   2   1 1446.76   31.70
   0  -2  -1  871.21   20.40
   0  -2  -1  909.61   18.50
   0  -2  -1  904.41   20.50
   0  -2  -1  895.21   18.50
   0  -2  -1  906.71   18.40
   0  -2  -1  889.61   18.90
   0   2   1  905.31   18.90
   0   2   1  906.11   19.10
   0   2   1  890.31   19.70
   0   2   1  871.11   20.40
   0   2   1  912.81   18.60
  -1  -2  -1  491.65   10.20
  -1  -2  -1  476.25   10.70
  -1  -2  -1  483.95   10.20
  -1  -2  -1  486.15   10.80
  -1  -2  -1  459.65   10.40
  -1  -2  -1  493.75   11.70
  -1  -2  -1  457.35   11.70
  -1  -2  -1  487.15   10.70
   1   2   1  488.75   11.70
   1   2   1  478.05   10.80
   1   2   1  471.05   10.40
  -2  -2  -1  113.19    3.70
  -2  -2  -1  107.99    3.80
  -2  -2  -1  108.79    4.10
  -2  -2  -1  111.89    3.10
  -2  -2  -1  109.49    3.60
  -2  -2  -1  105.49    3.40
   2   2   1  101.29    3.80
   2   2   1  117.09    4.20
  -3  -2  -1  130.29    4.30
  -3  -2  -1  133.79    4.20
  -3  -2  -1  133.79    4.70
  -3  -2  -1  134.89    4.00
  -3  -2  -1  129.99    4.90
  -3  -2  -1  134.99    4.20
   3   2   1  131.29    4.70
   3   2   1  130.79    5.10
  -4  -2  -1  128.99    4.70
  -4  -2  -1  125.29    4.60
  -4  -2  -1  135.79    5.20
  -4  -2  -1  132.69    4.40
  -4  -2  -1  131.89    4.40
  -4  -2  -1  131.19    5.30
  -4  -2  -1  129.69    5.10
   4   2   1  109.29    4.80
   4   2   1  139.69    5.60
  -5  -2  -1    9.20    1.70
  -5  -2  -1   10.50    1.70
  -5  -2  -1   11.40    1.60
  -5  -2  -1   13.90    1.80
  -5  -2  -1   13.30    2.10
  -5  -2  -1    7.60    1.70
  -5  -2  -1   14.30    2.10
   5   2   1   13.30    2.10
  -6  -2  -1   91.49    4.20
  -6  -2  -1   86.59    4.70
  -6  -2  -1   85.49    4.20
  -6  -2  -1   90.99    4.50
  -6  -2  -1   83.69    4.90
  -6  -2  -1   77.39    4.80
  -6  -2  -1   81.89    4.30
   6   2   1   86.19    4.60
   6   2   1   80.49    4.50
  -7  -2  -1   98.19    5.20
  -7  -2  -1  105.29    5.20
  -7  -2  -1   86.69    4.90
  -7  -2  -1   98.99    5.40
  -7  -2  -1   88.39    4.50
   7   2   1  103.19    5.50
   7   2   1   88.89    5.30
  -8  -2  -1    0.00    1.30
  -8  -2  -1    0.50    1.30
  -8  -2  -1    0.40    1.20
  -8  -2  -1    1.00    1.20
  -8  -2  -1    1.10    1.20
  -8  -2  -1   -0.70    1.00
   8   2   1    1.00    1.30
   8   2   1    1.50    1.60
  -9  -2  -1   -0.30    1.40
  -9  -2  -1    0.90    1.50
  -9  -2  -1    1.00    1.60
  -9  -2  -1    0.20    1.50
  -9  -2  -1    1.70    1.50
  -9  -2  -1   -0.10    1.40
   9   2   1    1.30    1.50
   9   2   1   -1.20    1.50
 -10  -2  -1   32.90    4.00
 -10  -2  -1   35.80    5.00
 -10  -2  -1   46.30    5.40
 -10  -2  -1   37.50    4.70
 -10  -2  -1   36.20    4.80
 -10  -2  -1   35.10    4.60
  10   2   1   33.90    4.90
  10   2   1   38.20    5.00
 -11  -2  -1   50.09    5.20
 -11  -2  -1   62.39    6.70
 -11  -2  -1   53.49    6.00
 -11  -2  -1   56.29    6.20
 -11  -2  -1   56.39    6.20
 -11  -2  -1   57.69    7.00
  11   2   1   59.99    6.70
  11   2   1   48.80    5.80
 -12  -2  -1   39.10    5.90
 -12  -2  -1   38.90    5.70
 -12  -2  -1   43.90    6.00
 -12  -2  -1   30.80    5.40
 -12  -2  -1   36.80    4.90
 -12  -2  -1   35.30    5.40
  12   2   1   33.20    5.60
  12   2   1   40.70    6.00
  11  -3  -1  131.09   10.00
  11  -3  -1  120.99    8.80
 -11   3   1  141.69   10.50
 -11   3   1  128.99    9.30
  10  -3  -1   65.09    7.60
  10  -3  -1   62.69    6.50
 -10   3   1   60.99    6.70
 -10   3   1   61.29    7.30
 -10   3   1   60.29    7.00
   9  -3  -1   55.79    6.60
   9  -3  -1   52.09    5.60
  -9   3   1   45.60    5.70
  -9   3   1   60.49    6.40
  -9   3   1   54.39    6.70
  -9   3   1   44.80    5.90
   8  -3  -1  400.86   14.90
   8  -3  -1  380.46   13.60
  -8   3   1  411.66   14.90
  -8   3   1  425.06   15.70
  -8   3   1  414.66   15.30
  -8   3   1  412.86   14.20
   7  -3  -1  570.84   17.90
   7  -3  -1  590.34   17.00
  -7   3   1  558.64   17.90
  -7   3   1  579.54   18.60
  -7   3   1  613.14   17.40
  -7   3   1  572.34   18.10
   6  -3  -1  681.43   19.20
   6  -3  -1  690.53   18.30
  -6   3   1  657.33   18.30
  -6   3   1  673.13   19.30
  -6   3   1  675.43   20.00
  -6   3   1  679.43   19.30
   5  -3  -1  100.49    5.50
   5  -3  -1  117.29    5.90
   5  -3  -1  106.19    5.30
  -5   3   1  117.99    5.70
  -5   3   1  109.19    5.40
  -5   3   1  117.89    6.00
   4  -3  -1  259.87    7.90
   4  -3  -1  251.97    8.70
   4  -3  -1  265.87    8.40
   4  -3  -1  251.37    8.90
  -4   3   1  265.77    8.60
  -4   3   1  249.58    9.20
  -4   3   1  254.57    6.80
  -4   3   1  263.07    9.60
  -4   3   1  249.97    8.90
  -4   3   1  254.77    8.60
   3  -3  -1  767.92   18.40
   3  -3  -1  791.12   19.00
   3  -3  -1  772.82   19.90
   3  -3  -1  779.52   17.80
   3  -3  -1  770.72   20.40
  -3   3   1  806.12   20.60
  -3   3   1  794.12   18.90
  -3   3   1  795.02   16.80
  -3   3   1  756.62   18.40
  -3   3   1  770.22   19.10
  -3   3   1  789.42   20.10
  -3   3   1  781.92   19.10
   2  -3  -1    4.50    1.30
   2  -3  -1    4.10    1.40
   2  -3  -1    4.60    1.10
   2  -3  -1    3.50    1.20
   2  -3  -1    5.80    1.40
  -2   3   1    5.50    1.50
  -2   3   1    2.40    0.90
  -2   3   1    4.50    0.60
  -2   3   1    3.30    1.20
  -2   3   1    3.60    1.10
  -2   3   1    5.00    1.40
   1  -3  -1   -0.70    0.80
   1  -3  -1   -0.10    0.80
   1  -3  -1   -0.40    0.80
   1  -3  -1   -0.20    0.70
   1  -3  -1   -1.80    0.50
   1  -3  -1    0.40    0.40
  -1   3   1    0.00    0.90
  -1   3   1   -0.30    0.90
  -1   3   1    0.70    0.70
  -1   3   1   -0.90    0.70
  -1   3   1   -0.30    0.40
  -1   3   1    1.00    0.80
   0  -3  -1   51.39    1.90
   0  -3  -1   49.10    2.70
   0  -3  -1   48.30    2.80
   0  -3  -1   53.99    2.30
   0  -3  -1   52.49    2.50
   0  -3  -1   50.99    2.40
   0   3   1   51.29    2.00
   0   3   1   53.59    2.60
   0   3   1   53.99    2.90
   0   3   1   51.69    2.50
  -1  -3  -1  206.38    5.80
  -1  -3  -1  216.18    5.60
  -1  -3  -1  206.38    5.60
  -1  -3  -1  208.08    6.50
  -1  -3  -1  208.78    5.30
  -1  -3  -1  207.18    5.40
   1   3   1  213.28    5.50
   1   3   1  200.38    6.40
   1   3   1  197.48    5.80
  -2  -3  -1 7577.04  154.08
  -2  -3  -1 7686.43  151.28
  -2  -3  -1 7887.21  162.28
  -2  -3  -1 7797.72  156.58
  -2  -3  -1 7876.71  167.38
  -2  -3  -1 7465.25  152.48
   2   3   1 7435.26  166.68
   2   3   1 7967.40  151.98
   2   3   1 7487.15  162.98
  -3  -3  -1  792.62   16.30
  -3  -3  -1  752.82   17.90
  -3  -3  -1  764.52   16.80
  -3  -3  -1  759.62   17.30
  -3  -3  -1  758.22   18.10
  -3  -3  -1  748.53   18.90
   3   3   1  777.92   18.70
  -4  -3  -1  826.92   18.30
  -4  -3  -1  830.32   19.80
  -4  -3  -1  819.32   18.90
  -4  -3  -1  839.42   20.70
  -4  -3  -1  833.42   20.10
  -4  -3  -1  813.42   17.80
   4   3   1  790.52   20.20
  -5  -3  -1  795.52   20.70
  -5  -3  -1  773.12   18.80
  -5  -3  -1  813.42   20.40
  -5  -3  -1  787.42   18.20
  -5  -3  -1  795.62   17.90
  -5  -3  -1  777.72   19.10
  -5  -3  -1  792.02   19.80
   5   3   1  796.12   20.20
  -6  -3  -1  295.47    8.80
  -6  -3  -1  289.47    8.70
  -6  -3  -1  289.87    9.30
  -6  -3  -1  309.27   10.50
  -6  -3  -1  307.87   10.10
  -6  -3  -1  293.57   10.30
  -6  -3  -1  300.67    9.50
   6   3   1  305.77   10.10
  -7  -3  -1  483.85   13.20
  -7  -3  -1  493.35   14.10
  -7  -3  -1  493.85   13.10
  -7  -3  -1  465.45   14.50
  -7  -3  -1  488.55   14.00
  -7  -3  -1  497.15   15.30
   7   3   1  467.05   14.60
   7   3   1  461.55   14.00
  -8  -3  -1  284.17   11.20
  -8  -3  -1  279.27   10.10
  -8  -3  -1  280.57   10.30
  -8  -3  -1  282.17   10.70
  -8  -3  -1  288.67    9.50
  -8  -3  -1  281.77    9.70
   8   3   1  280.67   10.50
   8   3   1  260.67   10.40
  -9  -3  -1  211.38   10.20
  -9  -3  -1  225.88    9.60
  -9  -3  -1  240.48    9.70
  -9  -3  -1  214.28    9.00
  -9  -3  -1  218.38    9.70
  -9  -3  -1  222.68    8.60
   9   3   1  227.58    9.90
   9   3   1  241.98   10.20
 -10  -3  -1   56.89    5.50
 -10  -3  -1   56.09    5.60
 -10  -3  -1   63.09    6.40
 -10  -3  -1   57.69    4.60
 -10  -3  -1   54.89    6.30
 -10  -3  -1   73.09    6.80
  10   3   1   57.49    6.00
  10   3   1   65.89    5.60
 -11  -3  -1  172.18    9.10
 -11  -3  -1  169.18    9.20
 -11  -3  -1  164.48    8.20
 -11  -3  -1  167.88    9.40
 -11  -3  -1  184.48    9.70
 -11  -3  -1  179.78   10.30
  11   3   1  161.78    9.40
  11   3   1  170.68    9.70
 -12  -3  -1  123.49    9.20
 -12  -3  -1  138.39    8.80
 -12  -3  -1  132.39    8.80
 -12  -3  -1  147.29    9.40
 -12  -3  -1  129.09    8.70
 -12  -3  -1  132.49    8.00
  12   3   1  132.39    9.10
  12   3   1  143.39    9.40
 -13  -3  -1   43.70    6.70
 -13  -3  -1   39.50    5.90
  13   3   1   57.59    7.80
  10  -4  -1   -1.20    2.40
  10  -4  -1   -0.20    2.80
 -10   4   1    2.00    2.90
 -10   4   1    0.60    3.10
   9  -4  -1   -0.50    2.40
   9  -4  -1   -0.10    2.10
  -9   4   1    2.60    2.90
  -9   4   1   -0.80    2.00
  -9   4   1   -0.40    1.90
  -9   4   1    0.40    2.10
   8  -4  -1   12.70    3.40
   8  -4  -1    7.10    2.70
  -8   4   1    8.10    2.70
  -8   4   1   11.50    3.20
  -8   4   1    7.90    3.20
  -8   4   1   12.30    3.10
   7  -4  -1   33.10    4.00
   7  -4  -1   31.80    4.40
  -7   4   1   38.70    5.10
  -7   4   1   36.10    4.50
  -7   4   1   35.40    5.00
  -7   4   1   34.10    4.30
   6  -4  -1   66.69    5.20
   6  -4  -1   62.09    4.90
   6  -4  -1   76.49    5.00
  -6   4   1   73.19    5.00
  -6   4   1   63.19    4.70
  -6   4   1   67.09    5.40
  -6   4   1   73.39    5.70
   5  -4  -1    4.20    1.90
   5  -4  -1    7.30    2.20
   5  -4  -1    2.90    1.60
  -5   4   1    5.30    2.00
  -5   4   1    4.40    1.60
  -5   4   1    4.50    2.00
  -5   4   1    4.40    1.70
   4  -4  -1    1.20    1.10
   4  -4  -1    0.20    1.00
   4  -4  -1    1.70    1.30
  -4   4   1    0.10    1.30
  -4   4   1    0.30    0.90
  -4   4   1   -1.10    0.70
  -4   4   1    0.40    1.10
   3  -4  -1   37.20    3.00
   3  -4  -1   43.30    3.40
   3  -4  -1   43.30    3.00
   3  -4  -1   49.99    3.20
  -3   4   1   43.90    2.90
  -3   4   1   50.19    3.70
  -3   4   1   42.50    3.60
  -3   4   1   44.60    1.80
  -3   4   1   37.00    3.60
   2  -4  -1  155.58    6.30
   2  -4  -1  160.78    5.60
   2  -4  -1  150.58    5.70
   2  -4  -1  164.58    5.90
  -2   4   1  164.08    4.10
  -2   4   1  152.68    6.30
  -2   4   1  152.18    6.00
  -2   4   1  148.79    6.60
   1  -4  -1  235.48    7.30
   1  -4  -1  246.78    8.20
   1  -4  -1  245.68    7.20
   1  -4  -1  244.98    7.10
   1  -4  -1  241.78    5.80
  -1   4   1  251.57    6.10
  -1   4   1  241.08    8.40
  -1   4   1  248.88    7.60
  -1   4   1  245.98    7.00
  -1   4   1  251.67    8.10
   0  -4  -1  547.55   12.20
   0  -4  -1  544.15   12.90
   0  -4  -1  533.75   12.90
   0  -4  -1  557.84   13.20
   0   4   1  519.35   12.90
   0   4   1  570.24   13.00
   0   4   1  554.04   14.00
   0   4   1  533.75   14.70
  -1  -4  -1  384.36    9.60
  -1  -4  -1  392.26   11.20
  -1  -4  -1  384.66    9.50
  -1  -4  -1  384.06    9.60
  -1  -4  -1  399.76    9.80
   1   4   1  394.46   11.30
   1   4   1  398.66    9.80
   1   4   1  406.46    9.50
  -2  -4  -1  468.45   11.90
  -2  -4  -1  469.25   11.80
  -2  -4  -1  483.85   11.80
  -2  -4  -1  477.65   13.20
  -2  -4  -1  489.75   10.60
   2   4   1  485.25   13.20
   2   4   1  488.45   10.90
  -3  -4  -1   98.69    3.90
  -3  -4  -1   93.49    4.20
  -3  -4  -1   95.69    3.90
  -3  -4  -1   97.29    4.60
  -3  -4  -1  102.09    3.20
  -3  -4  -1   97.59    4.10
  -4  -4  -1    6.80    1.60
  -4  -4  -1    8.50    1.20
  -4  -4  -1    8.50    1.70
  -4  -4  -1    6.80    1.30
  -4  -4  -1    8.00    1.50
  -4  -4  -1    6.10    1.30
   4   4   1    7.10    1.50
  -5  -4  -1    1.20    1.10
  -5  -4  -1   -0.40    1.00
  -5  -4  -1   -0.80    0.70
  -5  -4  -1   -0.10    0.70
  -5  -4  -1    0.70    0.80
  -5  -4  -1    0.50    0.60
   5   4   1    0.10    0.80
  -6  -4  -1  212.98    7.10
  -6  -4  -1  204.28    6.70
  -6  -4  -1  205.68    8.10
  -6  -4  -1  222.98    7.90
  -6  -4  -1  218.78    8.60
   6   4   1  203.28    8.00
  -7  -4  -1  238.58    8.10
  -7  -4  -1  240.88    9.50
  -7  -4  -1  242.78    7.90
  -7  -4  -1  237.58    8.90
  -7  -4  -1  243.68    9.40
   7   4   1  234.38    9.30
  -8  -4  -1   29.60    3.80
  -8  -4  -1   34.60    4.20
  -8  -4  -1   30.90    3.40
  -8  -4  -1   28.60    3.80
  -8  -4  -1   31.80    3.40
  -8  -4  -1   30.20    3.50
   8   4   1   24.90    3.50
  -9  -4  -1  437.56   14.50
  -9  -4  -1  445.96   13.50
  -9  -4  -1  433.96   15.30
  -9  -4  -1  458.65   15.90
  -9  -4  -1  439.36   14.60
  -9  -4  -1  461.45   13.80
   9   4   1  454.75   14.90
   9   4   1  432.46   15.10
 -10  -4  -1  204.88   10.40
 -10  -4  -1  198.28    8.60
 -10  -4  -1  198.38    8.90
 -10  -4  -1  208.08   10.10
 -10  -4  -1  206.38    9.90
 -10  -4  -1  199.28    9.30
  10   4   1  197.48    9.90
  10   4   1  206.18   10.00
 -11  -4  -1   12.50    3.40
 -11  -4  -1   13.00    3.40
 -11  -4  -1   12.50    3.20
 -11  -4  -1   11.80    3.00
 -11  -4  -1   15.70    3.40
 -11  -4  -1   14.10    3.70
  11   4   1   13.20    3.70
  11   4   1   16.00    3.80
 -12  -4  -1    2.20    2.60
 -12  -4  -1   -0.80    2.60
 -12  -4  -1    0.80    2.40
 -12  -4  -1    0.20    2.40
 -12  -4  -1   -1.30    2.20
  12   4   1    1.50    2.70
  12   4   1    1.10    2.60
 -13  -4  -1   43.90    7.00
 -13  -4  -1   34.10    5.90
  13   4   1   42.60    6.70
   9  -5  -1  154.28   10.00
   9  -5  -1  160.18    9.20
  -9   5   1  140.49   10.20
   8  -5  -1  111.89    8.00
   8  -5  -1  108.59    7.10
  -8   5   1  105.39    8.10
  -8   5   1  116.39    8.50
   7  -5  -1  132.09    7.40
   7  -5  -1  147.49    8.40
  -7   5   1  131.99    8.60
  -7   5   1  147.99    8.00
  -7   5   1  159.28    9.00
   6  -5  -1  137.49    7.70
   6  -5  -1  144.59    7.20
   6  -5  -1  164.18    8.50
  -6   5   1  148.39    8.40
  -6   5   1  143.49    7.40
  -6   5   1  155.68    8.60
   5  -5  -1   56.59    4.90
   5  -5  -1   51.19    4.10
   5  -5  -1   64.19    4.90
  -5   5   1   61.19    5.20
  -5   5   1   65.79    5.10
  -5   5   1   59.79    4.40
   4  -5  -1    9.80    2.10
   4  -5  -1   14.50    2.70
   4  -5  -1   18.20    2.90
  -4   5   1   13.30    2.60
  -4   5   1   15.00    3.00
  -4   5   1   12.80    2.20
   3  -5  -1  158.48    6.60
   3  -5  -1  158.78    7.20
   3  -5  -1  143.39    6.20
  -3   5   1  163.18    7.40
  -3   5   1  147.89    6.70
  -3   5   1  155.78    6.20
   2  -5  -1  353.56   10.30
   2  -5  -1  341.17   10.30
   2  -5  -1  343.57   11.40
   2  -5  -1  367.96   10.20
  -2   5   1  356.46   12.10
  -2   5   1  346.57   10.10
  -2   5   1  333.67   11.30
  -2   5   1  352.26    8.30
  -2   5   1  344.97   10.70
   1  -5  -1 1919.61   45.70
   1  -5  -1 1983.50   40.70
   1  -5  -1 1931.81   42.10
   1  -5  -1 2023.80   42.10
   1  -5  -1 1975.30   41.60
  -1   5   1 1998.80   42.10
  -1   5   1 1983.50   46.40
  -1   5   1 2027.40   41.10
  -1   5   1 1978.80   44.70
   0  -5  -1  461.55   12.10
   0  -5  -1  487.75   11.40
   0  -5  -1  481.75   12.30
   0  -5  -1  485.35   12.60
   0  -5  -1  498.65   14.10
   0   5   1  478.75   13.40
   0   5   1  503.55   12.30
   0   5   1  475.55   12.30
   0   5   1  502.95   14.40
  -1  -5  -1  585.34   14.00
  -1  -5  -1  585.54   14.10
  -1  -5  -1  600.24   14.50
  -1  -5  -1  558.24   13.90
  -1  -5  -1  598.24   14.30
   1   5   1  590.04   13.80
   1   5   1  583.24   15.20
   1   5   1  602.34   14.40
   1   5   1  591.84   16.30
  -2  -5  -1 1256.27   27.00
  -2  -5  -1 1182.28   27.40
  -2  -5  -1 1289.87   28.00
  -2  -5  -1 1262.67   27.40
  -2  -5  -1 1262.87   27.10
  -2  -5  -1 1186.48   25.60
  -2  -5  -1 1241.38   30.00
   2   5   1 1271.17   26.00
   2   5   1 1242.38   28.40
  -3  -5  -1 1794.62   37.20
  -3  -5  -1 1762.82   35.50
  -3  -5  -1 1796.82   38.70
  -3  -5  -1 1785.52   37.80
  -3  -5  -1 1753.02   41.10
  -3  -5  -1 1789.72   39.20
   3   5   1 1714.43   38.90
   3   5   1 1717.03   41.00
  -4  -5  -1 1181.58   27.90
  -4  -5  -1 1193.18   26.20
  -4  -5  -1 1213.68   29.40
  -4  -5  -1 1196.78   24.70
  -4  -5  -1 1177.68   27.70
  -4  -5  -1 1172.18   26.80
   4   5   1 1166.18   29.10
  -5  -5  -1   91.79    3.50
  -5  -5  -1   96.19    4.40
  -5  -5  -1   97.99    5.10
  -5  -5  -1   86.79    4.50
  -5  -5  -1   84.29    4.60
  -5  -5  -1   91.09    5.20
   5   5   1   95.19    5.10
  -6  -5  -1   26.90    2.10
  -6  -5  -1   29.20    3.40
  -6  -5  -1   29.70    3.20
  -6  -5  -1   26.50    2.80
   6   5   1   23.30    3.20
  -7  -5  -1   30.70    2.80
  -7  -5  -1   31.30    3.10
  -7  -5  -1   31.40    3.70
  -7  -5  -1   25.90    3.40
  -7  -5  -1   36.00    3.80
   7   5   1   27.70    3.60
  -8  -5  -1  121.79    7.00
  -8  -5  -1  118.59    6.40
  -8  -5  -1  126.69    6.90
  -8  -5  -1  126.99    5.60
  -8  -5  -1  120.89    5.80
   8   5   1  113.69    6.60
  -9  -5  -1  101.69    6.40
  -9  -5  -1   92.79    6.50
  -9  -5  -1   95.89    6.50
  -9  -5  -1  102.19    5.70
   9   5   1   91.49    6.30
 -10  -5  -1    1.60    2.10
 -10  -5  -1   -1.00    1.40
 -10  -5  -1    1.50    2.00
 -10  -5  -1    2.00    2.00
  10   5   1    3.40    2.20
  10   5   1    0.40    2.00
 -11  -5  -1  401.76   15.70
 -11  -5  -1  414.56   14.00
 -11  -5  -1  383.46   15.90
 -11  -5  -1  418.86   15.70
  11   5   1  368.36   15.10
  11   5   1  380.56   15.50
 -12  -5  -1  227.88   12.10
 -12  -5  -1  251.67   12.40
 -12  -5  -1  232.48   10.70
 -12  -5  -1  224.68   12.40
  12   5   1  248.48   12.40
  12   5   1  228.88   12.20
 -13  -5  -1  197.78   12.10
 -13  -5  -1  203.08   11.90
  13   5   1  180.98   11.30
   9  -6  -1    0.10    3.40
  -9   6   1    3.20    3.80
   8  -6  -1    0.50    2.50
   8  -6  -1    0.90    2.80
  -8   6   1    0.90    3.20
   7  -6  -1   99.99    6.80
   7  -6  -1   96.79    7.20
  -7   6   1  109.69    8.10
  -7   6   1  113.19    8.30
   6  -6  -1    0.90    2.00
   6  -6  -1    0.00    1.80
   6  -6  -1   -0.80    1.90
  -6   6   1   -0.70    2.10
  -6   6   1    4.90    2.60
   5  -6  -1   26.40    4.00
   5  -6  -1   22.00    3.60
   5  -6  -1   26.40    3.70
  -5   6   1   25.50    4.40
  -5   6   1   27.40    4.50
   4  -6  -1   60.49    4.70
   4  -6  -1   70.09    5.40
   4  -6  -1   65.99    4.60
  -4   6   1   72.49    5.40
  -4   6   1   71.49    4.60
  -4   6   1   73.59    5.60
   3  -6  -1  161.38    7.10
   3  -6  -1  164.08    6.90
   3  -6  -1  163.98    7.90
  -3   6   1  157.28    7.80
  -3   6   1  155.88    6.60
  -3   6   1  152.78    7.30
   2  -6  -1   20.90    2.80
   2  -6  -1   21.60    3.20
   2  -6  -1   25.40    3.10
  -2   6   1   17.00    2.60
  -2   6   1   20.90    2.50
  -2   6   1   16.60    2.80
   1  -6  -1    1.10    1.10
   1  -6  -1    2.40    0.80
   1  -6  -1    1.00    1.10
   1  -6  -1    1.00    1.00
   1  -6  -1    0.20    1.20
  -1   6   1    5.00    1.30
  -1   6   1    1.80    0.70
  -1   6   1   -0.40    1.20
  -1   6   1    1.70    1.20
  -1   6   1    2.90    1.40
   0  -6  -1  308.77    8.20
   0  -6  -1  298.67    9.20
   0  -6  -1  320.87   10.90
   0  -6  -1  310.07    9.50
   0  -6  -1  311.47    9.40
   0   6   1  299.77   11.00
   0   6   1  321.77    9.10
   0   6   1  313.77   10.40
   0   6   1  306.47    9.30
  -1  -6  -1    0.00    0.80
  -1  -6  -1    0.30    0.70
  -1  -6  -1    0.10    0.90
  -1  -6  -1    0.30    0.90
  -1  -6  -1    0.10    0.90
   1   6   1    0.60    0.80
   1   6   1    0.70    0.90
   1   6   1    0.00    0.50
   1   6   1   -1.00    0.60
  -2  -6  -1  292.07    8.30
  -2  -6  -1  286.97    8.60
  -2  -6  -1  293.17    8.70
  -2  -6  -1  271.57    8.60
  -2  -6  -1  286.47    9.00
   2   6   1  290.07    8.70
   2   6   1  288.67    9.30
   2   6   1  293.57   10.30
   2   6   1  295.37    7.80
  -3  -6  -1    7.10    1.60
  -3  -6  -1    6.50    1.40
  -3  -6  -1    9.10    1.90
  -3  -6  -1   10.60    1.20
  -3  -6  -1    6.40    1.40
  -3  -6  -1   10.00    2.20
   3   6   1    7.30    1.80
   3   6   1    6.30    1.50
   3   6   1    9.30    1.30
  -4  -6  -1    0.70    0.80
  -4  -6  -1    2.10    1.20
  -4  -6  -1   -1.00    0.60
  -4  -6  -1   -0.10    1.20
  -4  -6  -1   -0.10    0.90
  -4  -6  -1    1.90    1.10
   4   6   1   -0.50    0.80
   4   6   1   -0.60    0.90
  -5  -6  -1  285.17    9.50
  -5  -6  -1  279.67    7.30
  -5  -6  -1  269.67    9.70
  -5  -6  -1  285.57    9.50
  -5  -6  -1  276.97   10.50
  -5  -6  -1  280.47    8.90
   5   6   1  277.77   10.30
  -6  -6  -1    3.80    1.40
  -6  -6  -1    6.30    2.00
  -6  -6  -1    6.20    1.80
  -6  -6  -1    4.10    1.50
   6   6   1    3.50    1.80
  -7  -6  -1  386.36   13.10
  -7  -6  -1  378.36   11.60
  -7  -6  -1  371.86   12.80
  -7  -6  -1  377.86   12.50
   7   6   1  378.36   13.20
  -8  -6  -1   21.80    3.60
  -8  -6  -1   22.20    3.40
  -8  -6  -1   27.50    3.30
  -8  -6  -1   19.30    3.30
   8   6   1   32.50    4.40
  -9  -6  -1    0.40    1.40
  -9  -6  -1   -1.60    1.20
  -9  -6  -1   -0.50    1.30
  -9  -6  -1   -1.20    1.70
   9   6   1    1.50    1.80
 -10  -6  -1   86.49    6.70
 -10  -6  -1   82.39    5.70
 -10  -6  -1   80.99    6.50
 -10  -6  -1   80.59    6.50
  10   6   1   82.99    6.50
 -11  -6  -1   89.19    7.20
 -11  -6  -1   87.59    6.40
 -11  -6  -1   98.69    7.60
 -11  -6  -1   92.39    8.60
  11   6   1   86.79    7.00
  11   6   1   83.49    7.00
 -12  -6  -1    7.40    3.30
 -12  -6  -1    1.50    3.00
 -12  -6  -1    5.30    2.80
 -12  -6  -1    4.50    3.00
  12   6   1    3.80    3.00
  12   6   1    1.80    2.90
   8  -7  -1  198.88   11.30
  -8   7   1  186.28   11.70
   7  -7  -1   54.19    5.80
   7  -7  -1   56.79    6.70
  -7   7   1   52.09    6.70
  -7   7   1   44.30    6.40
   6  -7  -1  314.17   13.00
   6  -7  -1  318.17   12.20
   6  -7  -1  309.67   13.90
  -6   7   1  325.57   13.90
  -6   7   1  320.97   14.30
   5  -7  -1  559.04   17.40
   5  -7  -1  515.85   18.50
   5  -7  -1  510.15   16.30
  -5   7   1  547.05   19.00
  -5   7   1  526.35   17.80
   4  -7  -1   17.00    3.00
   4  -7  -1   25.80    3.90
   4  -7  -1   19.80    3.90
  -4   7   1   16.60    3.60
  -4   7   1   17.60    3.40
   3  -7  -1  159.98    7.20
   3  -7  -1  149.79    7.30
   3  -7  -1  158.08    8.30
  -3   7   1  153.98    8.20
  -3   7   1  147.89    7.60
   2  -7  -1  160.88    7.10
   2  -7  -1  151.88    6.90
   2  -7  -1  155.98    8.00
  -2   7   1  168.68    8.10
  -2   7   1  154.18    7.20
   1  -7  -1  378.56   13.10
   1  -7  -1  370.26   11.50
   1  -7  -1  357.06   11.30
  -1   7   1  391.46   11.30
  -1   7   1  370.86   12.80
  -1   7   1  367.16   11.60
   0  -7  -1  523.15   13.20
   0  -7  -1  539.35   16.70
   0  -7  -1  526.95   14.70
   0  -7  -1  520.45   14.40
   0   7   1  574.14   14.60
   0   7   1  533.35   16.00
   0   7   1  513.35   14.20
   0   7   1  555.34   17.30
  -1  -7  -1  235.58    8.10
  -1  -7  -1  205.18    8.90
  -1  -7  -1  227.08    7.20
  -1  -7  -1  227.78    8.00
  -1  -7  -1  228.28    7.80
   1   7   1  217.78    7.20
   1   7   1  217.18    7.40
   1   7   1  222.88    9.60
   1   7   1  220.08    8.50
  -2  -7  -1  233.78    8.30
  -2  -7  -1  234.98    8.40
  -2  -7  -1  264.87    7.90
  -2  -7  -1  251.57    9.80
  -2  -7  -1  237.38    8.00
  -2  -7  -1  247.58    8.20
   2   7   1  249.28    9.00
   2   7   1  255.87    8.20
   2   7   1  248.28    7.30
   2   7   1  246.88    9.90
  -3  -7  -1  103.29    3.70
  -3  -7  -1  104.69    5.10
  -3  -7  -1  101.39    5.30
  -3  -7  -1  103.89    4.70
  -3  -7  -1  112.89    5.30
   3   7   1  111.79    6.20
   3   7   1  109.89    4.00
   3   7   1  110.99    5.40
   3   7   1  111.59    5.20
  -4  -7  -1  162.48    7.00
  -4  -7  -1  169.08    6.60
  -4  -7  -1  166.98    7.00
  -4  -7  -1  168.18    6.60
   4   7   1  162.78    6.80
   4   7   1  177.38    8.10
  -5  -7  -1  196.38    7.50
  -5  -7  -1  182.78    7.50
  -5  -7  -1  185.78    7.90
  -5  -7  -1  200.38    8.00
   5   7   1  198.08    8.80
   5   7   1  194.18    7.70
  -6  -7  -1  291.97   10.60
  -6  -7  -1  314.97   10.80
  -6  -7  -1  288.77   11.00
  -6  -7  -1  313.27   10.20
   6   7   1  304.37   11.60
  -7  -7  -1   57.79    5.50
  -7  -7  -1   55.19    4.10
  -7  -7  -1   42.40    4.50
  -7  -7  -1   42.80    4.60
   7   7   1   43.00    4.80
  -8  -7  -1  405.76   14.70
  -8  -7  -1  435.26   13.30
  -8  -7  -1  429.46   14.40
  -8  -7  -1  404.16   14.40
   8   7   1  405.16   15.00
  -9  -7  -1  175.38    9.30
  -9  -7  -1  208.88    9.90
  -9  -7  -1  195.38    8.60
  -9  -7  -1  215.98   10.30
   9   7   1  200.48   10.00
 -10  -7  -1  356.46   14.40
 -10  -7  -1  349.37   12.50
 -10  -7  -1  353.56   14.60
 -10  -7  -1  356.36   14.10
  10   7   1  331.47   14.10
 -11  -7  -1  120.59    7.50
 -11  -7  -1  132.39    8.70
 -11  -7  -1  135.59    9.00
 -11  -7  -1  119.89    8.50
  11   7   1  126.49    8.80
  11   7   1  122.29    8.20
 -12  -7  -1   42.20    6.50
 -12  -7  -1   49.30    6.70
 -12  -7  -1   67.79    6.80
 -12  -7  -1   60.39    7.30
  12   7   1   47.50    6.40
  12   7   1   45.40    6.20
   7  -8  -1   91.59    9.00
  -7   8   1   89.89    9.60
   6  -8  -1   30.50    5.10
   6  -8  -1   18.50    3.80
  -6   8   1   18.60    4.50
  -6   8   1   27.70    5.50
   5  -8  -1    6.50    2.40
   5  -8  -1   14.80    3.60
  -5   8   1    8.10    3.00
  -5   8   1   15.00    3.80
   4  -8  -1    1.80    1.80
   4  -8  -1    3.30    2.20
   4  -8  -1    5.30    3.00
  -4   8   1    3.20    2.30
  -4   8   1    3.00    2.20
   3  -8  -1   -0.90    1.50
   3  -8  -1   -0.70    1.60
   3  -8  -1   -0.20    1.60
  -3   8   1   -1.40    1.60
  -3   8   1   -0.10    1.70
   2  -8  -1   23.50    4.00
   2  -8  -1   28.70    3.70
   2  -8  -1   26.00    3.60
  -2   8   1   36.90    4.30
  -2   8   1   30.50    4.30
   1  -8  -1   32.10    4.30
   1  -8  -1   33.60    3.90
   1  -8  -1   32.30    3.70
  -1   8   1   36.00    3.90
  -1   8   1   33.50    4.40
   0  -8  -1   52.29    4.00
   0  -8  -1   61.29    5.10
   0  -8  -1   56.39    4.20
   0   8   1   61.49    4.90
   0   8   1   49.90    3.70
  -1  -8  -1  168.08    8.20
  -1  -8  -1  151.98    6.60
  -1  -8  -1  158.48    6.00
  -1  -8  -1  146.09    6.90
   1   8   1  156.78    6.20
   1   8   1  146.09    7.30
   1   8   1  150.98    6.40
  -2  -8  -1    3.30    1.50
  -2  -8  -1    4.30    1.60
  -2  -8  -1    1.10    1.20
  -2  -8  -1    1.80    1.30
  -2  -8  -1    4.80    2.10
   2   8   1    1.60    1.80
   2   8   1    2.70    1.60
   2   8   1    0.70    1.00
  -3  -8  -1  169.48    7.10
  -3  -8  -1  162.48    7.40
  -3  -8  -1  155.88    6.80
  -3  -8  -1  164.38    6.40
   3   8   1  168.98    6.90
   3   8   1  164.68    7.30
   3   8   1  169.38    8.50
  -4  -8  -1   88.29    4.70
  -4  -8  -1   82.99    5.30
  -4  -8  -1   87.49    5.00
  -4  -8  -1   88.79    5.20
   4   8   1   86.69    5.10
   4   8   1   81.69    4.90
   4   8   1   82.39    5.90
  -5  -8  -1    4.80    1.80
  -5  -8  -1    8.90    2.30
  -5  -8  -1    3.80    1.60
  -5  -8  -1    6.10    1.90
   5   8   1    5.70    1.90
   5   8   1    6.80    2.40
  -6  -8  -1   26.70    3.70
  -6  -8  -1   36.80    4.40
  -6  -8  -1   37.60    4.10
  -6  -8  -1   40.00    4.10
   6   8   1   31.90    4.50
   6   8   1   36.20    4.10
  -7  -8  -1   54.09    4.60
  -7  -8  -1   63.89    5.90
  -7  -8  -1   56.39    4.50
  -7  -8  -1   60.89    5.90
   7   8   1   49.99    5.50
   7   8   1   58.59    4.70
  -8  -8  -1   20.30    3.60
  -8  -8  -1   33.00    4.60
  -8  -8  -1   33.00    4.40
  -8  -8  -1   42.80    4.80
   8   8   1   28.20    4.60
  -9  -8  -1    9.90    3.00
  -9  -8  -1   18.50    3.80
  -9  -8  -1   15.80    3.10
  -9  -8  -1   18.50    3.90
   9   8   1   13.20    3.50
 -10  -8  -1    1.80    2.30
 -10  -8  -1    1.30    2.10
 -10  -8  -1    5.70    2.90
 -10  -8  -1    5.60    2.60
  10   8   1    2.60    2.40
 -11  -8  -1    1.10    2.40
 -11  -8  -1   -2.50    1.60
 -11  -8  -1    1.50    2.70
 -11  -8  -1    3.00    2.90
  11   8   1   -0.30    2.60
 -12  -8  -1   14.50    4.30
 -12  -8  -1   18.00    4.50
 -12  -8  -1   23.00    5.00
  12   8   1   18.10    4.70
   6  -9  -1   83.79    8.30
  -6   9   1   95.19    9.40
   5  -9  -1   48.00    6.20
   5  -9  -1   46.10    5.60
  -5   9   1   37.20    5.70
   4  -9  -1  110.39    7.00
   4  -9  -1  115.49    7.60
  -4   9   1  109.99    8.00
  -4   9   1  108.09    8.00
   3  -9  -1  236.88   10.30
   3  -9  -1  196.58    9.40
  -3   9   1  219.48   11.30
  -3   9   1  235.28   10.70
   2  -9  -1    1.80    1.90
   2  -9  -1    2.90    2.00
  -2   9   1    3.70    2.10
  -2   9   1    4.50    2.30
   1  -9  -1   36.70    4.30
   1  -9  -1   46.60    4.90
  -1   9   1   36.80    4.90
  -1   9   1   33.50    4.20
   0  -9  -1  118.09    6.30
   0  -9  -1   95.29    5.90
   0   9   1   92.39    6.40
  -1  -9  -1  803.82   21.00
  -1  -9  -1  754.22   20.50
   1   9   1  745.13   22.10
  -2  -9  -1  451.85   13.90
  -2  -9  -1  437.26   13.40
  -2  -9  -1  426.96   13.00
   2   9   1  408.46   14.30
  -3  -9  -1  135.39    6.40
  -3  -9  -1  139.79    7.10
   3   9   1  134.09    7.20
  -4  -9  -1  392.36   12.50
  -4  -9  -1  380.16   12.00
  -4  -9  -1  372.86   12.50
  -4  -9  -1  366.06   12.70
   4   9   1  370.26   14.50
   4   9   1  391.16   12.60
   4   9   1  357.56   12.80
  -5  -9  -1  398.96   13.80
  -5  -9  -1  438.76   13.60
  -5  -9  -1  440.06   14.30
  -5  -9  -1  446.46   13.70
   5   9   1  431.66   14.20
   5   9   1  420.86   15.80
  -6  -9  -1  164.98    7.70
  -6  -9  -1  168.98    7.70
  -6  -9  -1  165.18    8.30
  -6  -9  -1  152.48    7.90
   6   9   1  141.89    8.70
   6   9   1  152.68    7.70
  -7  -9  -1   69.49    5.50
  -7  -9  -1   53.49    5.10
  -7  -9  -1   61.29    5.00
  -7  -9  -1   68.09    5.60
   7   9   1   45.60    5.50
   7   9   1   56.99    4.90
  -8  -9  -1   34.70    4.40
  -8  -9  -1   36.70    5.00
  -8  -9  -1   29.30    4.30
  -8  -9  -1   42.60    5.10
   8   9   1   33.90    5.20
   8   9   1   45.30    5.20
  -9  -9  -1   66.39    6.90
  -9  -9  -1   73.69    5.90
  -9  -9  -1   65.59    6.40
  -9  -9  -1   65.79    6.70
   9   9   1   63.49    7.00
   9   9   1   58.39    6.00
 -10  -9  -1  141.29    9.20
 -10  -9  -1  150.08    9.30
 -10  -9  -1  147.19    9.40
 -10  -9  -1  144.09    8.30
  10   9   1  152.48    9.90
 -11  -9  -1  108.69    8.40
 -11  -9  -1  106.29    8.60
 -11  -9  -1   97.19    9.40
  11   9   1  107.99    9.00
  -5  10   1   33.00    6.20
   4 -10  -1   23.20    4.70
  -4  10   1   28.90    5.20
   3 -10  -1   30.70    4.90
   3 -10  -1   38.80    5.10
  -3  10   1   31.40    5.40
   2 -10  -1   17.00    3.50
   2 -10  -1   12.60    3.40
  -2  10   1   20.90    4.60
   1 -10  -1   28.30    4.40
   1 -10  -1   32.00    4.40
  -1  10   1   40.20    5.60
   0 -10  -1  119.59    7.10
   0 -10  -1  128.49    7.30
   0  10   1  134.59    8.30
  -1 -10  -1  540.35   16.60
  -1 -10  -1  525.15   16.60
   1  10   1  546.25   18.30
  -2 -10  -1    7.40    2.60
  -2 -10  -1    5.80    2.40
   2  10   1    4.70    2.40
  -3 -10  -1   11.10    3.00
   3  10   1   11.20    2.80
  -4 -10  -1   -0.50    1.60
  -4 -10  -1   -0.80    1.50
   4  10   1    0.50    1.60
  -5 -10  -1   61.19    5.80
  -5 -10  -1   54.79    5.50
   5  10   1   64.49    5.20
  -6 -10  -1    5.60    2.50
  -6 -10  -1    8.90    2.70
   6  10   1    6.20    2.30
  -7 -10  -1   -0.50    1.70
  -7 -10  -1   -0.50    1.80
  -7 -10  -1    1.30    1.90
   7  10   1    1.10    2.10
  -8 -10  -1   23.30    4.20
  -8 -10  -1   30.40    4.70
  -8 -10  -1   29.20    5.00
   8  10   1   28.60    4.50
  -9 -10  -1   30.30    4.80
  -9 -10  -1   32.60    5.20
  -9 -10  -1   40.40    5.90
   9  10   1   37.10    5.00
 -10 -10  -1   21.20    4.70
 -10 -10  -1   19.20    4.50
 -10 -10  -1   35.20    6.00
 -11 -10  -1   46.20    6.50
 -11 -10  -1   41.30    6.30
   2 -11  -1  316.07   13.10
  -2  11   1  343.57   15.60
   1 -11  -1  200.88   10.00
  -1  11   1  192.58   11.00
   0 -11  -1   26.90    4.30
   0  11   1   19.90    4.30
  -1 -11  -1  325.07   12.70
   1  11   1  339.67   14.20
  -2 -11  -1  130.39    7.80
   2  11   1  143.59    8.60
  -3 -11  -1   90.39    6.60
   3  11   1   97.69    7.00
  -4 -11  -1    7.50    2.80
   4  11   1   15.30    3.60
  -5 -11  -1   18.80    3.60
  -5 -11  -1   15.60    3.60
   5  11   1   12.10    3.20
  -6 -11  -1  103.59    7.10
  -6 -11  -1   98.79    7.20
   6  11   1   95.19    6.90
  -7 -11  -1   90.29    7.20
  -7 -11  -1   91.99    7.00
   7  11   1   98.79    7.10
  -8 -11  -1  109.29    8.10
  -8 -11  -1  113.79    8.20
  -9 -11  -1    0.50    2.70
  -9 -11  -1    2.10    2.70
 -10 -11  -1  159.68   10.50
 -10 -11  -1  155.68   10.20
   1 -12  -1    2.40    3.10
   0 -12  -1    2.50    2.80
   0  12   1   -3.00    2.70
  -1 -12  -1    0.80    2.70
   1  12   1    0.20    2.60
  -2 -12  -1   11.80    3.70
   2  12   1    3.10    2.80
  -3 -12  -1   40.30    5.50
   3  12   1   44.60    5.90
  -4 -12  -1   21.20    4.20
   4  12   1   19.90    4.40
  -5 -12  -1   46.70    5.80
   5  12   1   53.39    6.50
  -6 -12  -1   11.20    3.70
   6  12   1    9.20    3.30
  -7 -12  -1   44.20    5.90
  -7 -12  -1   40.30    5.60
  -8 -12  -1   44.00    6.40
  -8 -12  -1   53.69    6.80
  -9 -12  -1   47.40    7.30
  -9 -12  -1   66.69    7.70
  -1 -13  -1   76.69    7.90
  -2 -13  -1   99.39    8.10
  -3 -13  -1   38.50    5.70
  -4 -13  -1   17.10    4.10
  -5 -13  -1  129.49    8.80
  -6 -13  -1   77.69    7.80
   8  12  -2  260.87   13.60
  -8 -12   2  268.97   13.30
  -8 -12   2  248.98   13.20
  -8 -12   2  272.57   13.00
  -7 -12   2  310.97   14.00
  -7 -12   2  315.17   14.00
  -7 -12   2  324.47   14.50
  -6 -12   2   21.30    4.60
  -6 -12   2   15.00    3.80
   5  12  -2  140.79   10.40
  -5 -12   2  169.38    9.50
  -5 -12   2  141.49    8.70
   4  12  -2    0.90    2.70
  -4 -12   2   -0.70    2.40
   3  12  -2  166.48   10.30
  -1 -12   2    3.40    3.20
   0 -12   2   55.59    7.30
   1 -12   2  177.08   11.00
  -9 -11   2   13.30    4.10
  -9 -11   2    9.00    3.50
  -9 -11   2    2.90    3.20
   8  11  -2   55.09    7.30
   8  11  -2   52.69    6.90
  -8 -11   2   55.39    6.70
  -8 -11   2   56.69    6.30
  -8 -11   2   59.29    6.90
  -8 -11   2   67.09    7.10
   7  11  -2   15.80    4.00
   7  11  -2   20.50    4.60
   7  11  -2   16.80    4.00
  -7 -11   2   16.60    3.70
  -7 -11   2   22.00    4.60
  -7 -11   2   13.30    3.70
  -7 -11   2   16.70    3.80
   6  11  -2   60.89    6.90
   6  11  -2   59.59    7.20
   6  11  -2   63.49    6.80
  -6 -11   2   66.09    6.50
  -6 -11   2   66.69    6.70
  -6 -11   2   73.49    7.10
  -6 -11   2   52.89    6.00
   5  11  -2    6.70    2.60
   5  11  -2    8.90    3.30
   5  11  -2    2.70    2.80
  -5 -11   2    1.10    2.20
  -5 -11   2    5.70    2.70
  -5 -11   2    2.50    2.50
  -5 -11   2    7.30    2.70
   4  11  -2    5.80    2.80
   4  11  -2    3.40    2.80
   4  11  -2    3.20    2.20
  -4 -11   2    6.40    2.80
  -4 -11   2    3.60    2.40
  -4 -11   2    7.90    2.60
  -4 -11   2    2.00    2.40
   3  11  -2  101.19    7.70
  -3 -11   2  105.59    6.70
  -3 -11   2  117.39    7.30
   2  11  -2   41.10    5.80
  -2 -11   2   23.30    4.10
  -2 -11   2   22.60    3.70
   1  11  -2   33.50    5.60
  -1 -11   2   27.60    4.70
   0  11  -2   -0.40    2.40
   0 -11   2    3.30    2.90
  -1  11  -2    7.50    3.30
   1 -11   2    5.20    3.10
   2 -11   2    6.50    3.60
   3 -11   2   -1.60    3.10
 -10 -10   2  279.37   13.80
 -10 -10   2  267.67   13.40
 -10 -10   2  275.57   13.60
   9  10  -2   36.90    5.60
   9  10  -2   38.20    5.70
  -9 -10   2   57.09    6.70
  -9 -10   2   51.19    6.70
  -9 -10   2   49.60    6.40
  -9 -10   2   51.89    5.70
   8  10  -2  205.48   11.20
   8  10  -2  208.78   10.80
  -8 -10   2  210.18   10.80
  -8 -10   2  203.38   10.60
  -8 -10   2  202.18    9.50
  -8 -10   2  203.28   10.90
   7  10  -2    3.30    2.40
   7  10  -2    6.10    2.70
   7  10  -2    2.10    2.20
  -7 -10   2    8.40    2.50
  -7 -10   2   13.60    3.40
  -7 -10   2    6.50    2.60
  -7 -10   2    5.60    2.60
   6  10  -2  111.99    8.00
   6  10  -2  105.49    7.60
   6  10  -2  111.99    7.60
  -6 -10   2  133.59    7.70
  -6 -10   2  108.59    7.10
  -6 -10   2  130.59    8.00
  -6 -10   2  126.19    7.10
   5  10  -2  308.47   12.80
   5  10  -2  316.87   13.80
   5  10  -2  323.27   13.20
  -5 -10   2  333.97   11.90
  -5 -10   2  315.67   12.60
  -5 -10   2  329.07   12.60
  -5 -10   2  307.27   12.00
   4  10  -2   19.70    3.60
   4  10  -2   18.80    3.80
   4  10  -2   15.00    3.70
  -4 -10   2   22.90    3.70
  -4 -10   2   20.90    3.40
  -4 -10   2   16.60    3.30
  -4 -10   2   27.50    4.00
   3  10  -2   86.39    7.10
   3  10  -2   90.79    6.60
   3  10  -2   97.89    6.40
  -3 -10   2   95.09    6.10
  -3 -10   2   79.89    5.60
  -3 -10   2   88.09    6.00
  -3 -10   2   82.69    5.60
   2  10  -2  277.87   13.20
   2  10  -2  269.87   11.40
   2  10  -2  282.67   12.30
  -2 -10   2  290.57   11.20
  -2 -10   2  280.57   10.60
  -2 -10   2  294.57   11.90
  -2 -10   2  278.77   10.90
   1  10  -2  486.55   16.40
   1  10  -2  504.85   17.60
  -1 -10   2  468.95   16.60
  -1 -10   2  495.65   15.10
   0  10  -2  279.27   12.70
   0 -10   2  285.17   12.00
  -1  10  -2   84.79    7.10
   1 -10   2   73.89    7.30
  -2  10  -2  215.78   11.70
   2 -10   2  227.08   11.10
  -3  10  -2  217.88   12.00
   3 -10   2  233.78   11.50
   4 -10   2  131.29    9.10
   5 -10   2   17.60    4.70
 -11  -9   2   11.50    4.10
 -11  -9   2    4.50    3.20
 -10  -9   2    9.80    3.10
 -10  -9   2    1.80    2.60
 -10  -9   2    4.70    3.00
 -10  -9   2    6.70    3.30
   9   9  -2   43.70    5.80
  -9  -9   2   34.00    5.40
  -9  -9   2   31.50    4.10
  -9  -9   2   30.70    5.10
  -9  -9   2   34.10    5.40
   8   9  -2    2.40    2.20
   8   9  -2    0.20    1.90
  -8  -9   2    6.70    2.80
  -8  -9   2    0.80    2.20
  -8  -9   2    3.20    2.30
  -8  -9   2    3.90    2.10
   7   9  -2    0.20    1.80
   7   9  -2    0.20    1.80
  -7  -9   2   -0.90    1.40
  -7  -9   2    0.20    1.60
  -7  -9   2   -2.40    1.60
  -7  -9   2   -0.70    1.70
   6   9  -2   20.70    4.00
   6   9  -2   14.70    3.20
  -6  -9   2   19.20    3.30
  -6  -9   2    7.50    2.50
  -6  -9   2   18.90    3.10
  -6  -9   2   24.70    4.20
   5   9  -2   11.80    3.00
   5   9  -2   11.90    2.90
   5   9  -2   16.90    3.40
  -5  -9   2   17.00    3.30
  -5  -9   2   20.90    3.30
  -5  -9   2   22.30    3.60
  -5  -9   2   17.50    3.20
   4   9  -2   21.40    3.70
   4   9  -2   20.10    3.50
   4   9  -2   22.30    3.60
  -4  -9   2   27.30    3.50
  -4  -9   2   25.60    3.50
  -4  -9   2   28.60    3.90
  -4  -9   2   16.90    3.10
   3   9  -2   57.79    5.70
   3   9  -2   53.49    5.80
   3   9  -2   66.59    5.10
  -3  -9   2   61.79    4.50
  -3  -9   2   62.99    4.70
  -3  -9   2   62.99    4.70
  -3  -9   2   67.49    4.90
   2   9  -2   29.50    4.10
   2   9  -2   37.50    4.20
   2   9  -2   35.40    5.00
  -2  -9   2   33.50    3.80
  -2  -9   2   32.50    3.80
  -2  -9   2   38.90    4.20
  -2  -9   2   26.80    3.80
   1   9  -2    0.20    1.80
   1   9  -2    9.00    3.00
   1   9  -2    2.10    1.70
  -1  -9   2    1.70    1.70
  -1  -9   2   -0.30    1.40
  -1  -9   2    3.50    1.70
  -1  -9   2    2.30    1.60
   0   9  -2  169.78    8.20
   0   9  -2  159.68    9.70
   0   9  -2  178.08    9.20
   0  -9   2  178.08    7.50
   0  -9   2  171.28    7.60
   0  -9   2  187.68    8.90
  -1   9  -2  191.18   10.00
  -1   9  -2  191.48    9.00
   1  -9   2  197.58    8.00
   1  -9   2  183.58    9.10
  -2   9  -2   22.10    3.80
  -2   9  -2   23.90    4.20
   2  -9   2   24.10    4.10
  -3   9  -2    9.10    3.10
   3  -9   2    7.10    3.00
  -4   9  -2    2.70    2.40
   4  -9   2   -0.40    2.10
  -5   9  -2   23.60    4.70
   5  -9   2   32.40    5.40
  -6   9  -2    1.80    3.50
   6  -9   2    0.80    2.90
 -11  -8   2   13.60    4.00
 -11  -8   2   17.20    4.40
 -11  -8   2   14.20    4.00
  10   8  -2   43.90    5.70
 -10  -8   2   48.20    6.30
 -10  -8   2   44.30    6.20
 -10  -8   2   37.60    4.50
 -10  -8   2   47.60    6.30
   9   8  -2  114.29    7.70
  -9  -8   2  106.19    7.60
  -9  -8   2  118.59    8.00
  -9  -8   2  123.29    8.30
  -9  -8   2  126.59    6.80
   8   8  -2  889.91   26.10
  -8  -8   2  893.61   25.30
  -8  -8   2  927.81   23.30
  -8  -8   2  870.51   26.00
  -8  -8   2  895.41   26.40
   7   8  -2  132.99    7.80
  -7  -8   2  131.19    7.70
  -7  -8   2  145.99    6.70
  -7  -8   2  144.39    7.80
  -7  -8   2  138.19    7.80
   6   8  -2  141.09    7.70
   6   8  -2  148.09    8.00
  -6  -8   2  139.69    6.50
  -6  -8   2  130.89    7.30
  -6  -8   2  147.99    7.50
  -6  -8   2  120.09    7.20
   5   8  -2  327.57   12.40
   5   8  -2  313.97   11.90
  -5  -8   2  322.27   11.80
  -5  -8   2  323.97   10.60
  -5  -8   2  322.07   11.40
  -5  -8   2  325.87   12.00
   4   8  -2  406.06   14.50
   4   8  -2  410.46   13.90
   4   8  -2  400.26   14.10
  -4  -8   2  401.26   13.60
  -4  -8   2  416.16   13.60
  -4  -8   2  412.86   12.90
  -4  -8   2  447.16   12.70
   3   8  -2  195.58    8.80
   3   8  -2  229.38    9.30
   3   8  -2  210.28    9.60
  -3  -8   2  215.78    8.60
  -3  -8   2  227.78    8.30
  -3  -8   2  196.08    7.90
  -3  -8   2  213.98    8.70
   2   8  -2    6.40    1.80
   2   8  -2    5.90    2.10
   2   8  -2    6.30    2.40
  -2  -8   2    9.90    2.10
  -2  -8   2    6.10    1.80
  -2  -8   2    5.30    1.70
  -2  -8   2    3.00    1.70
  -2  -8   2    7.00    1.90
   1   8  -2   22.00    3.20
   1   8  -2   18.90    3.40
   1   8  -2   20.00    3.60
  -1  -8   2   21.30    3.20
  -1  -8   2   13.70    2.50
  -1  -8   2   26.30    3.10
  -1  -8   2   22.00    2.90
   0   8  -2  611.54   19.90
   0   8  -2  592.44   17.90
   0   8  -2  611.24   17.40
   0   8  -2  606.84   18.70
   0  -8   2  627.04   17.10
   0  -8   2  595.34   17.80
   0  -8   2  634.94   16.80
   0  -8   2  609.44   16.20
  -1   8  -2  576.64   19.80
  -1   8  -2  570.14   17.60
  -1   8  -2  597.44   16.70
  -1   8  -2  586.54   18.60
   1  -8   2  587.74   15.80
   1  -8   2  563.24   15.50
   1  -8   2  564.34   17.30
   1  -8   2  581.94   16.70
  -2   8  -2  159.58    7.30
  -2   8  -2  158.58    8.70
  -2   8  -2  156.58    7.90
   2  -8   2  170.38    8.30
   2  -8   2  168.98    7.00
  -3   8  -2   53.49    5.20
  -3   8  -2   51.69    5.40
  -3   8  -2   72.29    7.10
   3  -8   2   53.99    5.70
  -4   8  -2  240.18   10.60
  -4   8  -2  233.98   11.50
  -4   8  -2  236.88   10.80
   4  -8   2  246.98   11.10
  -5   8  -2  312.57   14.00
  -5   8  -2  309.67   13.00
   5  -8   2  311.57   13.20
  -6   8  -2  100.99    8.40
  -6   8  -2   86.79    8.20
   6  -8   2  107.89    7.90
  -7   8  -2    6.00    3.40
   7  -8   2   10.80    4.30
 -12  -7   2    2.20    3.90
 -12  -7   2    4.70    3.30
 -11  -7   2    1.40    2.90
 -11  -7   2   -1.00    2.50
 -11  -7   2    2.60    2.80
  10   7  -2   43.20    5.50
 -10  -7   2   45.50    6.00
 -10  -7   2   42.00    5.70
 -10  -7   2   42.40    4.70
 -10  -7   2   47.50    6.20
   9   7  -2   17.10    3.50
  -9  -7   2   14.10    3.50
  -9  -7   2   14.80    3.50
  -9  -7   2    7.30    2.90
  -9  -7   2   14.60    2.70
   8   7  -2   70.99    5.50
  -8  -7   2   68.09    6.40
  -8  -7   2   60.89    6.20
  -8  -7   2   69.59    4.70
  -8  -7   2   63.99    5.40
   7   7  -2   24.50    3.70
  -7  -7   2   18.80    2.70
  -7  -7   2   17.30    3.20
  -7  -7   2   25.50    3.90
  -7  -7   2   20.20    3.50
   6   7  -2   31.10    4.10
  -6  -7   2   25.20    3.50
  -6  -7   2   25.00    3.50
  -6  -7   2   24.20    3.60
  -6  -7   2   30.40    3.40
   5   7  -2   35.90    4.00
   5   7  -2   42.10    4.60
  -5  -7   2   28.90    3.10
  -5  -7   2   25.90    3.30
  -5  -7   2   36.60    4.00
  -5  -7   2   25.80    3.30
   4   7  -2   92.19    5.50
   4   7  -2   98.79    5.80
  -4  -7   2   94.59    5.10
  -4  -7   2   93.69    4.70
  -4  -7   2   91.99    5.30
  -4  -7   2  101.59    5.50
   3   7  -2   15.00    2.50
   3   7  -2   17.70    3.10
   3   7  -2   17.90    2.90
  -3  -7   2   18.00    2.60
  -3  -7   2   14.60    2.40
  -3  -7   2   15.90    2.20
  -3  -7   2   18.50    2.80
   2   7  -2   84.59    5.10
   2   7  -2   82.59    5.50
   2   7  -2   90.09    5.20
  -2  -7   2   95.59    5.30
  -2  -7   2   81.89    4.50
  -2  -7   2   83.69    4.60
  -2  -7   2   88.49    4.90
  -2  -7   2   85.09    4.80
   1   7  -2  100.09    5.40
   1   7  -2  101.29    5.70
   1   7  -2  108.19    6.30
  -1  -7   2   92.59    5.30
  -1  -7   2   91.09    4.90
  -1  -7   2   93.79    4.70
  -1  -7   2   96.89    5.00
  -1  -7   2  103.99    5.20
   0   7  -2    5.20    1.80
   0   7  -2    6.10    2.20
   0   7  -2    4.20    1.50
   0   7  -2    4.40    1.30
   0   7  -2    4.20    1.60
   0  -7   2    7.30    1.80
   0  -7   2    6.80    1.70
   0  -7   2    4.60    1.90
   0  -7   2    5.70    1.60
  -1   7  -2    0.40    1.30
  -1   7  -2    0.00    1.20
  -1   7  -2    0.00    1.10
  -1   7  -2    0.00    1.10
  -1   7  -2    1.10    1.10
   1  -7   2   -0.40    1.20
   1  -7   2    0.40    1.00
   1  -7   2   -0.70    1.30
   1  -7   2    0.60    1.10
  -2   7  -2    2.80    1.30
  -2   7  -2   -0.70    1.00
  -2   7  -2    2.20    1.70
  -2   7  -2    1.70    1.70
  -2   7  -2    2.30    1.40
   2  -7   2    2.30    1.30
   2  -7   2    3.30    1.40
   2  -7   2    0.80    1.60
   2  -7   2    2.80    1.60
  -3   7  -2   20.90    3.40
  -3   7  -2   23.60    3.20
  -3   7  -2   20.50    3.80
   3  -7   2   23.40    2.80
   3  -7   2   21.30    3.60
  -4   7  -2    7.00    2.20
  -4   7  -2    6.60    2.60
  -4   7  -2    4.00    2.00
   4  -7   2    5.20    2.20
  -5   7  -2   12.50    2.90
  -5   7  -2   12.00    3.10
  -5   7  -2   18.80    3.70
   5  -7   2   18.60    3.70
  -6   7  -2   -1.80    1.60
  -6   7  -2   -0.50    2.10
  -6   7  -2    0.80    2.20
   6  -7   2    2.60    2.50
  -7   7  -2    0.30    2.60
  -7   7  -2    4.60    2.70
  -7   7  -2    3.60    2.90
   7  -7   2    0.00    2.70
  -8   7  -2    4.10    3.40
   8  -7   2    9.10    3.80
  12   6  -2  156.88   10.60
 -12  -6   2  176.68   11.30
 -12  -6   2  183.58   10.90
 -12  -6   2  174.48   11.30
  11   6  -2   79.39    6.60
 -11  -6   2   93.59    7.70
 -11  -6   2   82.49    8.30
 -11  -6   2   85.39    6.10
 -11  -6   2   97.09    8.00
  10   6  -2  227.08   10.70
 -10  -6   2  241.98   11.60
 -10  -6   2  228.48    9.40
 -10  -6   2  237.48   11.90
 -10  -6   2  245.38   11.60
   9   6  -2  198.18    9.20
  -9  -6   2  176.08    9.60
  -9  -6   2  183.08    9.40
  -9  -6   2  196.78    9.80
  -9  -6   2  181.88    7.70
   8   6  -2  584.34   17.90
  -8  -6   2  590.34   18.90
  -8  -6   2  579.04   18.00
  -8  -6   2  578.04   18.50
  -8  -6   2  585.04   15.90
   7   6  -2  217.18    9.00
  -7  -6   2  208.68    9.30
  -7  -6   2  225.58    9.40
  -7  -6   2  216.38    7.80
  -7  -6   2  211.08    9.50
   6   6  -2   36.80    4.10
  -6  -6   2   33.10    3.10
  -6  -6   2   27.50    3.80
  -6  -6   2   40.70    4.30
  -6  -6   2   37.70    4.20
   5   6  -2   89.59    5.10
  -5  -6   2   87.59    4.30
  -5  -6   2   80.99    5.10
  -5  -6   2   87.79    5.00
  -5  -6   2   90.99    5.30
   4   6  -2   74.89    4.60
   4   6  -2   77.39    4.70
  -4  -6   2   72.89    4.60
  -4  -6   2   77.29    4.60
  -4  -6   2   75.89    4.40
  -4  -6   2   82.99    4.00
   3   6  -2  300.07   10.40
   3   6  -2  303.07   10.20
   3   6  -2  310.37   10.60
  -3  -6   2  287.97    9.20
  -3  -6   2  289.87    9.80
  -3  -6   2  313.87    9.00
  -3  -6   2  298.17    9.90
   2   6  -2  126.39    6.20
   2   6  -2  130.89    6.00
   2   6  -2  144.49    6.30
  -2  -6   2  124.19    5.10
  -2  -6   2  126.79    5.70
  -2  -6   2  132.29    6.00
  -2  -6   2  123.69    5.60
  -2  -6   2  127.29    5.20
  -2  -6   2  125.89    5.80
   1   6  -2  135.89    6.10
   1   6  -2  135.69    6.60
   1   6  -2  149.09    6.40
   1   6  -2  148.69    4.30
  -1  -6   2  139.69    6.10
  -1  -6   2  137.19    5.30
  -1  -6   2  139.79    5.60
  -1  -6   2  135.59    5.80
  -1  -6   2  139.79    5.80
  -1  -6   2  139.39    6.30
   0   6  -2   43.50    2.60
   0   6  -2   46.40    3.40
   0   6  -2   43.10    4.40
   0  -6   2   46.10    3.70
   0  -6   2   43.40    2.90
   0  -6   2   40.80    3.90
   0  -6   2   51.89    3.40
   0  -6   2   44.80    3.10
  -1   6  -2 1192.98   29.40
  -1   6  -2 1234.38   31.30
  -1   6  -2 1217.98   26.50
  -1   6  -2 1161.98   27.90
   1  -6   2 1194.88   30.10
   1  -6   2 1183.78   26.40
   1  -6   2 1186.18   27.30
   1  -6   2 1173.38   28.20
   1  -6   2 1173.28   27.20
  -2   6  -2 1818.82   40.50
  -2   6  -2 1775.32   39.50
  -2   6  -2 1832.02   45.10
  -2   6  -2 1795.22   42.70
   2  -6   2 1805.02   39.80
   2  -6   2 1836.22   41.20
   2  -6   2 1779.52   39.80
   2  -6   2 1892.01   44.10
   2  -6   2 1830.72   38.80
  -3   6  -2  275.77    9.80
  -3   6  -2  291.57   11.20
  -3   6  -2  314.67   12.40
  -3   6  -2  293.27    9.50
  -3   6  -2  264.37   10.40
   3  -6   2  296.97   11.20
   3  -6   2  290.27   10.00
   3  -6   2  268.57   10.20
   3  -6   2  280.57    8.90
  -4   6  -2  391.96   13.80
  -4   6  -2  399.76   13.20
  -4   6  -2  421.66   14.70
   4  -6   2  424.06   11.80
   4  -6   2  385.66   13.40
  -5   6  -2   54.19    6.10
  -5   6  -2   44.20    5.00
  -5   6  -2   49.00    5.30
   5  -6   2   44.70    4.40
   5  -6   2   51.79    5.40
  -6   6  -2  245.08   11.70
  -6   6  -2  242.58   10.90
  -6   6  -2  237.28   11.00
   6  -6   2  253.87   11.10
  -7   6  -2  160.38    9.60
  -7   6  -2  147.29    8.80
  -7   6  -2  145.29    8.90
   7  -6   2  141.69    8.50
  -8   6  -2    0.50    2.60
  -8   6  -2    3.70    2.70
  -8   6  -2    2.10    2.70
   8  -6   2    4.60    3.10
  -9   6  -2   16.00    4.60
  -9   6  -2   20.40    5.00
   9  -6   2    8.30    3.90
  12   5  -2   16.70    4.80
 -12  -5   2   12.40    4.40
 -12  -5   2   14.80    4.10
 -12  -5   2   19.70    4.60
  11   5  -2    0.60    1.90
  11   5  -2    7.00    3.20
 -11  -5   2    1.10    2.30
 -11  -5   2    1.00    1.80
 -11  -5   2    4.60    2.80
 -11  -5   2    4.10    2.90
  10   5  -2    4.90    2.30
 -10  -5   2    6.90    2.60
 -10  -5   2    7.30    2.70
 -10  -5   2    4.80    1.90
 -10  -5   2    7.80    3.10
   9   5  -2   -0.70    1.30
  -9  -5   2    1.80    1.40
  -9  -5   2    0.20    2.00
  -9  -5   2   -0.40    1.40
  -9  -5   2   -0.10    1.40
   8   5  -2   51.79    5.00
  -8  -5   2   49.80    3.60
  -8  -5   2   37.40    4.50
  -8  -5   2   34.10    4.40
  -8  -5   2   53.39    5.60
   7   5  -2   13.60    2.50
  -7  -5   2   19.30    2.50
  -7  -5   2   16.60    2.90
  -7  -5   2   14.10    2.70
  -7  -5   2   20.10    3.30
   6   5  -2  259.07    9.30
  -6  -5   2  260.77    9.50
  -6  -5   2  256.27    9.80
  -6  -5   2  254.47    9.90
  -6  -5   2  264.67    8.10
   5   5  -2    7.80    1.80
  -5  -5   2    8.90    1.60
  -5  -5   2    9.70    2.00
  -5  -5   2    6.20    1.60
   4   5  -2   29.90    3.10
   4   5  -2   29.10    3.30
  -4  -5   2   31.30    3.10
  -4  -5   2   30.70    2.30
  -4  -5   2   19.60    2.60
  -4  -5   2   25.00    2.90
  -4  -5   2   30.00    3.20
   3   5  -2  129.49    5.70
   3   5  -2  127.09    5.70
   3   5  -2  142.19    6.00
  -3  -5   2  131.99    5.30
  -3  -5   2  145.59    5.70
  -3  -5   2  140.69    5.80
  -3  -5   2  122.19    5.50
  -3  -5   2  128.69    4.80
   2   5  -2  259.47    8.70
   2   5  -2  252.87    8.70
   2   5  -2  253.47    8.60
   2   5  -2  243.68    8.30
  -2  -5   2  247.08    8.10
  -2  -5   2  241.08    8.10
  -2  -5   2  241.48    8.20
  -2  -5   2  234.98    7.20
  -2  -5   2  257.27    8.30
  -2  -5   2  243.48    7.40
   1   5  -2  228.48    5.60
   1   5  -2  215.38    7.70
   1   5  -2  220.38    8.20
   1   5  -2  239.68    8.30
   1   5  -2  224.48    7.90
  -1  -5   2  214.28    7.30
  -1  -5   2  222.28    7.70
  -1  -5   2  224.18    6.90
  -1  -5   2  218.28    6.70
  -1  -5   2  225.28    7.50
  -1  -5   2  214.08    7.70
   0   5  -2  101.69    5.40
   0   5  -2  114.09    5.10
   0   5  -2  109.59    3.90
   0  -5   2  114.69    5.20
   0  -5   2  107.09    4.90
   0  -5   2   98.59    4.40
   0  -5   2  102.99    4.00
   0  -5   2  107.89    4.50
  -1   5  -2  279.77    8.10
  -1   5  -2  264.67   10.00
  -1   5  -2  266.77    9.20
  -1   5  -2  280.67    8.80
   1  -5   2  304.07    9.90
   1  -5   2  277.77    8.40
   1  -5   2  284.87    8.60
   1  -5   2  276.47    7.80
   1  -5   2  283.17    9.10
  -2   5  -2   65.79    3.70
  -2   5  -2   58.59    3.50
  -2   5  -2   59.49    3.90
  -2   5  -2   60.69    4.60
   2  -5   2   59.29    3.70
   2  -5   2   60.09    3.40
   2  -5   2   64.39    3.20
   2  -5   2   70.79    4.20
  -3   5  -2    7.20    1.80
  -3   5  -2    5.20    1.70
  -3   5  -2    8.20    1.60
  -3   5  -2    6.20    2.00
   3  -5   2    8.30    1.90
   3  -5   2    8.60    2.10
   3  -5   2    7.70    1.50
   3  -5   2    4.70    1.70
  -4   5  -2   27.30    4.00
  -4   5  -2   27.40    3.60
  -4   5  -2   28.20    3.00
  -4   5  -2   34.60    4.80
  -4   5  -2   27.00    3.50
   4  -5   2   30.80    4.00
   4  -5   2   25.40    3.40
   4  -5   2   26.50    2.80
   4  -5   2   14.80    2.70
  -5   5  -2   33.40    4.10
  -5   5  -2   30.00    3.90
  -5   5  -2   39.60    4.80
   5  -5   2   40.70    4.40
   5  -5   2   36.10    3.40
   5  -5   2   33.20    4.40
  -6   5  -2   39.30    5.00
  -6   5  -2   38.10    5.10
  -6   5  -2   31.50    4.30
   6  -5   2   41.00    4.00
   6  -5   2   32.80    4.50
  -7   5  -2  201.88   10.10
  -7   5  -2  187.08   10.10
  -7   5  -2  198.78   10.00
   7  -5   2  212.28   10.20
  -8   5  -2   82.29    6.90
  -8   5  -2   83.09    8.30
  -8   5  -2   87.89    7.30
   8  -5   2   64.29    6.70
  -9   5  -2   -0.90    2.70
  -9   5  -2    3.50    2.90
   9  -5   2    2.40    2.80
 -10   5  -2    3.90    3.60
 -10   5  -2    7.70    3.50
  10  -5   2   -0.80    2.90
  12   4  -2   76.49    8.40
 -12  -4   2   81.49    8.60
 -12  -4   2   62.59    7.30
 -12  -4   2   79.89    8.60
  11   4  -2   23.90    4.10
  11   4  -2   25.80    4.70
 -11  -4   2   34.20    5.60
 -11  -4   2   25.60    4.70
 -11  -4   2   24.60    3.80
 -11  -4   2   29.60    4.70
  10   4  -2  101.59    6.60
  10   4  -2  106.69    7.50
 -10  -4   2   85.09    5.40
 -10  -4   2   92.89    6.70
 -10  -4   2   90.49    7.10
 -10  -4   2   93.89    7.20
   9   4  -2   93.69    5.90
  -9  -4   2   96.39    6.70
  -9  -4   2   94.69    6.30
  -9  -4   2   91.89    5.10
  -9  -4   2  100.39    6.90
   8   4  -2  236.98    9.20
  -8  -4   2  221.18   10.00
  -8  -4   2  224.68    8.00
  -8  -4   2  231.38    9.90
  -8  -4   2  236.48    9.70
   7   4  -2  396.76   12.40
  -7  -4   2  414.46   13.20
  -7  -4   2  389.06   11.10
  -7  -4   2  397.16   13.50
  -7  -4   2  374.06   12.70
  -7  -4   2  397.16   11.00
   6   4  -2  101.39    5.00
  -6  -4   2  104.09    4.30
  -6  -4   2   98.09    5.40
  -6  -4   2  103.89    5.40
  -6  -4   2   98.29    4.30
   5   4  -2  472.25   13.70
   5   4  -2  507.15   14.50
  -5  -4   2  523.25   12.50
  -5  -4   2  522.45   14.10
  -5  -4   2  493.05   14.30
  -5  -4   2  514.15   11.80
   4   4  -2   19.80    2.50
   4   4  -2   21.60    2.40
  -4  -4   2   24.80    2.80
  -4  -4   2   20.20    1.30
  -4  -4   2   19.80    1.90
  -4  -4   2   13.90    2.10
  -4  -4   2   22.80    2.60
   3   4  -2 1961.60   42.90
   3   4  -2 1876.11   42.50
  -3  -4   2 1824.72   42.50
  -3  -4   2 1902.81   42.30
  -3  -4   2 1904.41   41.40
  -3  -4   2 1877.01   38.70
  -3  -4   2 1881.61   39.80
   2   4  -2 1428.46   33.70
   2   4  -2 1518.15   34.00
   2   4  -2 1499.05   33.40
  -2  -4   2 1462.75   33.60
  -2  -4   2 1475.45   32.70
  -2  -4   2 1472.25   30.60
  -2  -4   2 1468.75   33.50
  -2  -4   2 1456.65   31.20
   1   4  -2 3118.79   67.09
   1   4  -2 3087.89   66.39
   1   4  -2 3083.49   67.09
  -1  -4   2 3088.29   63.29
  -1  -4   2 3070.09   61.39
  -1  -4   2 2956.10   61.19
  -1  -4   2 2981.30   65.79
  -1  -4   2 3135.39   66.69
  -1  -4   2 2978.00   63.69
   0   4  -2    0.80    0.60
   0   4  -2    4.20    0.80
   0   4  -2    2.10    0.90
   0   4  -2    5.10    1.40
   0   4  -2    2.50    1.10
   0  -4   2    3.00    1.00
   0  -4   2    4.80    1.10
   0  -4   2    5.70    1.40
   0  -4   2    2.30    0.90
   0  -4   2    9.10    1.60
  -1   4  -2 1016.20   25.70
  -1   4  -2 1027.00   23.70
  -1   4  -2  970.30   24.50
  -1   4  -2 1068.59   24.90
  -1   4  -2 1037.60   22.40
   1  -4   2 1061.49   23.80
   1  -4   2 1045.70   25.20
   1  -4   2 1039.80   22.80
   1  -4   2 1019.80   23.20
   1  -4   2 1025.20   22.00
  -2   4  -2   30.50    2.40
  -2   4  -2   29.20    2.40
  -2   4  -2   27.40    3.30
  -2   4  -2   28.40    2.90
  -2   4  -2   22.80    2.80
   2  -4   2   29.00    2.00
   2  -4   2   28.50    2.90
   2  -4   2   32.40    2.80
   2  -4   2   25.40    2.60
  -3   4  -2  530.95   16.10
  -3   4  -2  509.75   13.60
  -3   4  -2  524.45   15.10
  -3   4  -2  508.35   15.00
  -3   4  -2  509.35   13.80
   3  -4   2  530.45   15.30
   3  -4   2  521.95   14.40
   3  -4   2  506.75   12.50
   3  -4   2  530.75   13.80
  -4   4  -2   91.89    6.00
  -4   4  -2   99.79    5.60
  -4   4  -2   96.59    4.70
  -4   4  -2  101.59    5.60
  -4   4  -2   99.69    5.20
   4  -4   2   90.69    4.20
   4  -4   2  104.89    5.10
   4  -4   2   96.29    5.60
   4  -4   2  108.89    5.60
  -5   4  -2   66.09    5.00
  -5   4  -2   75.09    4.30
  -5   4  -2   74.99    4.90
  -5   4  -2   70.79    5.00
   5  -4   2   66.99    4.90
   5  -4   2   77.79    4.00
  -6   4  -2  291.67    9.50
  -6   4  -2  314.07   10.10
  -6   4  -2  276.47   11.30
  -6   4  -2  269.87   10.80
  -6   4  -2  293.67   11.70
   6  -4   2  289.77    9.50
   6  -4   2  282.57   11.10
  -7   4  -2  140.09    8.10
  -7   4  -2  146.39    6.70
  -7   4  -2  137.39    8.00
  -7   4  -2  127.89    7.60
   7  -4   2  141.39    6.60
   7  -4   2  145.09    8.00
  -8   4  -2  185.78   10.10
  -8   4  -2  211.18   10.70
  -8   4  -2  213.58   10.50
   8  -4   2  191.38   10.00
  -9   4  -2  209.58   11.30
  -9   4  -2  223.18   11.60
  -9   4  -2  190.38   10.80
   9  -4   2  204.18   11.00
 -10   4  -2    8.00    3.80
 -10   4  -2    4.40    2.80
  10  -4   2    5.20    3.40
  12   3  -2   30.70    5.90
 -12  -3   2   38.00    6.20
 -12  -3   2   32.70    5.90
  11   3  -2    0.60    2.00
  11   3  -2    4.50    3.10
 -11  -3   2    0.70    2.60
 -11  -3   2    0.10    2.30
 -11  -3   2    1.90    1.80
 -11  -3   2   -0.30    2.20
 -11  -3   2    9.40    3.00
  10   3  -2   -1.30    1.80
  10   3  -2    0.50    1.60
 -10  -3   2   -1.30    1.80
 -10  -3   2   -0.40    1.60
 -10  -3   2   -1.00    1.80
 -10  -3   2   -0.70    1.80
 -10  -3   2    0.10    1.40
 -10  -3   2   -1.60    1.50
   9   3  -2   -1.00    1.10
   9   3  -2    3.00    1.90
  -9  -3   2    1.00    1.40
  -9  -3   2   -0.10    1.10
  -9  -3   2    0.60    1.60
  -9  -3   2    0.10    1.70
  -9  -3   2   -1.40    1.30
  -9  -3   2   -0.50    1.60
   8   3  -2  334.57   11.50
  -8  -3   2  351.56   11.30
  -8  -3   2  333.87   10.30
  -8  -3   2  337.77   11.90
  -8  -3   2  337.07   12.30
  -8  -3   2  337.77   12.30
  -8  -3   2  343.77   12.90
   7   3  -2    1.20    1.10
  -7  -3   2   -0.10    1.10
  -7  -3   2    0.50    1.00
  -7  -3   2   -0.20    1.30
  -7  -3   2   -1.50    1.10
  -7  -3   2    1.00    0.90
  -7  -3   2    0.60    1.00
   6   3  -2   21.30    2.50
  -6  -3   2   18.70    2.70
  -6  -3   2   15.90    2.40
  -6  -3   2   19.10    2.10
  -6  -3   2   22.10    2.50
  -6  -3   2   20.10    2.70
   5   3  -2   65.69    3.50
   5   3  -2   63.09    3.80
  -5  -3   2   67.69    3.20
  -5  -3   2   69.69    4.00
  -5  -3   2   62.29    4.00
  -5  -3   2   68.19    3.00
  -5  -3   2   57.99    3.70
   4   3  -2   21.20    2.40
   4   3  -2   21.60    1.90
  -4  -3   2   24.40    2.70
  -4  -3   2   17.60    1.40
  -4  -3   2   17.40    2.20
  -4  -3   2   23.80    1.60
   3   3  -2  275.47    8.00
   3   3  -2  256.57    7.70
  -3  -3   2  272.47    8.50
  -3  -3   2  277.67    6.40
  -3  -3   2  280.37    7.90
  -3  -3   2  279.57    8.40
   2   3  -2   63.59    2.90
   2   3  -2   60.29    2.90
  -2  -3   2   57.39    3.10
  -2  -3   2   64.19    2.80
  -2  -3   2   67.79    2.90
  -2  -3   2   60.09    3.10
  -2  -3   2   62.39    2.40
   1   3  -2  186.48    6.40
   1   3  -2  197.08    6.20
   1   3  -2  206.88    6.20
  -1  -3   2  196.18    6.30
  -1  -3   2  203.38    6.20
  -1  -3   2  199.08    6.00
  -1  -3   2  200.38    5.40
  -1  -3   2  197.78    6.20
  -1  -3   2  196.98    5.30
   0   3  -2   98.09    3.90
   0   3  -2   92.79    3.90
   0   3  -2   86.79    3.80
   0   3  -2   92.69    2.90
   0  -3   2   94.29    3.00
   0  -3   2   91.89    3.80
   0  -3   2   99.69    3.90
   0  -3   2   94.59    3.40
   0  -3   2   92.79    3.80
   0  -3   2   86.79    3.60
  -1   3  -2   80.39    3.80
  -1   3  -2   84.19    3.20
  -1   3  -2   85.59    3.90
  -1   3  -2   87.59    4.30
   1  -3   2   88.49    2.90
   1  -3   2   79.49    3.80
   1  -3   2   82.59    3.70
   1  -3   2   83.79    3.40
   1  -3   2   88.79    3.50
  -2   3  -2  382.36   10.80
  -2   3  -2  373.56    9.60
  -2   3  -2  364.06   10.70
  -2   3  -2  341.47    9.80
   2  -3   2  382.16   10.80
   2  -3   2  361.56   10.20
   2  -3   2  389.06    8.80
   2  -3   2  342.07    9.60
  -3   3  -2   28.50    3.10
  -3   3  -2   23.00    2.40
  -3   3  -2   27.00    3.10
  -3   3  -2   26.50    2.20
   3  -3   2   21.50    1.70
   3  -3   2   22.70    2.60
   3  -3   2   30.50    2.50
   3  -3   2   25.40    3.00
  -4   3  -2    0.30    1.00
  -4   3  -2    1.60    1.10
  -4   3  -2    3.60    1.30
  -4   3  -2    1.90    0.90
  -4   3  -2    4.60    1.30
  -4   3  -2    1.00    1.10
   4  -3   2    1.20    1.00
   4  -3   2    1.80    1.20
   4  -3   2    2.10    0.90
  -5   3  -2  180.58    7.40
  -5   3  -2  156.78    7.40
  -5   3  -2  179.68    7.90
  -5   3  -2  183.68    6.40
  -5   3  -2  177.78    6.80
   5  -3   2  184.48    6.30
   5  -3   2  175.18    7.50
   5  -3   2  171.58    7.00
  -6   3  -2   78.89    4.40
  -6   3  -2   74.49    5.20
  -6   3  -2   87.89    4.80
  -6   3  -2   83.79    5.40
  -6   3  -2   89.39    5.60
   6  -3   2   79.09    4.30
   6  -3   2   73.39    5.20
  -7   3  -2   13.90    3.10
  -7   3  -2   12.10    2.40
  -7   3  -2   10.70    2.70
  -7   3  -2   11.40    2.30
  -7   3  -2   13.30    3.10
   7  -3   2   15.40    2.50
   7  -3   2   16.20    3.30
  -8   3  -2   34.10    4.80
  -8   3  -2   21.60    3.50
  -8   3  -2   29.20    4.50
  -8   3  -2   30.10    4.50
   8  -3   2   23.40    4.10
   8  -3   2   22.50    3.30
  -9   3  -2   54.49    6.30
  -9   3  -2   60.99    6.50
  -9   3  -2   64.49    6.70
   9  -3   2   58.99    6.40
 -10   3  -2   -0.30    2.10
 -10   3  -2   -1.40    2.20
 -10   3  -2    2.90    2.90
  10  -3   2    1.20    2.80
 -11   3  -2    0.20    2.40
 -11   3  -2   -0.40    2.90
  11  -3   2    0.70    3.00
  12   2  -2  109.09   10.00
 -12  -2   2  111.69    8.90
 -12  -2   2   89.69    8.60
  11   2  -2  148.89    8.70
  11   2  -2  166.48   10.10
 -11  -2   2  167.08   10.00
 -11  -2   2  158.18    9.60
 -11  -2   2  144.29    7.70
 -11  -2   2  153.48    9.00
 -11  -2   2  128.09    8.80
  10   2  -2  197.68   10.20
  10   2  -2  170.58    8.70
 -10  -2   2  171.18    9.10
 -10  -2   2  171.18    9.50
 -10  -2   2  193.78    9.10
 -10  -2   2  185.58   10.10
 -10  -2   2  187.48    8.00
 -10  -2   2  191.38    9.80
   9   2  -2    5.10    2.40
   9   2  -2    6.40    2.00
  -9  -2   2    2.90    2.00
  -9  -2   2    5.50    2.30
  -9  -2   2    7.90    2.00
  -9  -2   2    8.10    2.30
  -9  -2   2    6.50    2.60
  -9  -2   2    6.80    2.30
   8   2  -2  748.13   20.60
   8   2  -2  767.32   21.50
  -8  -2   2  744.73   18.60
  -8  -2   2  777.52   22.40
  -8  -2   2  743.83   20.60
  -8  -2   2  750.82   21.00
  -8  -2   2  733.23   21.40
  -8  -2   2  743.13   20.10
   7   2  -2  301.77   10.10
  -7  -2   2  310.47   11.40
  -7  -2   2  296.97    9.90
  -7  -2   2  296.27   10.80
  -7  -2   2  306.57   10.50
  -7  -2   2  297.87   10.80
  -7  -2   2  296.37    9.00
   6   2  -2 1406.86   33.00
  -6  -2   2 1406.76   32.70
  -6  -2   2 1391.86   31.30
  -6  -2   2 1443.56   34.50
  -6  -2   2 1399.76   32.50
   5   2  -2  491.05   13.40
   5   2  -2  501.35   12.80
  -5  -2   2  437.26   11.30
  -5  -2   2  478.05   12.30
  -5  -2   2  496.15   14.00
  -5  -2   2  485.85   13.60
  -5  -2   2  467.85   13.10
  -5  -2   2  484.25   13.30
   4   2  -2  278.97    8.30
  -4  -2   2  277.37    8.40
  -4  -2   2  273.77    8.80
  -4  -2   2  284.47    7.60
  -4  -2   2  265.77    8.30
   3   2  -2  831.72   19.20
  -3  -2   2  800.52   19.80
  -3  -2   2  810.92   19.10
  -3  -2   2  847.82   17.70
  -3  -2   2  825.72   18.70
  -3  -2   2  821.52   17.10
   2   2  -2    9.40    1.00
   2   2  -2   17.10    1.30
  -2  -2   2   17.10    1.50
  -1  -2   2   20.10    1.70
   0   2  -2  669.63   15.60
   0   2  -2  678.63   14.00
   0   2  -2  685.33   16.10
   0   2  -2  684.03   15.80
   0   2  -2  679.13   16.00
   0  -2   2  676.13   14.00
   0  -2   2  671.73   15.20
   0  -2   2  668.33   14.40
   0  -2   2  680.03   15.80
   0  -2   2  685.23   15.40
   0  -2   2  664.73   15.70
  -1   2  -2  452.75   10.40
  -1   2  -2  440.86   12.00
  -1   2  -2  445.36   11.60
  -1   2  -2  465.15   11.40
  -1   2  -2  466.65   11.50
   1  -2   2  452.55   11.00
   1  -2   2  463.95   11.10
   1  -2   2  461.15   10.60
   1  -2   2  468.45    9.70
   1  -2   2  459.45   11.60
  -2   2  -2  273.27    8.40
  -2   2  -2  281.57    8.80
  -2   2  -2  269.97    7.80
  -2   2  -2  288.17    7.60
  -2   2  -2  284.17    8.30
   2  -2   2  290.67    8.40
   2  -2   2  290.57    7.60
   2  -2   2  289.97    6.60
   2  -2   2  280.07    8.00
  -3   2  -2  146.49    4.40
  -3   2  -2  141.59    5.70
  -3   2  -2  135.69    5.50
  -3   2  -2  145.19    5.20
  -3   2  -2  140.89    6.10
  -3   2  -2  139.39    5.10
   3  -2   2  143.49    4.30
   3  -2   2  137.09    5.30
   3  -2   2  142.99    5.10
  -4   2  -2 1288.67   27.90
  -4   2  -2 1330.87   29.60
  -4   2  -2 1328.97   30.70
  -4   2  -2 1303.47   32.40
  -4   2  -2 1311.57   31.40
  -4   2  -2 1342.47   29.20
   4  -2   2 1310.57   28.80
   4  -2   2 1258.87   27.70
   4  -2   2 1308.57   29.70
  -5   2  -2  560.44   15.00
  -5   2  -2  563.44   15.90
  -5   2  -2  537.65   13.90
  -5   2  -2  574.34   16.40
  -5   2  -2  549.35   15.20
  -5   2  -2  560.34   17.10
   5  -2   2  552.74   13.80
   5  -2   2  589.84   14.80
   5  -2   2  565.64   15.60
  -6   2  -2 1154.88   27.90
  -6   2  -2 1156.68   26.50
  -6   2  -2 1138.69   29.80
  -6   2  -2 1154.58   29.10
  -6   2  -2 1153.98   27.60
   6  -2   2 1185.08   26.30
   6  -2   2 1150.58   28.40
  -7   2  -2   57.09    4.70
  -7   2  -2   53.09    3.90
  -7   2  -2   44.10    4.60
  -7   2  -2   41.80    4.80
  -7   2  -2   55.39    4.10
   7  -2   2   50.59    5.10
   7  -2   2   51.79    3.70
  -8   2  -2 1018.20   27.30
  -8   2  -2 1016.80   26.30
  -8   2  -2 1009.40   25.60
  -8   2  -2 1029.20   28.10
  -8   2  -2 1035.60   29.00
  -8   2  -2 1031.80   25.60
   8  -2   2 1063.99   25.50
   8  -2   2 1032.50   27.70
  -9   2  -2   96.69    7.00
  -9   2  -2  111.49    6.60
  -9   2  -2  101.09    6.40
  -9   2  -2  100.59    7.10
  -9   2  -2   87.29    7.00
   9  -2   2   89.89    5.80
   9  -2   2  116.79    7.60
 -10   2  -2  119.89    8.60
 -10   2  -2  117.29    8.10
 -10   2  -2  109.39    8.10
  10  -2   2  117.99    8.30
 -11   2  -2   26.60    5.40
 -11   2  -2   12.00    3.90
  11  -2   2   11.10    3.70
  12   1  -2    2.10    3.60
 -12  -1   2    6.40    3.90
 -12  -1   2    5.60    3.30
 -12  -1   2    4.70    3.50
  11   1  -2    4.40    3.10
  11   1  -2    3.50    2.30
 -11  -1   2    2.60    2.60
 -11  -1   2    1.50    2.60
 -11  -1   2    5.60    2.40
 -11  -1   2    4.20    3.00
 -11  -1   2    5.40    2.70
  10   1  -2   -3.50    2.10
 -10  -1   2    0.70    2.20
 -10  -1   2    0.50    1.40
 -10  -1   2    0.50    2.30
 -10  -1   2   -1.70    1.80
 -10  -1   2    2.30    2.30
   9   1  -2    1.00    1.70
  -9  -1   2    0.60    1.70
  -9  -1   2   -1.20    1.60
  -9  -1   2    0.00    1.20
  -9  -1   2    3.30    2.10
  -9  -1   2   -0.50    1.30
  -9  -1   2    2.40    2.10
   8   1  -2   24.30    3.90
  -8  -1   2   15.80    3.20
  -8  -1   2   23.40    3.30
  -8  -1   2   20.40    3.60
  -8  -1   2   21.90    3.60
  -8  -1   2   22.60    3.40
  -8  -1   2   27.10    3.00
   7   1  -2  128.99    6.90
  -7  -1   2  140.39    6.90
  -7  -1   2  148.09    5.70
  -7  -1   2  141.59    6.40
  -7  -1   2  130.99    6.90
  -7  -1   2  145.09    6.70
  -7  -1   2  144.89    7.10
  -6  -1   2    2.30    0.80
  -6  -1   2    3.20    1.50
  -6  -1   2    5.30    1.50
  -6  -1   2    1.70    1.20
  -6  -1   2    2.80    1.40
  -6  -1   2    0.30    0.70
   5   1  -2   10.60    1.90
  -5  -1   2    8.50    1.80
  -5  -1   2    7.10    1.20
  -5  -1   2    6.30    1.60
  -5  -1   2    9.40    1.70
  -5  -1   2    7.70    1.50
   4   1  -2   15.70    1.90
  -4  -1   2   13.20    1.80
  -4  -1   2   12.70    1.90
  -4  -1   2   14.50    2.10
  -4  -1   2   17.10    1.90
   3   1  -2  703.93   16.50
  -3  -1   2  693.33   17.10
  -3  -1   2  698.03   16.40
  -3  -1   2  712.83   15.80
  -3  -1   2  711.03   17.00
   2   1  -2  367.66    8.80
  -2  -1   2  383.76    8.80
  -2  -1   2  374.46    9.70
  -2  -1   2  361.86    9.20
   1   1  -2   85.69    2.40
   1   1  -2   87.49    2.40
  -1  -1   2   88.99    3.20
  -1  -1   2   88.19    3.10
  -1  -1   2   86.29    2.80
  -1  -1   2   87.49    2.70
   0   1  -2  979.40   20.80
   0   1  -2  939.61   19.20
   0   1  -2  960.40   18.90
   0   1  -2  950.80   20.60
   0   1  -2  957.20   21.30
   0  -1   2  924.71   20.00
   0  -1   2  956.00   19.00
   0  -1   2  954.90   21.00
  -1   1  -2 1216.78   26.50
  -1   1  -2 1212.88   27.30
  -1   1  -2 1232.98   26.50
  -1   1  -2 1247.58   25.10
  -1   1  -2 1215.58   27.60
   1  -1   2 1246.68   25.80
   1  -1   2 1230.18   26.20
   1  -1   2 1271.27   25.10
  -2   1  -2  220.38    5.10
  -2   1  -2  218.08    6.30
  -2   1  -2  220.18    6.40
  -2   1  -2  219.88    6.60
  -2   1  -2  215.68    6.00
   2  -1   2  214.88    6.20
   2  -1   2  215.28    5.90
  -3   1  -2  894.21   22.50
  -3   1  -2  909.51   19.20
  -3   1  -2  909.41   20.20
  -3   1  -2  931.31   22.00
  -3   1  -2  904.91   21.10
   3  -1   2  916.11   20.70
   3  -1   2  885.31   20.00
  -4   1  -2   38.50    3.20
  -4   1  -2   30.80    2.40
  -4   1  -2   32.70    2.80
  -4   1  -2   31.60    2.50
  -4   1  -2   33.00    2.10
  -4   1  -2   29.50    2.40
   4  -1   2   31.00    2.40
   4  -1   2   34.70    3.20
  -5   1  -2    3.20    1.10
  -5   1  -2    2.50    1.10
  -5   1  -2    3.50    1.30
  -5   1  -2    4.00    1.10
  -5   1  -2    1.80    1.30
  -5   1  -2    4.20    1.40
   5  -1   2    5.10    1.40
   5  -1   2    5.00    1.50
  -6   1  -2   31.50    4.10
  -6   1  -2   25.80    3.30
  -6   1  -2   30.10    3.10
  -6   1  -2   33.60    2.70
  -6   1  -2   26.80    3.40
  -6   1  -2   32.90    3.70
  -6   1  -2   22.90    2.80
   6  -1   2   32.20    3.60
  -7   1  -2  127.79    6.20
  -7   1  -2  120.39    5.70
  -7   1  -2  115.09    5.60
  -7   1  -2  124.99    6.50
  -7   1  -2  111.89    6.20
  -7   1  -2  126.59    6.90
   7  -1   2  115.59    6.40
  -8   1  -2   49.40    5.50
  -8   1  -2   44.10    4.90
  -8   1  -2   52.39    4.70
  -8   1  -2   44.90    4.40
  -8   1  -2   34.70    4.30
  -8   1  -2   41.10    4.30
   8  -1   2   38.60    4.70
  -9   1  -2   27.80    4.50
  -9   1  -2   26.70    3.80
  -9   1  -2   17.90    3.60
  -9   1  -2   28.00    3.80
  -9   1  -2   24.60    4.10
  -9   1  -2   29.30    3.80
   9  -1   2   20.10    3.60
 -10   1  -2    6.50    2.80
 -10   1  -2    6.50    2.50
 -10   1  -2   11.00    3.40
 -10   1  -2    5.70    2.70
 -10   1  -2    7.50    3.00
  10  -1   2    6.70    3.00
 -11   1  -2    3.40    2.70
 -11   1  -2    0.40    2.40
 -11   1  -2    2.10    3.00
  11  -1   2    1.70    2.90
 -12   1  -2   13.70    4.50
 -12   1  -2   20.10    5.30
  12  -1   2   14.20    4.30
  12   0  -2   12.20    4.10
 -12   0   2   19.10    5.20
  11   0  -2   93.69    7.50
  11   0  -2   74.89    8.10
 -11   0   2   83.09    8.50
 -11   0   2   65.19    6.00
 -11   0   2   85.89    8.40
 -11   0   2   85.59    8.30
  10   0  -2  304.27   13.30
 -10   0   2  271.97   12.20
 -10   0   2  310.87   13.10
 -10   0   2  277.97   12.80
 -10   0   2  269.87   12.60
 -10   0   2  283.47   10.70
   9   0  -2  276.37   12.00
  -9   0   2  286.17   12.40
  -9   0   2  312.87   12.40
  -9   0   2  295.57   12.10
  -9   0   2  282.37   10.10
  -9   0   2  300.37   12.50
   8   0  -2  122.69    7.10
  -8   0   2  126.09    7.30
  -8   0   2  125.69    7.30
  -8   0   2  122.59    6.20
  -8   0   2  124.29    7.10
  -8   0   2  131.79    7.20
  -8   0   2  134.69    6.00
   7   0  -2  483.75   15.20
  -7   0   2  491.35   15.00
  -7   0   2  475.75   14.90
  -7   0   2  492.85   15.50
  -7   0   2  499.95   14.00
  -7   0   2  495.65   15.60
   6   0  -2 1147.99   28.10
  -6   0   2 1172.78   27.00
  -6   0   2 1179.08   29.30
  -6   0   2 1195.48   28.00
  -6   0   2 1131.99   27.60
   5   0  -2  318.07   10.00
   5   0  -2  317.67   10.10
  -5   0   2  305.07   10.10
  -5   0   2  302.57    9.80
  -5   0   2  299.77   10.00
  -5   0   2  315.07    9.80
  -5   0   2  308.17    9.00
  -5   0   2  312.77    8.50
   4   0  -2 1738.63   38.10
  -4   0   2 1683.83   34.30
  -4   0   2 1724.33   35.90
  -4   0   2 1673.43   36.10
  -4   0   2 1473.75   35.50
  -4   0   2 1643.64   37.60
  -4   0   2 1757.62   38.10
   3   0  -2  116.99    4.30
  -3   0   2  126.99    4.70
  -3   0   2  121.89    4.50
  -3   0   2  125.69    4.10
  -3   0   2  116.89    4.60
   2   0  -2  920.11   20.40
   2   0  -2  938.71   20.10
  -2   0   2  900.41   20.00
  -2   0   2  917.91   19.80
  -2   0   2  938.41   19.90
  -2   0   2  899.91   20.70
  -2   0   2  910.61   20.80
   1   0  -2 4073.79   87.09
   1   0  -2 4229.18   86.99
  -1   0   2 4153.08   81.39
  -1   0   2 4244.28   83.39
  -1   0   2 3922.61   86.39
  -1   0   2 4224.38   81.59
  -1   0   2 4116.99   87.49
   0   0  -2  460.75   10.50
   0   0  -2  470.35    9.80
   0   0  -2  490.95   10.00
   0   0  -2  464.35   10.60
   0   0  -2  466.55   10.10
   0   0  -2  454.45   10.30
   0   0  -2  457.35   10.10
   0   0   2  459.85   10.00
   0   0   2  467.95   10.20
   0   0   2  451.05   10.30
   0   0   2  454.15    9.10
   0   0   2  465.45    9.80
   0   0   2  458.75   10.50
   0   0   2  467.45    9.10
  -1   0  -2 1145.99   22.20
  -1   0  -2 1142.79   24.10
  -1   0  -2 1131.49   22.60
  -1   0  -2 1118.39   24.60
  -1   0  -2 1068.99   24.90
  -1   0  -2 1132.99   22.90
  -1   0  -2 1122.29   23.60
   1   0   2 1128.59   23.00
   1   0   2 1097.89   22.70
   1   0   2 1171.48   23.60
   1   0   2 1100.29   22.60
  -2   0  -2  222.08    6.20
  -2   0  -2  220.08    5.70
  -2   0  -2  210.98    5.60
  -2   0  -2  220.38    5.50
  -2   0  -2  220.08    6.70
  -2   0  -2  207.48    6.30
  -2   0  -2  213.78    5.00
   2   0   2  221.78    5.80
   2   0   2  221.78    5.60
   2   0   2  206.58    5.60
  -3   0  -2  768.92   16.80
  -3   0  -2  789.62   17.20
  -3   0  -2  805.12   17.50
  -3   0  -2  797.42   19.60
  -3   0  -2  782.02   19.00
  -3   0  -2  773.62   18.00
   3   0   2  794.92   17.80
  -4   0  -2 3182.18   66.09
  -4   0  -2 3132.09   66.99
  -4   0  -2 3130.49   63.49
  -4   0  -2 3140.89   69.99
  -4   0  -2 3139.29   63.89
  -4   0  -2 3145.49   63.39
   4   0   2 3225.98   65.09
  -5   0  -2    7.20    1.40
  -5   0  -2    7.70    1.90
  -5   0  -2    8.40    1.40
  -5   0  -2   12.70    2.10
  -5   0  -2   13.20    2.00
  -5   0  -2    8.80    1.60
  -5   0  -2   12.10    2.10
   5   0   2   14.60    2.20
  -6   0  -2  888.51   20.90
  -6   0  -2  860.71   22.00
  -6   0  -2  867.91   22.10
  -6   0  -2  901.91   24.00
  -6   0  -2  876.01   23.30
  -6   0  -2  866.41   21.50
  -6   0  -2  865.71   20.70
   6   0   2  914.71   22.20
  -7   0  -2  124.19    5.70
  -7   0  -2  134.09    6.40
  -7   0  -2  120.99    5.70
  -7   0  -2  120.99    6.10
  -7   0  -2  120.29    6.70
  -7   0  -2  126.79    6.30
   7   0   2  121.09    6.30
  -8   0  -2  206.18    8.20
  -8   0  -2  211.98    9.10
  -8   0  -2  204.78    8.40
  -8   0  -2  223.48   10.00
  -8   0  -2  220.88    9.10
  -8   0  -2  240.78    9.50
   8   0   2  205.68    9.20
  -9   0  -2   52.79    5.60
  -9   0  -2   54.99    5.40
  -9   0  -2   44.60    4.80
  -9   0  -2   53.09    5.10
  -9   0  -2   47.50    5.40
  -9   0  -2   47.80    5.30
   9   0   2   46.40    5.40
 -10   0  -2  161.18    8.50
 -10   0  -2  159.68    9.40
 -10   0  -2  162.38    8.10
 -10   0  -2  156.18    8.90
 -10   0  -2  158.78    8.70
 -10   0  -2  150.98    8.20
  10   0   2  145.49    8.80
 -11   0  -2  108.79    8.10
 -11   0  -2  106.39    8.40
 -11   0  -2  109.49    7.50
 -11   0  -2  105.29    7.60
  11   0   2  106.79    8.10
 -12   0  -2   70.49    8.00
 -12   0  -2   82.59    8.60
  12   0   2   80.89    8.60
  11  -1  -2   53.99    6.40
  11  -1  -2   52.19    6.90
 -11   1   2   48.40    6.40
 -11   1   2   49.80    6.90
 -11   1   2   53.09    6.60
  10  -1  -2   10.00    3.20
  10  -1  -2    8.00    3.10
 -10   1   2   17.10    3.20
 -10   1   2   15.20    3.70
 -10   1   2   18.80    4.30
 -10   1   2    6.70    3.00
 -10   1   2   25.70    4.90
   9  -1  -2    6.30    2.50
   9  -1  -2    8.80    3.10
  -9   1   2    5.80    2.90
  -9   1   2    3.00    2.50
  -9   1   2    8.20    2.70
  -9   1   2    6.40    2.70
  -9   1   2   17.20    2.90
   8  -1  -2   38.10    4.90
  -8   1   2   22.50    3.90
  -8   1   2   33.60    4.50
  -8   1   2   30.20    4.30
  -8   1   2   32.80    4.50
   7  -1  -2  189.28    8.50
  -7   1   2  191.78    7.10
  -7   1   2  192.38    8.40
  -7   1   2  197.48    8.80
  -7   1   2  184.28    8.40
  -7   1   2  162.68    8.10
   6  -1  -2   87.49    5.20
  -6   1   2   89.09    5.10
  -6   1   2   83.29    5.10
  -6   1   2   86.59    5.10
  -6   1   2   81.19    4.10
   5  -1  -2   40.40    3.30
   5  -1  -2   37.30    3.30
  -5   1   2   42.90    3.40
  -5   1   2   39.30    3.10
  -5   1   2   42.50    2.60
  -5   1   2   38.60    3.10
  -5   1   2   45.20    2.80
  -5   1   2   37.10    3.70
   4  -1  -2  130.99    5.40
   4  -1  -2  127.29    5.40
  -4   1   2  121.89    4.30
  -4   1   2  127.89    4.50
  -4   1   2  128.19    5.50
  -4   1   2  128.89    5.20
  -4   1   2  123.19    5.30
  -4   1   2  121.49    5.40
   3  -1  -2  523.35   12.90
   3  -1  -2  503.15   12.80
   3  -1  -2  532.35   13.40
  -3   1   2  507.15   13.40
  -3   1   2  499.35   12.90
  -3   1   2  512.45   11.70
  -3   1   2  514.25   13.00
  -3   1   2  509.85   11.70
   2  -1  -2  488.55   11.80
   2  -1  -2  486.05   11.70
   2  -1  -2  490.15   12.10
  -2   1   2  503.55   12.00
  -2   1   2  482.55   11.90
  -2   1   2  487.45   12.00
  -2   1   2  505.65   12.00
  -2   1   2  490.45   10.80
  -2   1   2  498.75   10.90
   1  -1  -2  114.99    3.50
   1  -1  -2  120.49    3.80
  -1   1   2  113.99    3.50
  -1   1   2  113.89    3.70
  -1   1   2  120.89    3.30
  -1   1   2  109.09    3.70
  -1   1   2  115.59    3.00
  -1   1   2  119.19    3.00
  -1   1   2  119.09    4.00
   0  -1  -2   71.59    2.00
   0  -1  -2   68.89    2.20
   0  -1  -2   72.09    2.20
   0  -1  -2   65.99    2.40
   0  -1  -2   68.79    1.90
   0  -1  -2   69.99    2.30
   0   1   2   69.99    2.20
   0   1   2   69.59    2.00
   0   1   2   68.69    2.30
   0   1   2   70.19    1.90
  -1  -1  -2   13.60    1.10
  -1  -1  -2    8.10    1.00
  -1  -1  -2   12.20    0.90
  -1  -1  -2    9.80    0.80
  -1  -1  -2   10.90    1.10
  -1  -1  -2   12.10    0.90
  -1  -1  -2    7.90    0.90
   1   1   2   13.20    1.30
   1   1   2   10.20    1.00
   1   1   2   11.30    0.60
  -2  -1  -2   69.89    3.00
  -2  -1  -2   74.89    2.90
  -2  -1  -2   68.49    3.20
  -2  -1  -2   79.29    2.80
  -2  -1  -2   72.69    2.50
  -2  -1  -2   75.49    2.30
  -2  -1  -2   74.59    2.60
   2   1   2   75.69    3.00
   2   1   2   75.39    2.30
   2   1   2   74.39    2.60
   2   1   2   72.89    2.50
  -3  -1  -2  174.88    6.00
  -3  -1  -2  164.38    4.90
  -3  -1  -2  151.98    4.60
  -3  -1  -2  156.68    4.60
  -3  -1  -2  162.58    5.40
  -3  -1  -2  159.38    4.70
   3   1   2  162.68    4.90
  -4  -1  -2  402.46    9.90
  -4  -1  -2  403.76   10.10
  -4  -1  -2  399.56   11.20
  -4  -1  -2  382.46   10.80
  -4  -1  -2  381.46    9.80
  -4  -1  -2  386.46   10.20
  -4  -1  -2  394.76   11.60
   4   1   2  388.06   10.30
  -5  -1  -2  457.45   14.00
  -5  -1  -2  493.05   13.90
  -5  -1  -2  469.25   12.10
  -5  -1  -2  467.65   13.20
  -5  -1  -2  485.05   12.70
  -5  -1  -2  488.65   12.10
  -5  -1  -2  480.95   12.50
   5   1   2  485.85   12.80
  -6  -1  -2   16.10    2.30
  -6  -1  -2   13.60    2.10
  -6  -1  -2   15.10    2.40
  -6  -1  -2   14.70    2.60
  -6  -1  -2   13.50    2.10
  -6  -1  -2   14.00    2.10
   6   1   2   19.10    2.70
  -7  -1  -2  355.36   11.20
  -7  -1  -2  336.97   10.60
  -7  -1  -2  340.37   10.40
  -7  -1  -2  338.77   11.40
  -7  -1  -2  339.57   11.00
   7   1   2  332.27   11.20
  -8  -1  -2   43.80    4.50
  -8  -1  -2   49.20    4.80
  -8  -1  -2   34.60    3.90
  -8  -1  -2   39.20    4.20
  -8  -1  -2   43.30    4.00
  -8  -1  -2   42.70    4.90
   8   1   2   37.50    4.30
  -9  -1  -2   17.80    3.40
  -9  -1  -2   18.10    3.30
  -9  -1  -2   17.50    3.00
  -9  -1  -2   18.60    3.30
  -9  -1  -2   16.90    3.50
  -9  -1  -2   19.10    3.10
   9   1   2   18.00    3.50
 -10  -1  -2    1.50    2.10
 -10  -1  -2    2.80    2.10
 -10  -1  -2    5.30    2.60
 -10  -1  -2    6.70    2.30
 -10  -1  -2    3.80    2.20
 -10  -1  -2    5.30    2.60
  10   1   2    8.70    2.90
 -11  -1  -2   -0.50    1.70
 -11  -1  -2   -0.80    2.00
 -11  -1  -2    1.10    2.00
 -11  -1  -2   -2.60    1.70
 -11  -1  -2   -1.90    2.20
 -11  -1  -2    1.00    2.50
  11   1   2   -1.30    2.20
 -12  -1  -2   12.50    3.90
 -12  -1  -2   15.20    4.00
 -12  -1  -2    9.40    3.70
 -12  -1  -2    8.20    3.50
  12   1   2   12.00    3.90
  11  -2  -2   37.50    5.60
  11  -2  -2   51.39    7.20
 -11   2   2   46.60    6.60
 -11   2   2   68.09    7.80
 -11   2   2   56.69    7.50
  10  -2  -2   53.99    7.10
  10  -2  -2   56.89    6.50
 -10   2   2   52.39    6.50
 -10   2   2   43.70    4.90
 -10   2   2   47.50    6.40
 -10   2   2   46.00    6.10
 -10   2   2   43.40    5.70
   9  -2  -2  340.47   13.20
   9  -2  -2  305.67   13.40
  -9   2   2  354.36   14.30
  -9   2   2  352.16   13.60
  -9   2   2  322.57   13.50
  -9   2   2  328.47   13.90
   8  -2  -2  120.69    7.00
   8  -2  -2  108.79    7.10
  -8   2   2  107.59    7.30
  -8   2   2  111.99    6.90
  -8   2   2  100.59    6.60
  -8   2   2  117.29    7.40
   7  -2  -2  355.56   12.80
   7  -2  -2  373.26   12.50
  -7   2   2  362.36   13.20
  -7   2   2  362.36   13.30
  -7   2   2  373.66   12.90
  -7   2   2  352.76   12.50
   6  -2  -2   79.09    5.20
   6  -2  -2   77.49    4.90
  -6   2   2   74.89    5.20
  -6   2   2   83.39    5.20
  -6   2   2   82.09    5.00
  -6   2   2   74.09    5.20
   5  -2  -2  508.45   14.60
   5  -2  -2  528.05   14.30
  -5   2   2  510.75   14.90
  -5   2   2  499.25   14.50
  -5   2   2  518.15   15.30
  -5   2   2  500.25   14.40
   4  -2  -2 2410.36   50.49
   4  -2  -2 2373.86   54.29
   4  -2  -2 2407.16   53.59
   4  -2  -2 2428.06   51.09
  -4   2   2 2309.57   50.89
  -4   2   2 2329.07   50.59
  -4   2   2 2370.86   52.79
  -4   2   2 2367.86   53.19
  -4   2   2 2444.36   49.30
  -4   2   2 2431.06   49.40
  -4   2   2 2432.36   54.09
   3  -2  -2 2207.48   49.10
   3  -2  -2 2225.48   46.30
   3  -2  -2 2211.08   45.00
   3  -2  -2 2154.88   46.60
   3  -2  -2 2290.27   49.80
  -3   2   2 2269.17   49.60
  -3   2   2 2179.68   46.70
  -3   2   2 2265.47   45.20
  -3   2   2 2209.68   45.10
  -3   2   2 2195.38   48.80
  -3   2   2 2162.08   46.40
   2  -2  -2  809.22   19.20
   2  -2  -2  820.52   17.20
   2  -2  -2  822.22   18.50
   2  -2  -2  774.12   19.50
   2  -2  -2  828.22   18.30
  -2   2   2  807.22   19.30
  -2   2   2  822.42   19.50
  -2   2   2  803.62   17.50
  -2   2   2  796.22   18.50
  -2   2   2  802.02   18.80
  -2   2   2  826.02   16.60
  -2   2   2  819.22   18.50
   1  -2  -2  524.15   11.70
   1  -2  -2  513.05   12.10
   1  -2  -2  503.65   12.80
   1  -2  -2  522.05   11.20
  -1   2   2  519.45   11.50
  -1   2   2  497.75   12.50
  -1   2   2  524.95   12.80
  -1   2   2  508.65   12.10
  -1   2   2  514.25   12.40
  -1   2   2  509.65   11.40
   0  -2  -2  457.85    9.80
   0  -2  -2  468.35    9.90
   0  -2  -2  465.15   10.10
   0  -2  -2  459.55   11.40
   0  -2  -2  452.55   11.30
   0  -2  -2  449.95   10.70
   0   2   2  462.95   10.20
   0   2   2  463.25   11.30
   0   2   2  456.45   10.80
   0   2   2  459.75   10.90
  -1  -2  -2 9780.92  199.78
  -1  -2  -2 9999.00  188.68
  -1  -2  -2 9598.54  197.98
  -1  -2  -2 9155.58  206.18
  -1  -2  -2 9684.83  204.58
  -1  -2  -2 9471.65  188.18
  -1  -2  -2 9713.23  195.78
  -1  -2  -2 9433.76  190.38
   1   2   2 9262.67  189.68
   1   2   2 9676.83  190.58
   1   2   2 9419.96  197.98
   1   2   2 9608.74  206.78
  -2  -2  -2 9471.95  194.08
  -2  -2  -2 9793.22  194.38
  -2  -2  -2 9665.83  200.28
  -2  -2  -2 9880.11  205.08
  -2  -2  -2 9767.02  209.48
  -2  -2  -2 9208.58  204.78
  -2  -2  -2 9961.50  190.98
   2   2   2 9913.21  200.48
   2   2   2 9747.52  210.08
  -3  -2  -2   80.29    3.60
  -3  -2  -2   78.19    3.10
  -3  -2  -2   80.39    3.10
  -3  -2  -2   78.59    2.80
  -3  -2  -2   77.79    3.80
  -3  -2  -2   78.29    3.40
  -3  -2  -2   84.09    3.20
   3   2   2   79.09    3.60
  -4  -2  -2   27.60    2.30
  -4  -2  -2   22.80    1.80
  -4  -2  -2   24.60    1.90
  -4  -2  -2   26.70    1.80
  -4  -2  -2   27.40    2.00
  -4  -2  -2   28.40    2.90
   4   2   2   27.40    2.00
   4   2   2   23.10    2.40
  -5  -2  -2 1688.03   37.40
  -5  -2  -2 1667.43   35.60
  -5  -2  -2 1654.93   35.20
  -5  -2  -2 1695.23   38.60
  -5  -2  -2 1668.33   39.40
  -5  -2  -2 1673.33   35.40
  -5  -2  -2 1637.54   36.80
   5   2   2 1661.13   38.60
   5   2   2 1684.73   36.20
  -6  -2  -2 1699.73   36.90
  -6  -2  -2 1620.04   39.80
  -6  -2  -2 1741.83   38.80
  -6  -2  -2 1718.73   36.50
  -6  -2  -2 1679.13   40.80
  -6  -2  -2 1677.43   38.20
  -6  -2  -2 1789.82   37.00
   6   2   2 1667.93   40.00
   6   2   2 1697.43   37.60
  -7  -2  -2  374.66   11.10
  -7  -2  -2  380.06   12.40
  -7  -2  -2  380.66   11.60
  -7  -2  -2  384.86   11.60
  -7  -2  -2  390.86   11.80
   7   2   2  382.36   12.10
   7   2   2  394.46   12.70
  -8  -2  -2  397.26   11.90
  -8  -2  -2  374.96   13.70
  -8  -2  -2  378.36   12.30
  -8  -2  -2  378.16   12.50
  -8  -2  -2  403.56   13.30
  -8  -2  -2  387.96   12.40
   8   2   2  386.76   12.90
   8   2   2  403.66   13.50
  -9  -2  -2  829.52   23.50
  -9  -2  -2  902.71   23.60
  -9  -2  -2  837.92   22.60
  -9  -2  -2  831.82   24.80
  -9  -2  -2  808.42   22.50
  -9  -2  -2  851.31   21.70
   9   2   2  839.72   24.30
   9   2   2  853.61   23.40
 -10  -2  -2  110.99    6.80
 -10  -2  -2  107.29    7.40
 -10  -2  -2   99.09    6.10
 -10  -2  -2   98.29    6.60
 -10  -2  -2  100.79    6.80
 -10  -2  -2  105.99    6.90
  10   2   2  104.89    7.00
  10   2   2   98.59    6.90
 -11  -2  -2   81.09    6.10
 -11  -2  -2   91.19    7.00
 -11  -2  -2   83.19    6.60
 -11  -2  -2   76.99    6.30
 -11  -2  -2   92.69    6.90
 -11  -2  -2   84.39    7.20
  11   2   2   78.59    7.50
  11   2   2   93.19    7.20
 -12  -2  -2    5.20    3.40
 -12  -2  -2    5.60    3.30
 -12  -2  -2    5.40    3.00
 -12  -2  -2    4.80    3.20
 -12  -2  -2    4.30    3.00
  12   2   2    6.10    3.50
  12   2   2    2.80    2.80
 -13  -2  -2  257.77   13.00
  13   2   2  253.07   13.70
  10  -3  -2    8.50    3.40
  10  -3  -2    8.10    3.70
 -10   3   2    4.40    3.70
 -10   3   2    7.30    3.30
   9  -3  -2    3.80    2.60
   9  -3  -2    2.90    2.90
  -9   3   2    5.00    2.90
  -9   3   2    0.90    2.20
  -9   3   2    5.60    3.00
  -9   3   2    1.00    2.10
   8  -3  -2   50.49    5.30
   8  -3  -2   54.99    5.90
  -8   3   2   54.79    6.30
  -8   3   2   52.79    5.40
  -8   3   2   55.39    6.20
  -8   3   2   56.69    5.70
   7  -3  -2    7.30    2.30
   7  -3  -2   10.20    2.90
  -7   3   2   15.60    3.30
  -7   3   2    7.90    2.20
  -7   3   2   11.00    2.70
  -7   3   2    8.70    2.70
   6  -3  -2   46.70    4.90
   6  -3  -2   35.10    4.00
  -6   3   2   31.40    4.20
  -6   3   2   45.30    4.70
  -6   3   2   34.50    4.30
  -6   3   2   35.00    3.80
   5  -3  -2   -0.10    1.10
   5  -3  -2    7.40    2.00
   5  -3  -2    1.40    1.20
  -5   3   2    3.20    1.70
  -5   3   2    4.30    1.50
  -5   3   2    3.30    1.80
  -5   3   2    3.30    1.60
   4  -3  -2    1.00    1.00
   4  -3  -2    1.40    1.10
   4  -3  -2    2.40    1.20
  -4   3   2    1.90    0.60
  -4   3   2    3.20    1.40
  -4   3   2    4.30    1.60
  -4   3   2    1.40    1.00
  -4   3   2    2.30    1.30
   3  -3  -2  464.05   13.30
   3  -3  -2  467.35   12.70
   3  -3  -2  478.05   11.60
   3  -3  -2  456.35   12.60
   3  -3  -2  475.55   13.80
  -3   3   2  464.45   12.40
  -3   3   2  478.55   12.90
  -3   3   2  461.85   13.20
  -3   3   2  486.45   12.00
  -3   3   2  479.65   13.70
  -3   3   2  513.15   14.00
  -3   3   2  486.25   10.10
   2  -3  -2  442.76   11.40
   2  -3  -2  458.05   10.80
   2  -3  -2  444.26   12.50
   2  -3  -2  452.25   11.70
   2  -3  -2  451.15   12.30
  -2   3   2  431.76   12.30
  -2   3   2  444.76   11.10
  -2   3   2  444.56   12.10
  -2   3   2  446.56   11.00
  -2   3   2  441.46   12.60
  -2   3   2  453.55   11.80
   1  -3  -2   36.90    2.50
   1  -3  -2   32.00    2.30
   1  -3  -2   39.20    2.40
   1  -3  -2   39.60    2.10
   1  -3  -2   38.30    2.10
  -1   3   2   38.10    2.50
  -1   3   2   39.50    2.60
  -1   3   2   36.60    1.70
  -1   3   2   41.00    2.20
  -1   3   2   37.40    2.50
   0  -3  -2   30.60    1.80
   0  -3  -2   31.50    2.20
   0  -3  -2   29.30    2.00
   0  -3  -2   30.20    1.30
   0  -3  -2   27.80    1.50
   0   3   2   28.00    1.10
   0   3   2   25.20    1.70
   0   3   2   26.30    1.80
   0   3   2   27.40    2.10
  -1  -3  -2   89.49    3.20
  -1  -3  -2   87.99    3.80
  -1  -3  -2   84.09    3.40
  -1  -3  -2   87.99    2.50
  -1  -3  -2   81.49    3.00
  -1  -3  -2   87.59    2.60
  -1  -3  -2   86.19    3.80
   1   3   2   94.49    3.20
   1   3   2   86.79    3.30
   1   3   2   86.79    3.80
  -2  -3  -2  782.62   17.10
  -2  -3  -2  734.43   16.20
  -2  -3  -2  762.82   17.30
  -2  -3  -2  759.52   16.50
  -2  -3  -2  739.03   18.60
  -2  -3  -2  767.72   16.90
   2   3   2  763.62   16.80
   2   3   2  754.92   16.50
   2   3   2  752.52   18.40
  -3  -3  -2    0.60    0.60
  -3  -3  -2   -0.70    0.80
  -3  -3  -2    0.40    0.70
  -3  -3  -2   -0.10    0.60
  -3  -3  -2    0.20    0.60
  -3  -3  -2   -0.40    0.60
   3   3   2   -0.30    0.60
  -4  -3  -2   23.70    2.50
  -4  -3  -2   26.80    2.00
  -4  -3  -2   23.70    2.40
  -4  -3  -2   22.20    2.30
  -4  -3  -2   35.50    2.30
  -4  -3  -2   22.40    2.70
  -5  -3  -2    2.80    1.00
  -5  -3  -2    6.80    1.80
  -5  -3  -2    6.00    1.30
  -5  -3  -2    8.40    1.80
  -5  -3  -2    6.60    1.30
  -5  -3  -2    5.20    1.20
   5   3   2    8.10    1.80
  -6  -3  -2  201.28    6.90
  -6  -3  -2  208.38    7.00
  -6  -3  -2  194.78    8.20
  -6  -3  -2  202.88    7.80
  -6  -3  -2  198.78    6.80
  -6  -3  -2  201.18    7.20
  -6  -3  -2  196.28    7.80
   6   3   2  202.18    7.90
   6   3   2  193.38    7.20
  -7  -3  -2   25.80    2.90
  -7  -3  -2   20.00    2.50
  -7  -3  -2   22.80    3.00
  -7  -3  -2   24.40    2.90
  -7  -3  -2   23.80    3.40
  -7  -3  -2   15.80    2.60
   7   3   2   22.30    3.00
   7   3   2   15.60    2.60
  -8  -3  -2   29.90    3.60
  -8  -3  -2   26.10    3.30
  -8  -3  -2   28.40    3.90
  -8  -3  -2   25.90    3.60
  -8  -3  -2   28.10    3.30
  -8  -3  -2   21.20    3.10
   8   3   2   29.10    3.80
   8   3   2   32.00    3.90
  -9  -3  -2    6.10    2.00
  -9  -3  -2    5.60    2.10
  -9  -3  -2    5.30    1.90
  -9  -3  -2    3.20    1.80
  -9  -3  -2    5.20    2.00
  -9  -3  -2    5.80    2.20
   9   3   2    5.20    2.20
   9   3   2    7.10    2.60
 -10  -3  -2    7.20    2.20
 -10  -3  -2    6.00    2.30
 -10  -3  -2    5.70    2.40
 -10  -3  -2    3.00    2.10
 -10  -3  -2    5.20    2.40
 -10  -3  -2    5.50    2.60
  10   3   2    3.30    2.10
  10   3   2    2.60    2.10
 -11  -3  -2   11.90    3.20
 -11  -3  -2    9.20    3.00
 -11  -3  -2   12.60    3.40
 -11  -3  -2   10.80    2.80
 -11  -3  -2    9.90    3.30
 -11  -3  -2   17.80    3.60
  11   3   2   14.70    3.70
  11   3   2   18.60    4.20
 -12  -3  -2    1.10    2.40
 -12  -3  -2    1.10    2.50
 -12  -3  -2    3.00    2.50
 -12  -3  -2   -0.40    2.50
 -12  -3  -2    0.60    2.70
  12   3   2    0.00    2.70
  12   3   2    1.50    2.60
 -13  -3  -2   13.30    4.10
 -13  -3  -2   22.10    5.10
 -13  -3  -2   24.00    4.90
  13   3   2   17.90    4.60
  10  -4  -2   24.20    4.80
  10  -4  -2   28.20    5.80
 -10   4   2   25.40    5.60
 -10   4   2   26.50    5.00
   9  -4  -2   47.20    6.30
   9  -4  -2   41.80    5.50
  -9   4   2   37.00    5.20
  -9   4   2   47.00    6.80
  -9   4   2   39.00    6.00
   8  -4  -2   56.39    6.00
   8  -4  -2   64.69    6.60
  -8   4   2   61.69    6.70
  -8   4   2   60.89    6.10
  -8   4   2   65.79    7.00
   7  -4  -2  168.68    8.30
   7  -4  -2  169.28    8.80
  -7   4   2  159.18    8.20
  -7   4   2  177.48    9.40
  -7   4   2  153.08    7.90
  -7   4   2  166.18    9.20
   6  -4  -2  274.77   10.80
   6  -4  -2  268.27   10.30
   6  -4  -2  273.57   10.90
  -6   4   2  271.47   10.30
  -6   4   2  291.17   11.80
  -6   4   2  280.17   11.50
  -6   4   2  272.67   10.50
   5  -4  -2  293.47   10.90
   5  -4  -2  293.87   10.60
   5  -4  -2  284.57   10.20
  -5   4   2  310.77   11.40
  -5   4   2  294.97   11.40
  -5   4   2  299.97   10.50
  -5   4   2  287.37   10.00
   4  -4  -2  618.04   16.70
   4  -4  -2  595.34   17.40
   4  -4  -2  615.74   16.50
  -4   4   2  585.64   17.10
  -4   4   2  618.04   17.90
  -4   4   2  628.44   16.60
  -4   4   2  625.14   16.40
   3  -4  -2   67.59    4.20
   3  -4  -2   61.99    3.80
   3  -4  -2   63.19    3.80
  -3   4   2   68.79    4.40
  -3   4   2   65.19    3.40
  -3   4   2   72.19    4.40
   2  -4  -2 1348.17   30.30
   2  -4  -2 1399.46   29.40
   2  -4  -2 1376.46   30.20
   2  -4  -2 1406.36   33.20
   2  -4  -2 1322.37   32.40
  -2   4   2 1395.96   33.20
  -2   4   2 1380.56   30.60
  -2   4   2 1328.77   30.70
  -2   4   2 1391.76   32.20
  -2   4   2 1364.06   30.60
   1  -4  -2   25.70    2.00
   1  -4  -2   21.70    2.50
   1  -4  -2   25.10    2.60
   1  -4  -2   26.80    2.00
   1  -4  -2   19.50    2.20
  -1   4   2   28.90    2.40
  -1   4   2   24.90    1.50
  -1   4   2   24.70    2.60
  -1   4   2   22.60    2.40
   0  -4  -2  297.97    7.80
   0  -4  -2  307.97    8.10
   0  -4  -2  290.87    8.50
   0  -4  -2  309.37    7.20
   0  -4  -2  308.77    9.40
   0  -4  -2  310.37    9.50
   0   4   2  303.87    8.60
   0   4   2  304.97    8.90
   0   4   2  307.97    7.40
   0   4   2  308.57    9.60
  -1  -4  -2  694.23   15.10
  -1  -4  -2  670.23   15.00
  -1  -4  -2  682.53   16.10
  -1  -4  -2  661.33   15.50
  -1  -4  -2  691.93   15.40
   1   4   2  687.13   15.70
   1   4   2  705.03   15.30
   1   4   2  683.73   17.60
  -2  -4  -2  119.89    3.90
  -2  -4  -2  124.19    4.00
  -2  -4  -2  124.29    4.60
  -2  -4  -2  125.59    5.30
  -2  -4  -2  116.09    4.30
  -2  -4  -2  118.79    4.30
   2   4   2  114.39    5.00
   2   4   2  122.29    4.20
   2   4   2  121.09    4.20
  -3  -4  -2 1971.40   39.20
  -3  -4  -2 1900.11   43.40
  -3  -4  -2 1898.71   41.20
  -3  -4  -2 1921.21   39.70
  -3  -4  -2 1958.70   40.90
  -3  -4  -2 1912.81   38.30
   3   4   2 1629.64   40.30
   3   4   2 1925.01   43.10
  -4  -4  -2  417.26   12.60
  -4  -4  -2  416.16   11.50
  -4  -4  -2  420.66   10.20
  -4  -4  -2  426.16   11.80
  -4  -4  -2  418.66   11.20
  -4  -4  -2  420.76   10.80
   4   4   2  390.26   12.10
  -5  -4  -2  527.15   14.70
  -5  -4  -2  506.95   12.70
  -5  -4  -2  538.15   14.70
  -5  -4  -2  523.25   13.30
  -5  -4  -2  528.25   13.80
  -5  -4  -2  542.85   15.60
   5   4   2  525.65   15.00
  -6  -4  -2 1106.69   27.70
  -6  -4  -2 1009.20   23.60
  -6  -4  -2 1015.60   24.70
  -6  -4  -2 1089.69   26.70
  -6  -4  -2 1054.29   24.20
   6   4   2 1073.59   27.00
  -7  -4  -2  379.06   13.20
  -7  -4  -2  422.76   13.80
  -7  -4  -2  420.86   11.90
  -7  -4  -2  430.26   12.10
  -7  -4  -2  409.26   12.60
   7   4   2  445.86   13.90
  -8  -4  -2  768.22   22.70
  -8  -4  -2  805.02   20.20
  -8  -4  -2  805.92   20.20
  -8  -4  -2  774.62   21.00
  -8  -4  -2  842.22   21.30
  -8  -4  -2  812.72   22.50
   8   4   2  804.72   21.30
   8   4   2  774.02   22.50
  -9  -4  -2    0.40    1.30
  -9  -4  -2   -0.10    1.40
  -9  -4  -2   -0.10    1.50
  -9  -4  -2    3.10    1.80
  -9  -4  -2    4.10    2.00
  -9  -4  -2    1.50    1.60
   9   4   2   -0.20    1.50
   9   4   2    0.50    1.70
 -10  -4  -2  448.66   14.30
 -10  -4  -2  451.15   16.10
 -10  -4  -2  434.56   16.50
 -10  -4  -2  423.16   14.30
 -10  -4  -2  436.06   15.20
 -10  -4  -2  467.25   15.20
  10   4   2  449.95   16.20
  10   4   2  440.76   15.30
 -11  -4  -2    1.20    1.90
 -11  -4  -2    2.40    2.30
 -11  -4  -2   -0.70    2.10
 -11  -4  -2    1.60    2.50
 -11  -4  -2   -0.80    1.80
 -11  -4  -2    1.90    1.90
  11   4   2   -0.80    2.10
  11   4   2    0.10    2.20
 -12  -4  -2   11.80    3.80
 -12  -4  -2    8.10    3.50
 -12  -4  -2    7.10    3.30
 -12  -4  -2   10.60    3.70
 -12  -4  -2    7.90    3.30
  12   4   2    3.00    2.80
  12   4   2    2.20    2.90
 -13  -4  -2   22.60    5.20
 -13  -4  -2   14.40    4.10
  13   4   2   20.60    4.90
   9  -5  -2    2.40    2.70
   9  -5  -2    2.00    3.10
  -9   5   2    5.00    3.60
   8  -5  -2    9.90    3.40
   8  -5  -2    9.70    3.30
  -8   5   2    8.40    3.30
  -8   5   2   10.50    3.90
   7  -5  -2   30.70    4.70
   7  -5  -2   37.70    4.80
  -7   5   2   33.10    5.10
  -7   5   2   34.40    5.10
   6  -5  -2    2.40    1.90
   6  -5  -2   -1.10    1.60
   6  -5  -2    1.40    1.90
  -6   5   2   -1.50    1.80
  -6   5   2   -0.10    2.00
   5  -5  -2   10.20    2.50
   5  -5  -2   14.60    3.00
   5  -5  -2    9.10    2.30
  -5   5   2   13.20    2.50
  -5   5   2   12.00    2.80
  -5   5   2   13.80    3.10
   4  -5  -2   44.70    4.50
   4  -5  -2   41.30    4.20
   4  -5  -2   42.10    4.10
  -4   5   2   42.40    4.60
  -4   5   2   48.10    3.40
  -4   5   2   43.20    4.80
   3  -5  -2   29.80    3.20
   3  -5  -2   40.60    3.80
   3  -5  -2   33.90    3.90
  -3   5   2   32.30    2.60
  -3   5   2   39.70    4.30
  -3   5   2   32.30    3.80
   2  -5  -2   17.10    2.30
   2  -5  -2   19.20    2.50
   2  -5  -2   16.50    2.60
  -2   5   2   15.70    2.50
  -2   5   2   19.50    3.20
  -2   5   2   18.10    2.70
   1  -5  -2   54.99    3.80
   1  -5  -2   51.69    3.40
   1  -5  -2   46.50    2.90
   1  -5  -2   56.09    3.20
  -1   5   2   52.09    3.90
  -1   5   2   49.20    2.50
  -1   5   2   54.29    3.60
  -1   5   2   63.59    3.80
   0  -5  -2  344.97   11.00
   0  -5  -2  340.67   10.00
   0  -5  -2  341.87    9.50
   0  -5  -2  353.26    8.30
   0  -5  -2  355.56    9.30
   0   5   2  331.07    9.80
   0   5   2  359.46   11.30
   0   5   2  354.16    8.80
   0   5   2  342.77   10.40
  -1  -5  -2  193.38    5.80
  -1  -5  -2  201.18    7.60
  -1  -5  -2  198.18    5.90
  -1  -5  -2  200.18    5.40
  -1  -5  -2  196.38    6.40
  -1  -5  -2  198.08    6.70
   1   5   2  198.68    5.60
   1   5   2  192.38    6.30
   1   5   2  203.38    7.70
   1   5   2  196.28    6.70
  -2  -5  -2   13.20    2.00
  -2  -5  -2   11.30    2.00
  -2  -5  -2   10.40    1.40
  -2  -5  -2   12.00    1.30
  -2  -5  -2   11.90    1.60
  -2  -5  -2   12.40    1.80
   2   5   2   13.40    1.80
   2   5   2   10.60    1.50
   2   5   2    8.80    1.70
  -3  -5  -2  169.28    6.20
  -3  -5  -2  171.38    5.70
  -3  -5  -2  181.88    5.20
  -3  -5  -2  178.48    6.00
  -3  -5  -2  171.38    6.20
   3   5   2  177.38    5.90
   3   5   2  170.58    5.40
  -4  -5  -2   39.10    3.30
  -4  -5  -2   43.00    3.10
  -4  -5  -2   38.00    2.70
  -4  -5  -2   36.90    2.20
  -4  -5  -2   44.80    3.00
  -4  -5  -2   41.60    2.70
   4   5   2   38.20    2.60
   4   5   2   45.10    3.50
  -5  -5  -2    6.00    1.30
  -5  -5  -2    8.10    2.00
  -5  -5  -2    5.40    1.50
  -5  -5  -2    5.80    1.60
  -5  -5  -2    6.40    1.70
  -5  -5  -2    8.70    1.70
   5   5   2    7.50    1.90
  -6  -5  -2    3.40    1.60
  -6  -5  -2    2.10    1.00
  -6  -5  -2    2.60    1.30
  -6  -5  -2    1.10    1.30
  -6  -5  -2    2.20    1.10
  -6  -5  -2    2.10    1.20
   6   5   2    0.00    1.00
  -7  -5  -2   45.10    3.80
  -7  -5  -2   44.70    3.40
  -7  -5  -2   52.09    5.00
  -7  -5  -2   45.60    3.10
  -7  -5  -2   50.29    4.60
   7   5   2   37.70    4.10
  -8  -5  -2    0.50    1.30
  -8  -5  -2   -0.60    1.10
  -8  -5  -2    1.20    1.40
  -8  -5  -2    2.50    1.70
  -8  -5  -2    0.60    1.20
   8   5   2    0.70    1.40
  -9  -5  -2   11.50    2.40
  -9  -5  -2    9.30    2.70
  -9  -5  -2   14.90    3.30
  -9  -5  -2   15.50    2.80
  -9  -5  -2    9.80    2.70
   9   5   2   11.60    3.00
   9   5   2    9.90    2.60
 -10  -5  -2   43.60    5.60
 -10  -5  -2   48.30    5.20
 -10  -5  -2   45.20    4.70
 -10  -5  -2   48.40    5.70
 -10  -5  -2   45.90    5.80
  10   5   2   47.40    5.50
  10   5   2   41.80    5.20
 -11  -5  -2   -0.30    1.80
 -11  -5  -2    0.90    2.00
 -11  -5  -2    1.90    2.30
 -11  -5  -2    2.90    2.50
  11   5   2    0.70    2.20
  11   5   2    0.30    2.30
 -12  -5  -2    2.30    2.80
 -12  -5  -2    1.10    2.50
 -12  -5  -2   -1.40    2.60
  12   5   2   -0.90    2.50
  12   5   2    5.20    3.30
 -13  -5  -2   -1.20    2.40
 -13  -5  -2   -0.30    3.40
  13   5   2   -0.30    2.70
   8  -6  -2    0.30    2.70
   8  -6  -2    0.50    2.70
  -8   6   2    0.80    3.10
   7  -6  -2   11.10    3.40
   7  -6  -2    7.40    3.10
  -7   6   2    9.20    3.30
  -7   6   2   10.70    3.70
   6  -6  -2  268.77   11.90
   6  -6  -2  251.77   10.70
   6  -6  -2  258.07   11.10
  -6   6   2  260.27   12.00
  -6   6   2  261.77   12.30
   5  -6  -2   89.49    6.00
   5  -6  -2  100.19    6.60
   5  -6  -2   89.89    5.90
  -5   6   2   97.59    6.90
  -5   6   2   92.89    6.70
   4  -6  -2 1104.99   29.50
   4  -6  -2 1104.49   27.30
   4  -6  -2 1063.59   26.90
  -4   6   2 1096.59   28.30
  -4   6   2 1066.49   29.30
   3  -6  -2  166.18    7.10
   3  -6  -2  170.08    7.30
   3  -6  -2  170.88    8.10
  -3   6   2  178.48    8.30
  -3   6   2  161.98    7.80
   2  -6  -2 1274.17   30.10
   2  -6  -2 1340.87   33.10
   2  -6  -2 1290.47   29.90
  -2   6   2 1327.27   32.30
  -2   6   2 1282.77   29.80
  -2   6   2 1292.17   30.70
   1  -6  -2  596.64   17.60
   1  -6  -2  607.04   16.20
   1  -6  -2  623.84   15.60
  -1   6   2  588.14   15.00
  -1   6   2  632.24   17.30
  -1   6   2  607.34   16.40
   0  -6  -2  710.03   15.50
   0  -6  -2  698.53   19.30
   0  -6  -2  678.53   16.90
   0  -6  -2  707.03   17.60
   0  -6  -2  681.73   16.60
   0   6   2  635.54   16.90
   0   6   2  713.83   19.80
   0   6   2  676.13   18.40
   0   6   2  705.23   16.50
  -1  -6  -2   17.50    2.30
  -1  -6  -2   17.20    2.00
  -1  -6  -2   16.90    2.30
  -1  -6  -2   18.90    1.90
  -1  -6  -2   13.30    2.30
   1   6   2   15.20    2.10
   1   6   2   14.90    2.60
   1   6   2   15.10    2.20
   1   6   2   17.10    1.70
  -2  -6  -2   51.79    3.30
  -2  -6  -2   54.99    3.50
  -2  -6  -2   48.90    2.70
  -2  -6  -2   53.59    2.90
  -2  -6  -2   52.19    3.00
  -2  -6  -2   49.80    3.80
  -2  -6  -2   53.19    2.60
   2   6   2   54.59    3.40
   2   6   2   51.49    2.90
  -3  -6  -2   49.90    3.20
  -3  -6  -2   50.09    2.50
  -3  -6  -2   46.50    3.30
  -3  -6  -2   49.40    3.90
  -3  -6  -2   44.00    3.10
  -3  -6  -2   50.29    2.80
   3   6   2   49.99    2.70
   3   6   2   43.30    3.00
   3   6   2   34.20    3.60
  -4  -6  -2  503.05   13.80
  -4  -6  -2  479.15   13.10
  -4  -6  -2  502.95   13.40
  -4  -6  -2  488.75   11.80
  -4  -6  -2  484.15   13.90
   4   6   2  516.75   15.30
   4   6   2  489.75   13.40
  -5  -6  -2  207.08    8.00
  -5  -6  -2  199.88    8.60
  -5  -6  -2  197.18    6.10
  -5  -6  -2  196.78    7.30
  -5  -6  -2  195.58    7.20
  -5  -6  -2  203.58    7.70
   5   6   2  196.78    7.20
   5   6   2  200.78    8.50
  -6  -6  -2   70.49    4.50
  -6  -6  -2   73.39    3.60
  -6  -6  -2   66.79    4.10
  -6  -6  -2   71.49    4.50
  -6  -6  -2   79.89    5.00
   6   6   2   74.39    5.10
  -7  -6  -2  253.87   10.20
  -7  -6  -2  250.47    9.70
  -7  -6  -2  270.77    9.20
  -7  -6  -2  255.57    8.10
  -7  -6  -2  252.07    9.80
   7   6   2  256.87   10.40
  -8  -6  -2  253.67   10.60
  -8  -6  -2  259.57    9.60
  -8  -6  -2  274.87   11.10
  -8  -6  -2  276.37   10.60
   8   6   2  280.47   11.30
  -9  -6  -2   67.39    6.40
  -9  -6  -2   68.79    5.50
  -9  -6  -2   72.89    6.80
  -9  -6  -2   59.29    4.60
   9   6   2   51.39    5.70
 -10  -6  -2  578.64   19.40
 -10  -6  -2  578.44   17.20
 -10  -6  -2  542.95   18.10
 -10  -6  -2  537.55   18.90
  10   6   2  568.04   19.40
  10   6   2  561.74   18.00
 -11  -6  -2   39.60    5.60
 -11  -6  -2   40.20    5.00
 -11  -6  -2   32.90    5.20
 -11  -6  -2   36.60    5.60
  11   6   2   43.90    5.60
  11   6   2   34.10    5.30
 -12  -6  -2  202.38   11.60
 -12  -6  -2  198.08   11.10
 -12  -6  -2  207.58   11.50
  12   6   2  183.88   11.20
  12   6   2  213.78   11.10
 -13  -6  -2   81.29    8.70
  13   6   2   72.89    8.10
   8  -7  -2   -0.80    2.70
   8  -7  -2   -3.60    2.80
  -8   7   2    1.80    3.10
   7  -7  -2    2.60    3.00
   7  -7  -2    0.90    2.40
  -7   7   2    0.90    2.80
   6  -7  -2    5.80    2.50
   6  -7  -2    4.90    2.70
   6  -7  -2    8.00    3.10
  -6   7   2   10.70    3.50
  -6   7   2    5.10    2.90
   5  -7  -2    2.20    2.00
   5  -7  -2    8.80    2.60
   5  -7  -2    1.30    2.10
  -5   7   2    3.40    2.60
  -5   7   2    4.40    2.60
   4  -7  -2    2.10    1.90
   4  -7  -2    1.40    1.80
   4  -7  -2    2.40    2.10
  -4   7   2    4.40    2.50
  -4   7   2    1.30    2.10
   3  -7  -2  197.58    9.50
   3  -7  -2  213.48    8.60
   3  -7  -2  202.98    8.60
  -3   7   2  214.98    9.40
  -3   7   2  211.38    9.70
   2  -7  -2   40.00    4.50
   2  -7  -2   31.40    3.50
   2  -7  -2   44.60    4.30
  -2   7   2   43.40    4.80
  -2   7   2   35.90    4.10
   1  -7  -2   42.10    4.20
   1  -7  -2   39.90    3.20
   1  -7  -2   39.00    4.30
  -1   7   2   33.80    3.70
  -1   7   2   32.80    3.90
   0  -7  -2    5.50    2.10
   0  -7  -2    1.50    1.10
   0  -7  -2    2.30    1.40
   0   7   2    5.40    1.90
   0   7   2    3.20    1.30
  -1  -7  -2  124.79    5.90
  -1  -7  -2  140.49    5.50
  -1  -7  -2  133.89    6.90
  -1  -7  -2  137.59    5.90
  -1  -7  -2  129.79    4.90
   1   7   2  124.39    5.50
   1   7   2  136.69    6.30
  -2  -7  -2  144.49    6.10
  -2  -7  -2  145.89    6.40
  -2  -7  -2  142.99    5.00
  -2  -7  -2  145.19    5.60
  -2  -7  -2  136.09    7.00
  -2  -7  -2  136.09    5.50
   2   7   2  144.09    6.30
   2   7   2  134.29    5.40
   2   7   2  147.09    5.30
   2   7   2  140.39    7.20
  -3  -7  -2   38.70    3.00
  -3  -7  -2   32.60    3.30
  -3  -7  -2   34.10    4.00
  -3  -7  -2   38.00    3.70
  -3  -7  -2   35.60    2.30
  -3  -7  -2   34.30    2.50
   3   7   2   37.00    3.10
   3   7   2   39.30    2.80
   3   7   2   28.90    3.60
   3   7   2   37.90    2.60
  -4  -7  -2  124.59    5.30
  -4  -7  -2  131.99    7.00
  -4  -7  -2  118.29    6.00
  -4  -7  -2  125.29    5.90
  -4  -7  -2  123.19    4.40
  -4  -7  -2  117.29    5.50
   4   7   2  131.49    6.90
   4   7   2  125.39    5.60
  -5  -7  -2    5.30    1.70
  -5  -7  -2    4.80    1.70
  -5  -7  -2    4.60    1.50
  -5  -7  -2    4.70    1.60
   5   7   2    3.30    1.40
   5   7   2    4.70    1.90
  -6  -7  -2   14.80    2.80
  -6  -7  -2   16.40    2.70
  -6  -7  -2   13.00    2.60
  -6  -7  -2   11.30    2.10
   6   7   2   14.20    2.40
   6   7   2   10.50    2.50
  -7  -7  -2    0.50    1.40
  -7  -7  -2   -0.50    1.10
  -7  -7  -2    0.00    1.30
  -7  -7  -2   -0.80    1.20
   7   7   2   -0.70    1.40
  -8  -7  -2   70.89    5.60
  -8  -7  -2   63.19    4.70
  -8  -7  -2   48.50    5.00
  -8  -7  -2   54.89    4.70
   8   7   2   63.69    6.30
  -9  -7  -2    0.30    1.60
  -9  -7  -2    1.10    1.90
  -9  -7  -2    0.00    1.50
  -9  -7  -2    0.90    1.90
   9   7   2    0.10    1.70
 -10  -7  -2   12.50    3.10
 -10  -7  -2   11.90    3.10
 -10  -7  -2   18.00    3.90
 -10  -7  -2   20.10    4.20
  10   7   2   19.30    4.00
 -11  -7  -2   80.49    7.90
 -11  -7  -2   85.89    7.10
 -11  -7  -2   88.59    8.20
  11   7   2   86.19    6.80
  11   7   2   72.19    7.50
 -12  -7  -2   83.59    8.70
 -12  -7  -2   82.99    8.50
 -12  -7  -2   77.29    8.40
  12   7   2   77.69    7.80
   7  -8  -2  484.55   18.20
   7  -8  -2  478.35   17.30
  -7   8   2  471.75   19.20
   6  -8  -2   30.00    4.80
   6  -8  -2   46.40    6.60
   6  -8  -2   25.10    4.80
  -6   8   2   20.80    4.80
   5  -8  -2   75.79    7.50
   5  -8  -2   69.99    6.80
   5  -8  -2   73.49    5.90
  -5   8   2   68.39    7.30
  -5   8   2   65.59    7.50
   4  -8  -2  393.26   13.70
   4  -8  -2  384.26   15.40
   4  -8  -2  363.96   13.40
  -4   8   2  371.46   14.60
  -4   8   2  414.96   15.90
   3  -8  -2  310.27   13.20
   3  -8  -2  326.87   11.60
   3  -8  -2  303.47   11.60
  -3   8   2  315.47   12.40
  -3   8   2  313.77   13.00
   2  -8  -2   90.99    5.60
   2  -8  -2   97.59    5.90
   2  -8  -2  103.29    6.90
  -2   8   2  102.39    6.40
  -2   8   2   95.99    6.60
   1  -8  -2   84.29    6.10
   1  -8  -2   85.59    5.00
   1  -8  -2   91.69    5.50
  -1   8   2   86.09    5.90
  -1   8   2   76.29    5.20
   0  -8  -2   54.49    3.90
   0  -8  -2   61.09    5.20
   0  -8  -2   56.59    4.40
   0   8   2   57.09    4.10
   0   8   2   59.19    4.70
  -1  -8  -2  613.84   16.40
  -1  -8  -2  654.73   19.60
  -1  -8  -2  614.04   17.30
   1   8   2  605.24   18.10
   1   8   2  640.74   16.50
  -2  -8  -2   -0.20    1.00
  -2  -8  -2    3.30    2.10
  -2  -8  -2    0.40    1.30
  -2  -8  -2   -0.40    1.00
   2   8   2    2.40    1.50
   2   8   2    1.40    1.20
  -3  -8  -2   75.69    4.40
  -3  -8  -2   70.69    3.80
  -3  -8  -2   73.59    5.20
  -3  -8  -2   66.99    5.30
  -3  -8  -2   73.59    4.60
   3   8   2   68.59    4.60
   3   8   2   63.79    4.00
   3   8   2   78.69    5.70
  -4  -8  -2   35.50    3.70
  -4  -8  -2   34.80    3.60
  -4  -8  -2   41.50    4.40
  -4  -8  -2   35.10    3.30
   4   8   2   31.30    3.50
   4   8   2   36.80    4.70
  -5  -8  -2  865.81   22.60
  -5  -8  -2  866.21   21.80
  -5  -8  -2  823.92   22.50
  -5  -8  -2  846.22   22.10
   5   8   2  913.51   25.30
   5   8   2  855.01   22.50
  -6  -8  -2  299.47   11.00
  -6  -8  -2  310.07   10.50
  -6  -8  -2  288.57   11.20
  -6  -8  -2  295.67   10.50
   6   8   2  283.67   10.40
   6   8   2  300.77   12.30
  -7  -8  -2  531.75   16.50
  -7  -8  -2  536.05   15.60
  -7  -8  -2  538.35   17.30
  -7  -8  -2  522.85   16.30
   7   8   2  526.65   16.00
   7   8   2  519.55   18.00
  -8  -8  -2  109.69    6.70
  -8  -8  -2  107.29    6.90
  -8  -8  -2  114.99    6.50
  -8  -8  -2  112.29    7.20
   8   8   2  102.79    7.40
  -9  -8  -2  372.26   14.20
  -9  -8  -2  363.56   12.90
  -9  -8  -2  361.36   13.90
  -9  -8  -2  367.46   14.60
   9   8   2  375.26   15.10
 -10  -8  -2  146.99    9.10
 -10  -8  -2  165.88    9.20
 -10  -8  -2  154.08    9.10
  10   8   2  133.89    9.10
 -11  -8  -2   35.10    5.30
 -11  -8  -2   26.20    4.90
 -11  -8  -2   33.30    5.50
  11   8   2   30.20    5.00
 -12  -8  -2   16.80    4.20
 -12  -8  -2   23.60    5.40
 -12  -8  -2   32.20    5.60
   6  -9  -2    8.00    3.40
  -6   9   2    3.50    3.60
   5  -9  -2   34.60    5.10
  -5   9   2   31.20    5.60
   4  -9  -2    9.70    3.30
   4  -9  -2   10.20    3.30
  -4   9   2    7.00    3.10
  -4   9   2    7.90    3.20
   3  -9  -2  126.79    7.30
   3  -9  -2  101.99    6.70
  -3   9   2  111.89    8.00
  -3   9   2  100.29    7.40
   2  -9  -2   12.10    2.80
   2  -9  -2    6.30    2.40
  -2   9   2    7.70    2.80
  -2   9   2    9.60    2.90
   1  -9  -2   -0.10    1.50
   1  -9  -2    0.50    1.70
  -1   9   2    0.30    1.70
  -1   9   2    0.30    1.70
   0  -9  -2   47.70    4.60
   0  -9  -2   41.10    4.50
   0   9   2   45.00    5.30
   0   9   2   45.60    4.50
  -1  -9  -2   51.79    4.10
  -1  -9  -2   45.40    4.90
   1   9   2   56.79    5.70
  -2  -9  -2   50.59    5.00
  -2  -9  -2   55.89    4.10
   2   9   2   51.39    5.30
  -3  -9  -2   35.20    4.30
  -3  -9  -2   37.30    3.80
   3   9   2   34.90    4.00
  -4  -9  -2   -1.20    1.10
  -4  -9  -2    0.70    1.70
   4   9   2    1.80    1.60
  -5  -9  -2   51.09    4.90
  -5  -9  -2   52.69    5.40
   5   9   2   46.20    4.60
  -6  -9  -2    6.60    2.20
  -6  -9  -2    6.00    2.10
  -6  -9  -2   12.50    2.80
   6   9   2    8.30    2.40
  -7  -9  -2    4.00    2.20
  -7  -9  -2    5.90    2.30
  -7  -9  -2    1.70    1.90
   7   9   2    6.40    2.20
  -8  -9  -2    1.70    1.80
  -8  -9  -2    8.80    2.90
  -8  -9  -2    6.40    2.40
   8   9   2    1.90    1.90
  -9  -9  -2  103.69    7.50
  -9  -9  -2  108.89    7.50
  -9  -9  -2  116.59    7.40
 -10  -9  -2   18.40    4.40
 -10  -9  -2   25.30    4.50
 -10  -9  -2   27.10    5.00
 -11  -9  -2   47.50    6.50
 -11  -9  -2   38.00    5.70
 -11  -9  -2   57.59    6.90
   4 -10  -2   53.69    6.20
  -4  10   2   66.39    7.60
   3 -10  -2   33.30    4.90
  -3  10   2   28.50    5.10
  -3  10   2   41.00    5.70
   2 -10  -2  146.29    8.20
  -2  10   2  140.39    9.20
  -2  10   2  153.78    9.30
   1 -10  -2  191.58    9.30
  -1  10   2  194.88   10.30
   0 -10  -2  245.58   10.50
   0  10   2  255.37   11.60
  -1 -10  -2   61.39    5.80
   1  10   2   70.39    6.90
  -2 -10  -2  247.28   10.30
   2  10   2  238.38   10.70
  -3 -10  -2  673.83   19.70
   3  10   2  672.23   20.30
  -4 -10  -2  142.29    7.00
  -4 -10  -2  135.29    7.50
   4  10   2  138.09    7.70
  -5 -10  -2    9.10    2.90
  -5 -10  -2   11.20    2.70
   5  10   2   13.40    3.00
  -6 -10  -2   25.50    4.00
  -6 -10  -2   21.60    3.70
   6  10   2   27.70    4.10
  -7 -10  -2  153.88    8.60
  -7 -10  -2  148.99    8.40
   7  10   2  157.88    8.20
  -8 -10  -2   78.29    7.40
  -8 -10  -2   64.69    6.50
  -9 -10  -2   20.10    4.10
  -9 -10  -2   29.80    5.00
  -9 -10  -2   21.30    4.60
 -10 -10  -2   39.50    5.80
 -10 -10  -2   40.90    5.70
 -10 -10  -2   47.00    6.60
 -11 -10  -2   83.79    8.20
 -11 -10  -2   69.89    8.10
 -11 -10  -2   86.19    9.00
   3 -11  -2   37.30    5.40
   2 -11  -2   -1.20    2.30
  -2  11   2    0.00    2.50
   1 -11  -2    4.90    2.70
  -1  11   2    7.40    3.40
   0 -11  -2   -2.20    2.30
   0  11   2    5.50    3.00
  -1 -11  -2   -0.80    2.10
   1  11   2   -0.10    2.20
  -2 -11  -2    0.20    2.30
   2  11   2    4.20    2.70
  -3 -11  -2  101.69    7.00
   3  11   2   95.19    7.00
  -4 -11  -2   14.70    3.30
   4  11   2   16.40    3.40
  -5 -11  -2  101.89    7.20
   5  11   2  105.79    7.20
  -6 -11  -2   24.60    4.30
  -6 -11  -2   35.50    4.80
  -7 -11  -2   33.20    5.00
  -7 -11  -2   29.30    4.60
  -8 -11  -2    4.90    2.90
  -8 -11  -2    2.90    2.50
  -9 -11  -2   -0.80    2.20
  -9 -11  -2   -0.30    2.50
 -10 -11  -2   31.10    5.70
 -10 -11  -2   25.60    5.20
   1 -12  -2   44.80    6.10
   0 -12  -2  261.47   12.40
   0  12   2  280.27   13.70
  -1 -12  -2   37.80    5.50
   1  12   2   50.39    6.60
  -2 -12  -2   20.20    4.30
   2  12   2   12.70    3.70
  -3 -12  -2   77.19    7.50
   3  12   2   44.60    5.80
  -4 -12  -2   86.29    7.90
  -5 -12  -2   75.59    7.30
  -6 -12  -2   45.00    6.00
  -7 -12  -2    3.80    2.80
  -7 -12  -2    4.70    3.20
  -8 -12  -2  106.89    8.20
  -8 -12  -2   92.49    8.70
  -9 -12  -2  163.58   10.60
  -9 -12  -2  197.68   12.70
  -2 -13  -2   86.09    8.30
  -3 -13  -2  100.99    8.00
  -4 -13  -2    9.70    3.70
  -5 -13  -2   12.50    3.80
  -6 -13  -2    2.50    3.00
   7  12  -3   -2.60    2.40
  -7 -12   3    3.10    3.10
  -7 -12   3    2.90    3.00
  -7 -12   3   -2.00    2.60
   6  12  -3    6.70    3.40
  -6 -12   3    5.70    3.00
  -6 -12   3    9.20    3.40
  -6 -12   3    3.70    2.90
  -6 -12   3    2.70    2.80
   5  12  -3   26.30    5.50
   5  12  -3   25.20    5.00
  -5 -12   3   34.20    5.20
  -5 -12   3   29.50    4.80
  -4 -12   3   12.20    3.70
  -1 -12   3    6.40    3.30
   0 -12   3   32.20    5.70
   1 -12   3   -0.70    3.20
   9  11  -3  119.09   10.00
  -9 -11   3  150.78   10.00
  -9 -11   3  132.79    9.40
   8  11  -3    7.00    3.20
  -8 -11   3    5.50    3.00
  -8 -11   3    3.70    2.90
  -8 -11   3    6.60    3.20
   7  11  -3  162.98   10.20
   7  11  -3  161.78   10.30
  -7 -11   3  164.28    8.90
  -7 -11   3  163.58    9.50
  -7 -11   3  138.59    8.90
  -7 -11   3  168.48   10.00
   6  11  -3   64.49    7.10
   6  11  -3   58.39    6.90
   6  11  -3   82.09    8.00
  -6 -11   3   84.29    7.00
  -6 -11   3   85.49    6.50
  -6 -11   3   68.69    6.90
  -6 -11   3   79.39    7.20
   5  11  -3  114.49    8.10
   5  11  -3  107.79    8.00
   5  11  -3  112.59    8.80
  -5 -11   3  109.19    7.50
  -5 -11   3  112.39    7.30
  -5 -11   3  108.49    7.20
  -5 -11   3  124.69    8.10
   4  11  -3    1.30    2.20
   4  11  -3    1.40    2.40
   4  11  -3    4.20    2.80
  -4 -11   3    2.20    2.00
  -4 -11   3    2.20    2.20
  -4 -11   3    6.40    2.60
  -4 -11   3    5.30    2.60
   3  11  -3   75.69    6.40
   3  11  -3   75.59    8.60
   3  11  -3   85.19    8.30
  -3 -11   3   92.09    6.70
  -3 -11   3   81.59    6.30
   2  11  -3    7.70    2.90
   2  11  -3    6.70    2.90
   1  11  -3  293.47   13.80
  -1 -11   3  316.77   13.50
   0  11  -3   33.20    5.50
   0 -11   3   31.10    5.20
   1 -11   3  205.28   11.30
   2 -11   3  224.98   12.20
   3 -11   3  267.57   13.50
 -10 -10   3    3.20    3.10
 -10 -10   3    4.80    3.30
  -9 -10   3    1.90    2.60
  -9 -10   3    2.00    2.50
  -9 -10   3    1.10    2.70
   8  10  -3   24.20    4.80
   8  10  -3   24.20    4.60
  -8 -10   3   29.40    4.10
  -8 -10   3   21.70    4.30
  -8 -10   3   20.80    4.50
  -8 -10   3   27.70    4.90
   7  10  -3    8.20    3.30
   7  10  -3    2.40    2.40
   7  10  -3    7.30    3.00
  -7 -10   3    5.20    2.80
  -7 -10   3    6.60    2.40
  -7 -10   3    5.60    2.70
  -7 -10   3    4.50    2.70
   6  10  -3    3.10    2.20
   6  10  -3    1.80    2.30
   6  10  -3    6.10    2.50
  -6 -10   3    4.40    2.20
  -6 -10   3    3.60    2.30
  -6 -10   3    5.40    2.30
  -6 -10   3    1.20    2.10
   5  10  -3    6.80    2.80
   5  10  -3    2.10    2.10
   5  10  -3   10.10    3.10
  -5 -10   3    9.80    2.70
  -5 -10   3    5.30    2.50
  -5 -10   3    8.60    2.70
  -5 -10   3    2.20    2.20
   4  10  -3    5.20    2.70
   4  10  -3    3.60    2.20
   4  10  -3    1.80    2.10
  -4 -10   3   -0.60    1.60
  -4 -10   3    2.00    1.80
  -4 -10   3    0.40    1.90
  -4 -10   3    1.20    1.90
   3  10  -3   48.40    6.00
   3  10  -3   39.40    5.10
   3  10  -3   34.30    5.60
  -3 -10   3   37.00    4.60
  -3 -10   3   50.39    5.30
  -3 -10   3   49.60    5.00
  -3 -10   3   44.80    5.10
   2  10  -3   31.00    4.60
   2  10  -3   32.00    5.40
   2  10  -3   28.70    4.30
  -2 -10   3   21.30    3.70
  -2 -10   3   23.90    3.60
  -2 -10   3   25.80    3.60
  -2 -10   3   18.70    3.60
   1  10  -3   17.40    3.50
   1  10  -3   34.10    5.40
   1  10  -3   23.00    4.30
   1  10  -3   15.40    3.40
  -1 -10   3   17.50    3.60
  -1 -10   3   14.70    3.50
  -1 -10   3   23.00    3.70
   0  10  -3   28.10    5.00
   0  10  -3   37.90    5.00
   0 -10   3   35.00    4.90
  -1  10  -3    2.10    2.20
  -1  10  -3    0.80    2.30
   1 -10   3   -1.90    1.90
  -2  10  -3    9.50    3.40
   2 -10   3   15.30    4.10
  -3  10  -3   32.90    5.40
   3 -10   3   30.40    5.00
   4 -10   3   15.10    4.10
   5 -10   3   44.20    6.70
 -10  -9   3   90.29    8.90
 -10  -9   3  107.39    9.70
 -10  -9   3  123.29    9.00
   9   9  -3   63.79    6.80
  -9  -9   3   55.39    6.70
  -9  -9   3   54.89    6.50
  -9  -9   3   69.39    7.10
  -9  -9   3   68.59    5.40
   8   9  -3  100.89    7.50
   8   9  -3  104.19    7.60
  -8  -9   3   99.79    7.40
  -8  -9   3  114.99    6.50
  -8  -9   3   99.49    7.30
  -8  -9   3   99.69    7.50
   7   9  -3   25.90    4.50
   7   9  -3   27.90    4.40
  -7  -9   3   30.00    4.60
  -7  -9   3   21.30    3.90
  -7  -9   3   30.10    4.70
  -7  -9   3   18.40    3.20
   6   9  -3  415.76   15.70
   6   9  -3  434.96   15.60
   6   9  -3  413.36   16.20
  -6  -9   3  420.06   14.60
  -6  -9   3  422.76   13.40
  -6  -9   3  414.86   15.30
  -6  -9   3  439.36   15.50
   5   9  -3   69.19    6.70
   5   9  -3   65.49    6.40
   5   9  -3   55.89    5.80
  -5  -9   3   62.59    5.70
  -5  -9   3   55.19    5.70
  -5  -9   3   74.29    5.60
  -5  -9   3   64.89    4.70
   4   9  -3  200.68    9.80
   4   9  -3  218.78   10.50
   4   9  -3  222.08   10.10
  -4  -9   3  211.98    9.60
  -4  -9   3  235.58    9.00
  -4  -9   3  202.08    8.70
  -4  -9   3  217.08    9.50
   3   9  -3  500.05   16.70
   3   9  -3  481.25   17.30
   3   9  -3  477.75   16.50
  -3  -9   3  502.15   14.90
  -3  -9   3  502.95   16.00
  -3  -9   3  478.65   15.80
  -3  -9   3  495.55   14.80
   2   9  -3   68.59    5.30
   2   9  -3   74.09    5.70
   2   9  -3   65.99    6.50
  -2  -9   3   61.79    4.80
  -2  -9   3   57.99    5.70
  -2  -9   3   62.89    4.40
  -2  -9   3   63.79    4.80
  -2  -9   3   59.09    4.80
   1   9  -3  312.07   12.20
   1   9  -3  337.77   14.10
   1   9  -3  312.87   12.70
   1   9  -3  338.57   12.60
  -1  -9   3  354.16   11.90
  -1  -9   3  310.37   11.50
  -1  -9   3  317.07   10.70
  -1  -9   3  311.77   12.60
   0   9  -3  174.58    8.70
   0   9  -3  152.68    9.50
   0   9  -3  169.78    8.30
   0   9  -3  168.58    8.90
   0  -9   3  170.88    7.70
   0  -9   3  167.38    8.10
   0  -9   3  158.48    8.60
  -1   9  -3   92.49    6.40
  -1   9  -3   99.79    7.00
   1  -9   3  102.99    6.90
  -2   9  -3  168.68    9.60
  -2   9  -3  165.98    8.80
   2  -9   3  151.28    8.70
  -3   9  -3   81.09    6.40
  -3   9  -3   83.19    8.20
   3  -9   3   70.99    6.90
  -4   9  -3  285.17   13.80
   4  -9   3  313.87   13.40
   5  -9   3   57.89    6.80
  -6   9  -3   75.39    8.00
   6  -9   3   69.09    7.70
 -11  -8   3   -1.00    2.80
 -11  -8   3   -1.60    2.90
 -11  -8   3   -1.30    2.50
  10   8  -3   34.80    5.60
 -10  -8   3   29.90    5.30
 -10  -8   3   34.10    5.70
 -10  -8   3   42.00    6.00
 -10  -8   3   33.50    4.50
   9   8  -3   18.90    3.80
  -9  -8   3   27.70    3.70
  -9  -8   3   16.90    3.80
  -9  -8   3   17.30    4.10
  -9  -8   3   21.70    4.40
   8   8  -3    5.60    2.40
  -8  -8   3    6.10    2.70
  -8  -8   3    6.00    2.10
  -8  -8   3    1.60    1.90
  -8  -8   3    5.70    2.50
   7   8  -3    2.40    1.90
  -7  -8   3   -0.80    1.30
  -7  -8   3   -0.40    1.10
  -7  -8   3    0.60    1.70
  -7  -8   3   -0.90    1.50
   6   8  -3  200.18    9.60
   6   8  -3  195.38    9.30
  -6  -8   3  200.48    8.10
  -6  -8   3  205.88    9.70
  -6  -8   3  198.18    9.40
  -6  -8   3  208.58    9.20
   5   8  -3  345.17   13.40
   5   8  -3  355.46   13.00
   5   8  -3  349.77   13.00
  -5  -8   3  333.27   11.00
  -5  -8   3  356.06   12.80
  -5  -8   3  338.87   12.70
  -5  -8   3  332.17   11.80
   4   8  -3  180.38    8.70
   4   8  -3  190.78    8.60
   4   8  -3  168.78    8.50
  -4  -8   3  176.98    7.60
  -4  -8   3  166.58    8.10
  -4  -8   3  176.18    7.30
  -4  -8   3  171.08    8.10
   3   8  -3   16.50    3.20
   3   8  -3   13.50    2.80
   3   8  -3   11.90    2.70
  -3  -8   3   10.00    2.20
  -3  -8   3   13.90    2.60
  -3  -8   3   12.30    2.60
  -3  -8   3   12.30    2.50
   2   8  -3    3.80    1.60
   2   8  -3    3.30    2.10
   2   8  -3    3.50    1.70
  -2  -8   3    4.90    1.80
  -2  -8   3    1.80    1.50
  -2  -8   3    1.30    1.70
  -2  -8   3    4.80    1.90
  -2  -8   3    4.50    1.50
   1   8  -3  237.08   10.00
   1   8  -3  215.98    9.40
   1   8  -3  231.78   10.60
  -1  -8   3  229.08    8.70
  -1  -8   3  227.28    8.10
  -1  -8   3  231.18    9.00
  -1  -8   3  234.38    9.80
   0   8  -3   60.69    6.00
   0   8  -3   57.19    4.50
   0   8  -3   50.79    4.40
   0   8  -3   50.69    5.50
   0  -8   3   52.99    3.80
   0  -8   3   57.49    4.20
   0  -8   3   48.20    4.50
   0  -8   3   52.69    5.40
  -1   8  -3   50.29    5.10
  -1   8  -3   42.10    4.40
  -1   8  -3   46.30    5.30
  -1   8  -3   39.00    5.30
   1  -8   3   50.69    4.00
   1  -8   3   43.10    4.50
   1  -8   3   48.30    5.20
  -2   8  -3   59.19    5.80
  -2   8  -3   64.19    6.60
   2  -8   3   70.59    6.60
  -3   8  -3    0.60    1.60
  -3   8  -3    1.90    1.70
  -3   8  -3    1.00    2.00
   3  -8   3    3.00    2.00
  -4   8  -3    2.90    2.00
  -4   8  -3    0.80    1.80
  -4   8  -3   -2.20    1.60
   4  -8   3    0.60    2.20
  -5   8  -3   54.19    6.20
  -5   8  -3   37.50    5.50
  -5   8  -3   59.29    6.70
   5  -8   3   62.99    6.70
  -6   8  -3  120.09    8.60
  -6   8  -3  131.09    8.80
  -6   8  -3  142.19    9.70
   6  -8   3  128.99    8.90
  -7   8  -3    1.00    3.30
   7  -8   3    1.20    3.00
 -11  -7   3   37.40    6.00
 -11  -7   3   25.40    5.00
 -11  -7   3   21.70    4.60
  10   7  -3   69.89    6.90
 -10  -7   3   75.69    7.80
 -10  -7   3   56.49    6.70
 -10  -7   3   72.89    5.30
 -10  -7   3   67.39    7.20
   9   7  -3  368.36   14.10
  -9  -7   3  363.56   14.80
  -9  -7   3  386.66   14.90
  -9  -7   3  364.96   14.90
  -9  -7   3  391.06   12.40
   8   7  -3  455.55   15.60
  -8  -7   3  467.55   16.70
  -8  -7   3  474.55   13.90
  -8  -7   3  440.06   15.70
  -8  -7   3  464.65   16.40
   7   7  -3  194.48    8.90
  -7  -7   3  200.38    9.10
  -7  -7   3  191.88    7.60
  -7  -7   3  203.98    9.60
  -7  -7   3  205.28    9.70
   6   7  -3 1247.18   31.90
  -6  -7   3 1213.98   28.20
  -6  -7   3 1206.28   31.50
  -6  -7   3 1234.58   32.20
  -6  -7   3 1253.87   30.50
   5   7  -3   68.19    5.10
   5   7  -3   65.19    4.80
  -5  -7   3   62.79    3.90
  -5  -7   3   64.59    4.90
  -5  -7   3   72.29    5.00
  -5  -7   3   68.89    4.70
   4   7  -3  280.27   10.60
   4   7  -3  277.07   10.60
   4   7  -3  254.97   10.80
  -4  -7   3  274.77   10.40
  -4  -7   3  286.87    9.80
  -4  -7   3  293.07    9.20
  -4  -7   3  294.57   10.60
   3   7  -3    2.80    1.40
   3   7  -3    3.10    1.50
   3   7  -3    1.60    1.30
  -3  -7   3    3.80    1.50
  -3  -7   3    3.70    1.30
  -3  -7   3    1.00    1.20
  -3  -7   3    1.70    1.20
   2   7  -3    2.70    1.70
   2   7  -3    1.80    1.40
   2   7  -3    0.30    1.10
  -2  -7   3    2.30    1.60
  -2  -7   3    1.20    1.20
  -2  -7   3    1.50    1.10
  -2  -7   3    2.10    1.10
  -2  -7   3    2.30    1.40
   1   7  -3   99.09    6.20
   1   7  -3  101.99    5.90
   1   7  -3  102.69    5.80
  -1  -7   3  104.59    5.50
  -1  -7   3  108.29    4.80
  -1  -7   3  113.69    5.40
  -1  -7   3   86.39    5.50
  -1  -7   3  112.19    5.60
   0   7  -3  184.08    7.80
   0   7  -3  165.28    7.60
   0   7  -3  165.98    7.90
   0   7  -3  165.78    8.30
   0  -7   3  165.78    6.20
   0  -7   3  169.58    7.00
   0  -7   3  164.98    7.60
   0  -7   3  163.18    6.90
  -1   7  -3  197.18    9.60
  -1   7  -3  172.18    8.10
  -1   7  -3  193.68    8.80
  -1   7  -3  193.78    8.00
  -1   7  -3  192.38    6.80
   1  -7   3  185.28    7.70
   1  -7   3  182.78    7.40
   1  -7   3  195.08    6.80
   1  -7   3  186.78    8.30
  -2   7  -3  165.28    7.30
  -2   7  -3  168.28    9.10
  -2   7  -3  148.59    7.60
  -2   7  -3  172.88    7.00
  -2   7  -3  150.38    8.10
   2  -7   3  170.58    8.00
   2  -7   3  171.58    7.00
   2  -7   3  158.48    7.30
   2  -7   3  158.08    6.20
  -3   7  -3  704.73   21.40
  -3   7  -3  675.23   20.90
  -3   7  -3  719.83   19.30
  -3   7  -3  705.13   19.10
   3  -7   3  709.33   20.40
  -4   7  -3  595.24   17.60
  -4   7  -3  579.04   18.90
  -4   7  -3  570.64   19.20
   4  -7   3  599.34   18.60
  -5   7  -3  137.49    8.50
  -5   7  -3  138.09    7.80
  -5   7  -3  142.89    8.40
   5  -7   3  121.09    7.70
  -6   7  -3  338.57   13.70
  -6   7  -3  339.27   14.70
  -6   7  -3  358.26   14.50
   6  -7   3  345.57   14.00
  -7   7  -3   85.99    8.40
  -7   7  -3   78.59    7.60
  -7   7  -3   78.59    8.40
   7  -7   3   95.39    8.70
  -8   7  -3  135.19    9.70
  -8   7  -3  145.49    9.90
   8  -7   3  157.78   10.30
  12   6  -3   16.00    5.20
 -12  -6   3    6.50    3.40
 -11  -6   3    3.10    2.80
 -11  -6   3    3.20    2.80
 -11  -6   3    5.00    2.80
  10   6  -3    1.50    1.90
 -10  -6   3    4.10    2.00
 -10  -6   3    2.70    2.30
 -10  -6   3    5.50    2.90
 -10  -6   3    0.70    2.20
   9   6  -3  120.69    7.00
  -9  -6   3  120.59    7.80
  -9  -6   3  113.49    7.70
  -9  -6   3  115.29    6.00
  -9  -6   3  127.79    8.20
   8   6  -3   64.99    5.00
  -8  -6   3   54.19    5.80
  -8  -6   3   66.39    5.70
  -8  -6   3   70.29    5.70
  -8  -6   3   69.69    4.40
   7   6  -3   89.09    5.50
  -7  -6   3   92.39    6.00
  -7  -6   3   93.49    4.80
  -7  -6   3   85.49    6.00
  -7  -6   3   81.59    5.80
   6   6  -3    8.90    2.10
  -6  -6   3   10.50    1.80
  -6  -6   3    8.00    2.20
  -6  -6   3    6.70    2.10
  -6  -6   3   11.40    2.50
   5   6  -3   49.90    3.90
  -5  -6   3   52.79    4.20
  -5  -6   3   52.59    4.20
  -5  -6   3   47.30    3.20
  -5  -6   3   64.39    4.30
   4   6  -3   31.10    3.50
  -4  -6   3   27.80    3.30
  -4  -6   3   25.70    3.30
  -4  -6   3   31.80    3.40
  -4  -6   3   26.90    2.60
   3   6  -3   79.09    5.00
   3   6  -3   71.49    4.50
  -3  -6   3   82.49    4.70
  -3  -6   3   75.39    3.80
  -3  -6   3   79.29    4.20
  -3  -6   3   73.29    4.50
   2   6  -3  169.58    7.40
   2   6  -3  173.78    7.50
  -2  -6   3  165.18    6.10
  -2  -6   3  171.08    6.20
  -2  -6   3  159.08    7.00
  -2  -6   3  175.28    7.00
  -2  -6   3  173.48    7.00
   1   6  -3    5.80    1.70
   1   6  -3    8.00    1.80
  -1  -6   3    7.00    1.60
  -1  -6   3    6.50    1.50
  -1  -6   3    9.60    2.00
  -1  -6   3   11.90    2.00
  -1  -6   3   10.10    1.60
   0   6  -3  130.69    6.70
   0   6  -3  122.79    6.00
   0   6  -3  121.19    6.10
   0   6  -3  130.49    4.60
   0  -6   3  118.09    4.70
   0  -6   3  126.39    5.40
   0  -6   3  122.09    5.60
   0  -6   3  128.09    6.10
  -1   6  -3    2.30    1.10
  -1   6  -3    1.00    1.20
  -1   6  -3    0.70    1.00
  -1   6  -3    0.90    0.90
  -1   6  -3    3.50    1.60
   1  -6   3    1.60    1.40
   1  -6   3    3.10    1.10
   1  -6   3    1.70    1.30
   1  -6   3    1.30    1.10
  -2   6  -3  414.96   11.90
  -2   6  -3  412.26   12.70
  -2   6  -3  406.56   13.60
  -2   6  -3  431.86   14.10
  -2   6  -3  440.76   15.20
   2  -6   3  421.26   13.20
   2  -6   3  414.46   12.20
   2  -6   3  415.76   11.00
   2  -6   3  439.76   12.70
  -3   6  -3 1181.18   32.00
  -3   6  -3 1175.88   27.50
  -3   6  -3 1185.38   30.30
  -3   6  -3 1112.79   30.00
  -3   6  -3 1174.08   28.00
   3  -6   3 1112.49   28.70
   3  -6   3 1148.59   27.70
   3  -6   3 1145.39   25.70
  -4   6  -3   20.10    3.10
  -4   6  -3   26.00    3.20
  -4   6  -3   20.10    3.40
  -4   6  -3   16.60    3.20
   4  -6   3   18.20    3.30
  -5   6  -3   30.00    4.20
  -5   6  -3   31.20    4.50
  -5   6  -3   24.80    3.90
   5  -6   3   25.20    4.00
  -6   6  -3   11.90    3.30
  -6   6  -3   13.00    3.40
  -6   6  -3   11.10    3.00
   6  -6   3    5.10    2.60
  -7   6  -3   -0.30    2.10
  -7   6  -3    1.60    2.10
  -7   6  -3    1.90    2.40
   7  -6   3    0.20    2.20
  -8   6  -3   -1.40    2.10
  -8   6  -3   -0.70    2.30
  -8   6  -3   -0.70    2.30
   8  -6   3    0.10    2.40
  -9   6  -3   13.10    4.10
  -9   6  -3    8.80    3.80
   9  -6   3   11.50    4.00
  12   5  -3   15.00    4.50
 -12  -5   3    9.20    3.90
 -12  -5   3   10.80    3.60
 -11  -5   3  182.08   10.70
 -11  -5   3  185.08   10.60
 -11  -5   3  148.79    9.40
  10   5  -3   81.99    6.00
 -10  -5   3   73.49    7.40
 -10  -5   3   80.19    6.50
 -10  -5   3   86.29    7.90
 -10  -5   3   81.89    5.20
   9   5  -3  225.28    9.60
  -9  -5   3  223.38   10.60
  -9  -5   3  211.28    8.20
  -9  -5   3  217.18   10.30
  -9  -5   3  226.98   10.90
   8   5  -3   43.00    4.30
  -8  -5   3   34.30    4.30
  -8  -5   3   48.60    5.30
  -8  -5   3   51.39    5.60
  -8  -5   3   43.20    3.30
   7   5  -3  272.57    9.70
  -7  -5   3  260.67   10.40
  -7  -5   3  260.47    8.50
  -7  -5   3  256.77   10.20
  -7  -5   3  256.37   10.70
   6   5  -3  572.44   16.10
  -6  -5   3  574.34   17.00
  -6  -5   3  551.84   16.20
  -6  -5   3  556.84   17.20
  -6  -5   3  583.74   14.40
   5   5  -3  381.46   11.60
  -5  -5   3  376.16   11.70
  -5  -5   3  375.96   12.50
  -5  -5   3  379.96   10.20
   4   5  -3   85.59    5.10
   4   5  -3   85.69    4.50
  -4  -5   3   88.19    3.80
  -4  -5   3   89.89    5.00
  -4  -5   3   89.49    4.60
   3   5  -3  200.68    7.50
   3   5  -3  196.18    7.20
  -3  -5   3  199.88    6.90
  -3  -5   3  199.38    7.60
  -3  -5   3  191.48    6.20
  -3  -5   3  201.58    7.60
   2   5  -3   99.79    5.00
   2   5  -3   96.49    4.80
   2   5  -3   98.19    5.20
  -2  -5   3   89.49    4.70
  -2  -5   3  100.29    4.60
  -2  -5   3   93.99    4.80
  -2  -5   3  109.39    4.20
  -2  -5   3  104.89    4.30
   1   5  -3  178.68    7.00
   1   5  -3  191.18    7.20
   1   5  -3  189.88    4.70
   1   5  -3  178.98    7.20
   1   5  -3  175.78    7.10
  -1  -5   3  182.78    6.80
  -1  -5   3  165.68    6.60
  -1  -5   3  178.98    6.00
  -1  -5   3  181.68    7.10
  -1  -5   3  181.28    5.80
  -1  -5   3  193.68    6.90
   0   5  -3  328.37   10.60
   0   5  -3  304.77   10.30
   0   5  -3  323.87    8.20
   0   5  -3  316.97   10.30
   0   5  -3  318.87   10.80
   0  -5   3  324.47   10.10
   0  -5   3  320.97    9.20
   0  -5   3  318.07    8.40
   0  -5   3  323.87   10.20
   0  -5   3  322.27    9.70
  -1   5  -3  878.11   23.00
  -1   5  -3  921.31   20.30
  -1   5  -3  901.21   22.20
  -1   5  -3  890.71   24.00
  -1   5  -3  886.11   22.80
   1  -5   3  894.41   23.10
   1  -5   3  891.91   22.10
   1  -5   3  885.01   21.50
   1  -5   3  891.71   19.70
   1  -5   3  931.11   21.10
  -2   5  -3  804.42   21.40
  -2   5  -3  792.72   19.00
  -2   5  -3  800.22   20.20
  -2   5  -3  804.92   21.30
  -2   5  -3  784.02   22.40
   2  -5   3  799.62   19.50
   2  -5   3  785.02   20.40
   2  -5   3  785.82   21.30
   2  -5   3  799.32   17.80
   2  -5   3  793.22   19.60
  -3   5  -3 1991.30   48.40
  -3   5  -3 1944.11   46.10
  -3   5  -3 1974.50   44.00
  -3   5  -3 1986.30   42.90
  -3   5  -3 1994.20   46.70
   3  -5   3 1936.91   42.90
   3  -5   3 1919.81   44.20
   3  -5   3 2060.89   41.20
  -4   5  -3  350.96   13.50
  -4   5  -3  314.77   10.80
  -4   5  -3  331.27   12.10
  -4   5  -3  345.57   10.90
  -4   5  -3  319.27   12.00
   4  -5   3  326.07   12.20
   4  -5   3  318.57   11.40
   4  -5   3  338.17    9.40
   4  -5   3  330.37   11.00
  -5   5  -3  261.77   10.10
  -5   5  -3  259.97   10.90
  -5   5  -3  261.97   11.00
  -5   5  -3  280.07    9.80
   5  -5   3  268.07   10.60
  -6   5  -3   44.80    5.00
  -6   5  -3   43.20    5.00
  -6   5  -3   46.90    5.50
   6  -5   3   38.20    4.90
  -7   5  -3   33.30    4.90
  -7   5  -3   47.10    5.80
  -7   5  -3   40.50    5.10
   7  -5   3   39.20    5.30
  -8   5  -3   17.80    4.10
  -8   5  -3   15.80    3.90
  -8   5  -3   14.90    3.80
   8  -5   3   11.40    3.40
  -9   5  -3    8.10    3.40
  -9   5  -3    7.40    3.60
  -9   5  -3    8.10    3.70
   9  -5   3    6.80    3.30
 -10   5  -3  163.68   11.00
 -10   5  -3  139.49   10.40
  10  -5   3  148.79   10.40
  12   4  -3   35.40    5.80
 -12  -4   3   25.60    5.00
 -12  -4   3   33.20    6.20
 -12  -4   3   31.60    5.40
  11   4  -3   30.50    4.50
  11   4  -3   35.30    5.70
 -11  -4   3   41.80    6.10
 -11  -4   3   30.70    5.00
 -11  -4   3   41.20    6.10
 -11  -4   3   29.10    3.90
  10   4  -3    2.20    1.90
 -10  -4   3    4.60    2.50
 -10  -4   3    4.70    2.80
 -10  -4   3    9.30    2.20
 -10  -4   3    8.20    2.80
   9   4  -3   11.00    2.40
  -9  -4   3    7.80    2.50
  -9  -4   3    5.00    2.30
  -9  -4   3    6.70    1.70
  -9  -4   3    6.20    2.70
   8   4  -3    0.40    1.20
  -8  -4   3    1.90    1.60
  -8  -4   3   -0.10    1.00
  -8  -4   3   -0.50    1.30
  -8  -4   3    0.70    1.70
   7   4  -3  159.28    6.80
  -7  -4   3  145.19    7.40
  -7  -4   3  159.18    7.60
  -7  -4   3  158.58    5.90
  -7  -4   3  161.78    7.90
   6   4  -3    2.70    1.20
  -6  -4   3    0.10    0.90
  -6  -4   3    0.10    0.70
  -6  -4   3    0.20    1.20
  -6  -4   3    1.40    1.00
  -6  -4   3   -0.70    1.10
   5   4  -3    5.10    1.50
  -5  -4   3    6.00    1.70
  -5  -4   3    5.50    1.70
  -5  -4   3    7.60    1.30
   4   4  -3  178.88    6.50
   4   4  -3  178.48    6.30
  -4  -4   3  173.78    6.50
  -4  -4   3  174.78    6.90
  -4  -4   3  167.68    4.60
   3   4  -3   16.80    2.20
   3   4  -3   19.70    2.30
  -3  -4   3   17.60    1.50
  -3  -4   3   18.60    2.20
  -3  -4   3   21.60    2.60
   2   4  -3    6.80    1.60
   2   4  -3    7.70    1.50
   2   4  -3    7.30    1.40
   2   4  -3    7.90    1.50
  -2  -4   3    6.00    1.50
  -2  -4   3    9.40    1.30
  -2  -4   3    7.80    1.40
  -2  -4   3    7.90    1.60
   1   4  -3  505.15   13.80
   1   4  -3  523.75   10.80
   1   4  -3  529.25   13.70
   1   4  -3  496.05   14.10
   1   4  -3  499.95   13.60
  -1  -4   3  508.25   13.70
  -1  -4   3  488.85   13.50
  -1  -4   3  526.75   13.40
  -1  -4   3  496.35   12.10
  -1  -4   3  511.35   12.00
  -1  -4   3  503.05   13.40
   0   4  -3  605.54   15.90
   0   4  -3  585.54   15.70
   0   4  -3  611.24   16.10
   0   4  -3  612.84   13.30
   0   4  -3  575.64   15.60
   0   4  -3  632.14   16.40
   0  -4   3  612.74   15.40
   0  -4   3  586.14   15.10
   0  -4   3  591.44   14.20
   0  -4   3  624.44   15.70
   0  -4   3  603.24   15.60
   0  -4   3  585.44   13.40
  -1   4  -3   91.39    4.90
  -1   4  -3   89.39    4.50
  -1   4  -3   94.99    3.70
  -1   4  -3   90.59    4.40
  -1   4  -3   99.19    4.80
   1  -4   3   91.79    3.30
   1  -4   3   93.29    4.40
   1  -4   3   90.49    4.20
   1  -4   3   97.99    4.60
   1  -4   3   88.19    3.90
  -2   4  -3   60.89    3.60
  -2   4  -3   57.09    3.80
  -2   4  -3   58.49    3.20
  -2   4  -3   57.79    4.20
  -2   4  -3   60.39    3.90
   2  -4   3   59.59    2.50
   2  -4   3   59.09    3.40
   2  -4   3   56.59    3.30
   2  -4   3   59.59    3.70
   2  -4   3   62.59    3.90
  -3   4  -3    5.50    2.00
  -3   4  -3    2.50    1.30
  -3   4  -3    3.40    1.30
  -3   4  -3    3.20    1.20
  -3   4  -3    2.60    1.40
   3  -4   3    2.40    1.30
   3  -4   3    2.60    0.90
   3  -4   3    2.00    1.20
   3  -4   3    0.30    1.00
  -4   4  -3    9.20    2.20
  -4   4  -3    6.40    1.60
  -4   4  -3    9.70    2.50
  -4   4  -3   11.50    2.20
  -4   4  -3   14.70    2.60
   4  -4   3   10.80    2.00
   4  -4   3   11.20    1.60
   4  -4   3   10.50    2.20
  -5   4  -3  187.88    8.40
  -5   4  -3  184.58    8.60
  -5   4  -3  185.88    7.90
  -5   4  -3  186.48    7.50
  -5   4  -3  176.08    9.20
   5  -4   3  182.78    6.30
   5  -4   3  174.08    8.00
   5  -4   3  184.58    7.60
  -6   4  -3    4.80    2.00
  -6   4  -3    8.00    2.60
  -6   4  -3    7.90    2.10
  -6   4  -3    6.60    2.30
   6  -4   3    4.70    2.00
  -7   4  -3   50.09    5.50
  -7   4  -3   47.30    5.60
  -7   4  -3   55.09    6.00
   7  -4   3   42.70    5.00
  -8   4  -3    3.90    2.60
  -8   4  -3    7.40    3.00
  -8   4  -3    4.90    2.50
   8  -4   3    4.10    2.50
  -9   4  -3   26.90    4.80
  -9   4  -3   23.90    4.70
  -9   4  -3   25.80    4.70
   9  -4   3   26.50    5.10
 -10   4  -3   88.99    9.10
 -10   4  -3   54.99    7.30
  10  -4   3   61.39    7.20
  12   3  -3    3.50    3.30
 -12  -3   3    7.90    3.80
 -12  -3   3    9.30    3.60
  11   3  -3   87.69    6.60
  11   3  -3   95.49    9.10
 -11  -3   3   91.99    8.50
 -11  -3   3   90.69    7.00
 -11  -3   3   96.19    8.00
 -11  -3   3   98.19    7.90
 -11  -3   3   90.59    5.90
  10   3  -3   50.09    5.30
  10   3  -3   38.30    5.60
 -10  -3   3   56.49    5.90
 -10  -3   3   44.70    4.30
 -10  -3   3   46.30    5.90
 -10  -3   3   47.10    5.80
 -10  -3   3   43.20    5.70
   9   3  -3   80.49    5.30
  -9  -3   3   83.29    5.90
  -9  -3   3   81.19    4.70
  -9  -3   3   67.59    6.50
  -9  -3   3   85.99    5.80
  -9  -3   3   88.39    6.30
  -9  -3   3   78.79    6.10
   8   3  -3  403.66   12.90
  -8  -3   3  417.86   14.20
  -8  -3   3  411.26   14.20
  -8  -3   3  412.66   11.60
  -8  -3   3  409.76   12.80
  -8  -3   3  390.36   13.50
  -8  -3   3  394.16   14.40
   7   3  -3  597.24   16.30
  -7  -3   3  562.74   17.00
  -7  -3   3  584.14   14.60
  -7  -3   3  560.84   16.80
  -7  -3   3  599.54   17.50
  -7  -3   3  596.94   15.70
  -7  -3   3  590.94   17.90
  -6  -3   3 1111.99   26.80
  -6  -3   3 1078.29   26.80
  -6  -3   3 1085.79   24.90
  -6  -3   3 1097.09   28.00
   5   3  -3  642.64   16.60
  -5  -3   3  610.24   17.40
  -5  -3   3  608.34   16.50
  -5  -3   3  634.94   15.00
  -5  -3   3  630.04   16.80
   4   3  -3 1120.49   26.00
  -4  -3   3 1115.19   23.70
  -4  -3   3 1098.99   23.20
  -4  -3   3 1074.09   26.00
  -4  -3   3 1106.29   27.00
  -4  -3   3 1149.39   25.50
   3   3  -3  688.63   16.10
   3   3  -3  579.84   15.60
  -3  -3   3  649.64   16.40
  -3  -3   3  659.63   14.10
  -3  -3   3  671.03   17.00
  -3  -3   3  660.83   15.70
  -3  -3   3  668.13   14.20
   2   3  -3  295.37    8.20
   2   3  -3  303.97    6.40
  -2  -3   3  269.77    6.90
  -2  -3   3  287.27    6.60
  -2  -3   3  289.97    7.90
   1   3  -3   84.99    2.40
   1   3  -3   86.79    3.50
   1   3  -3   81.89    3.80
   1   3  -3   89.49    3.60
   1   3  -3   91.79    4.20
  -1  -3   3   82.89    3.30
  -1  -3   3   82.99    3.10
  -1  -3   3   76.79    2.90
  -1  -3   3   81.19    3.70
  -1  -3   3   79.89    3.70
  -1  -3   3   81.69    3.80
   0   3  -3  127.19    4.90
   0   3  -3  129.59    4.80
   0   3  -3  123.59    4.90
   0   3  -3  136.09    5.30
   0   3  -3  124.59    3.70
   0   3  -3  123.49    5.10
   0  -3   3  127.39    4.20
   0  -3   3  133.79    4.90
   0  -3   3  137.69    3.80
   0  -3   3  124.39    4.80
   0  -3   3  125.69    4.90
   0  -3   3  134.69    4.70
  -1   3  -3   12.10    1.40
  -1   3  -3   14.90    2.00
  -1   3  -3   12.30    1.90
  -1   3  -3   10.80    1.60
  -1   3  -3   10.50    1.80
  -1   3  -3   11.30    1.80
   1  -3   3   12.20    1.00
   1  -3   3   10.50    1.60
   1  -3   3   12.60    1.80
   1  -3   3   12.70    1.80
   1  -3   3   11.50    1.50
  -2   3  -3   28.70    2.50
  -2   3  -3   33.80    2.60
  -2   3  -3   28.00    2.50
  -2   3  -3   33.10    2.20
  -2   3  -3   31.60    3.40
   2  -3   3   28.90    2.50
   2  -3   3   32.40    1.60
   2  -3   3   32.60    2.40
   2  -3   3   31.40    2.50
  -3   3  -3  623.14   15.50
  -3   3  -3  617.64   17.90
  -3   3  -3  643.34   17.40
  -3   3  -3  624.84   16.20
  -3   3  -3  622.64   16.70
   3  -3   3  629.34   13.90
   3  -3   3  614.04   16.20
   3  -3   3  654.83   15.70
  -4   3  -3 1075.69   25.60
  -4   3  -3 1059.59   24.90
  -4   3  -3 1067.59   28.20
  -4   3  -3 1077.69   23.00
  -4   3  -3 1048.50   27.10
  -4   3  -3 1097.09   26.60
   4  -3   3 1066.19   24.70
   4  -3   3 1047.30   25.50
   4  -3   3 1054.59   23.00
  -5   3  -3  931.01   23.10
  -5   3  -3  938.91   21.00
  -5   3  -3  926.41   25.90
  -5   3  -3  926.11   24.10
  -5   3  -3  905.21   22.90
  -5   3  -3  895.71   24.70
   5  -3   3  909.41   23.40
   5  -3   3  949.40   22.70
   5  -3   3  925.71   20.90
  -6   3  -3  263.77   10.00
  -6   3  -3  267.77    8.40
  -6   3  -3  258.67   10.30
  -6   3  -3  272.17    9.70
  -6   3  -3  261.87   10.70
   6  -3   3  257.17    8.20
   6  -3   3  256.17   10.00
  -7   3  -3  264.07   10.00
  -7   3  -3  259.17   10.70
  -7   3  -3  270.97   11.60
  -7   3  -3  275.07   11.10
  -7   3  -3  267.27    9.10
   7  -3   3  271.47   11.00
   7  -3   3  265.97    9.00
  -8   3  -3  101.89    7.00
  -8   3  -3   95.69    7.00
  -8   3  -3   82.19    5.60
  -8   3  -3   91.89    6.60
   8  -3   3   92.49    6.70
  -9   3  -3  145.29    9.20
  -9   3  -3  150.28    9.00
  -9   3  -3  127.09    8.50
   9  -3   3  137.69    8.70
 -10   3  -3  131.39    9.10
 -10   3  -3  121.29    8.90
 -10   3  -3  107.59    8.30
  10  -3   3  113.69    8.50
 -11   3  -3    6.50    3.50
 -11   3  -3    4.10    3.80
  11  -3   3    6.00    3.50
  12   2  -3    0.10    3.40
 -12  -2   3    0.70    3.20
 -12  -2   3    3.20    3.00
  11   2  -3   89.09    8.50
 -11  -2   3   86.79    6.50
 -11  -2   3   92.29    8.60
 -11  -2   3   92.09    8.20
 -11  -2   3   89.59    8.80
  10   2  -3   30.20    4.10
  10   2  -3   17.50    4.20
 -10  -2   3   20.90    3.80
 -10  -2   3   21.60    4.30
 -10  -2   3   35.70    5.30
 -10  -2   3   23.30    4.20
 -10  -2   3   30.30    4.80
 -10  -2   3   28.30    3.60
   9   2  -3   42.30    5.50
   9   2  -3   38.90    4.10
  -9  -2   3   40.90    4.70
  -9  -2   3   39.70    5.20
  -9  -2   3   31.30    4.40
  -9  -2   3   36.90    4.60
  -9  -2   3   43.10    3.90
  -9  -2   3   37.60    4.80
   8   2  -3    3.10    1.40
  -8  -2   3    3.40    1.30
  -8  -2   3    2.20    1.60
  -8  -2   3   -0.50    1.20
  -8  -2   3    0.30    1.50
  -8  -2   3    2.50    1.60
  -8  -2   3    1.90    1.50
   7   2  -3   66.19    4.10
  -7  -2   3   77.19    5.20
  -7  -2   3   59.79    4.70
  -7  -2   3   68.69    4.60
  -7  -2   3   80.09    5.20
  -7  -2   3   78.79    4.80
  -7  -2   3   72.49    3.70
  -6  -2   3   19.10    2.60
  -6  -2   3   18.70    2.90
  -6  -2   3   16.00    2.40
  -6  -2   3   20.30    3.00
   5   2  -3   20.20    2.40
  -5  -2   3   18.20    2.20
  -5  -2   3   20.30    2.80
  -5  -2   3   21.10    1.60
  -5  -2   3   17.80    2.30
  -5  -2   3   11.30    2.00
  -5  -2   3   23.50    2.70
   4   2  -3 1030.90   24.00
   4   2  -3 1079.19   24.60
  -4  -2   3 1051.19   22.00
  -4  -2   3 1051.89   25.60
  -4  -2   3 1048.60   25.20
  -4  -2   3 1047.80   23.20
  -4  -2   3 1074.69   24.40
  -4  -2   3 1073.19   24.70
   3   2  -3  904.11   20.30
   3   2  -3  930.21   20.70
  -3  -2   3  889.11   21.00
  -3  -2   3  920.91   19.60
  -3  -2   3  905.01   21.90
  -3  -2   3  890.21   20.50
  -3  -2   3  881.51   18.50
   2   2  -3  271.97    7.10
   2   2  -3  275.67    7.00
  -2  -2   3  268.07    7.90
  -2  -2   3  284.17    8.30
  -2  -2   3  281.27    6.80
  -2  -2   3  275.47    7.50
  -2  -2   3  269.47    6.10
   1   2  -3  482.25   11.70
   1   2  -3  507.25   10.60
   1   2  -3  498.95   12.90
   1   2  -3  485.95   11.60
  -1  -2   3  483.45   12.50
  -1  -2   3  499.35   10.80
  -1  -2   3  510.35   11.20
  -1  -2   3  476.95   10.40
   0   2  -3  736.23   19.30
   0   2  -3  831.52   18.90
   0   2  -3  831.12   17.10
   0   2  -3  820.42   18.80
   0  -2   3  835.32   16.80
   0  -2   3  827.42   18.70
   0  -2   3  843.52   18.70
   0  -2   3  805.22   18.40
  -1   2  -3   18.60    1.70
  -1   2  -3   20.60    1.50
  -1   2  -3   19.30    1.70
  -1   2  -3   17.20    2.00
   1  -2   3   16.90    1.80
   1  -2   3   19.80    1.50
   1  -2   3   21.30    2.10
   1  -2   3   19.40    0.80
  -2   2  -3  349.27   10.20
  -2   2  -3  341.27   10.00
  -2   2  -3  347.17    8.90
  -2   2  -3  354.26    9.80
  -2   2  -3  347.47    9.70
   2  -2   3  345.97    9.50
   2  -2   3  353.96    7.40
   2  -2   3  341.37    9.00
  -3   2  -3   25.20    1.40
  -3   2  -3   21.40    2.40
  -3   2  -3   23.30    2.80
  -3   2  -3   28.40    3.10
  -3   2  -3   24.20    2.40
  -3   2  -3   23.50    2.50
   3  -2   3   23.60    2.60
   3  -2   3   24.10    1.40
   3  -2   3   26.80    2.50
  -4   2  -3  438.76   10.30
  -4   2  -3  423.56   13.60
  -4   2  -3  444.86   12.20
  -4   2  -3  412.56   12.90
  -4   2  -3  434.76   12.40
  -4   2  -3  415.76   11.70
   4  -2   3  414.76   12.10
   4  -2   3  414.46   11.50
   4  -2   3  420.36   10.10
  -5   2  -3   20.90    2.90
  -5   2  -3   18.70    2.60
  -5   2  -3   21.40    2.90
  -5   2  -3   18.70    2.00
  -5   2  -3   26.60    3.80
  -5   2  -3   15.60    2.60
   5  -2   3   17.60    2.00
   5  -2   3   23.30    3.10
   5  -2   3   23.10    2.90
  -6   2  -3   10.30    2.40
  -6   2  -3    8.30    1.60
  -6   2  -3    7.20    2.10
  -6   2  -3    6.10    1.90
  -6   2  -3   12.30    2.30
  -6   2  -3    4.00    2.10
   6  -2   3    7.40    1.90
   6  -2   3    8.30    2.20
   6  -2   3    9.40    1.70
  -7   2  -3   26.60    3.10
  -7   2  -3   26.20    3.80
  -7   2  -3   20.50    3.00
  -7   2  -3   20.40    3.60
  -7   2  -3   27.70    3.50
  -7   2  -3   24.00    3.60
   7  -2   3   22.50    2.60
   7  -2   3   22.00    3.30
  -8   2  -3  111.49    5.80
  -8   2  -3  113.49    6.30
  -8   2  -3  107.19    6.30
  -8   2  -3   98.19    6.60
  -8   2  -3  108.19    6.80
  -8   2  -3   98.49    6.90
   8  -2   3  104.19    5.50
   8  -2   3  110.89    6.90
  -9   2  -3    2.60    2.10
  -9   2  -3    4.60    2.50
  -9   2  -3    5.30    2.70
  -9   2  -3    6.10    2.30
   9  -2   3    4.70    2.40
 -10   2  -3   74.99    7.30
 -10   2  -3   66.39    7.30
 -10   2  -3   79.19    7.80
  10  -2   3   80.39    7.90
 -11   2  -3    2.80    3.10
 -11   2  -3    3.80    3.30
 -11   2  -3    2.20    2.90
  11  -2   3    3.70    3.00
  11   1  -3   35.80    5.80
 -11  -1   3   32.60    5.20
 -11  -1   3   43.40    5.90
 -11  -1   3   39.40    5.70
  10   1  -3  174.28    9.80
 -10  -1   3  166.78    9.50
 -10  -1   3  160.28    9.10
 -10  -1   3  159.88    7.50
 -10  -1   3  160.48    9.50
 -10  -1   3  177.88    9.80
   9   1  -3  286.87   12.20
  -9  -1   3  255.47   11.20
  -9  -1   3  282.27   12.00
  -9  -1   3  271.87   10.70
  -9  -1   3  272.97    9.60
  -9  -1   3  265.37   11.70
  -9  -1   3  271.37   11.70
   8   1  -3  253.67   10.70
  -8  -1   3  238.08   10.50
  -8  -1   3  272.37   10.90
  -8  -1   3  249.18    8.50
  -8  -1   3  258.87   10.70
  -8  -1   3  250.07    9.50
  -8  -1   3  232.28    9.90
   7   1  -3  419.06   14.00
  -7  -1   3  428.86   13.40
  -7  -1   3  416.06   11.50
  -7  -1   3  430.16   12.90
  -7  -1   3  441.16   14.20
  -7  -1   3  435.26   14.30
  -7  -1   3  414.66   13.70
  -6  -1   3  866.11   23.00
  -6  -1   3  854.21   22.10
  -6  -1   3  874.31   21.50
  -6  -1   3  875.11   21.70
   5   1  -3  802.72   19.80
  -5  -1   3  781.62   20.40
  -5  -1   3  753.92   20.00
  -5  -1   3  782.92   19.10
  -5  -1   3  787.02   19.20
  -5  -1   3  765.02   19.60
   4   1  -3  295.87    8.40
  -4  -1   3  288.07    8.50
  -4  -1   3  294.17    8.60
  -4  -1   3  291.07    9.00
  -4  -1   3  283.87    9.10
  -4  -1   3  270.07    9.00
   3   1  -3  173.88    5.00
  -3  -1   3  178.68    5.80
  -3  -1   3  162.18    5.80
  -3  -1   3  178.38    5.70
  -3  -1   3  168.28    6.00
  -3  -1   3  171.78    6.00
   2   1  -3   30.60    1.20
   2   1  -3   30.80    1.20
  -2  -1   3   32.20    1.90
  -2  -1   3   26.50    1.90
  -2  -1   3   28.60    2.00
   1   1  -3  304.97    7.00
   1   1  -3  306.07    7.00
  -1  -1   3  311.77    8.30
  -1  -1   3  315.37    7.60
  -1  -1   3  311.77    7.60
  -1  -1   3  319.17    8.20
   0   1  -3  798.92   17.40
   0   1  -3  798.92   18.30
   0   1  -3  793.32   16.40
   0   1  -3  760.22   17.60
   0  -1   3  786.62   18.00
   0  -1   3  765.92   17.20
   0  -1   3  738.53   17.50
   0  -1   3  797.72   16.70
   0  -1   3  772.12   15.80
   0  -1   3  783.32   15.80
   0  -1   3  807.32   16.10
  -1   1  -3  312.47    8.70
  -1   1  -3  327.57    7.30
  -1   1  -3  324.07    8.00
  -1   1  -3  323.07    7.70
  -1   1  -3  309.37    8.70
   1  -1   3  299.37    7.40
   1  -1   3  325.97    8.10
  -2   1  -3 1290.47   25.30
  -2   1  -3 1282.57   29.40
  -2   1  -3 1201.78   29.70
  -2   1  -3 1266.97   26.90
  -2   1  -3 1307.37   26.60
  -2   1  -3 1315.37   28.30
  -2   1  -3 1299.67   29.20
   2  -1   3 1312.77   26.90
   2  -1   3 1280.57   27.50
  -3   1  -3 2678.63   54.39
  -3   1  -3 2730.83   53.39
  -3   1  -3 2677.53   56.99
  -3   1  -3 2710.33   57.49
  -3   1  -3 2678.13   54.89
   3  -1   3 2666.73   54.69
   3  -1   3 2731.83   55.89
  -4   1  -3 1206.18   28.20
  -4   1  -3 1243.78   26.60
  -4   1  -3 1225.28   25.70
  -4   1  -3 1195.38   27.00
  -4   1  -3 1202.98   28.20
   4  -1   3 1262.17   27.00
   4  -1   3 1235.38   27.70
  -5   1  -3  930.91   21.40
  -5   1  -3  912.81   22.70
  -5   1  -3  919.51   22.00
  -5   1  -3  929.21   20.60
  -5   1  -3  904.51   22.70
  -5   1  -3  911.31   23.90
   5  -1   3  900.81   22.30
   5  -1   3  949.11   21.70
  -6   1  -3  511.35   13.40
  -6   1  -3  528.95   14.00
  -6   1  -3  499.35   15.90
  -6   1  -3  545.55   15.30
  -6   1  -3  512.25   14.70
  -6   1  -3  498.45   14.80
   6  -1   3  531.45   15.10
  -7   1  -3  441.66   15.20
  -7   1  -3  450.75   14.10
  -7   1  -3  455.05   12.80
  -7   1  -3  454.45   13.20
  -7   1  -3  442.86   13.90
  -7   1  -3  443.06   14.10
   7  -1   3  442.56   14.20
  -8   1  -3  228.48    8.60
  -8   1  -3  202.48    9.20
  -8   1  -3  233.18   10.50
  -8   1  -3  223.58    8.80
  -8   1  -3  205.88    9.10
  -8   1  -3  207.08    9.40
   8  -1   3  217.38    9.70
  -9   1  -3    8.20    2.50
  -9   1  -3    9.30    2.60
  -9   1  -3   10.10    3.00
  -9   1  -3   10.90    2.90
  -9   1  -3    7.30    2.90
  -9   1  -3    6.60    2.20
   9  -1   3   10.10    3.10
 -10   1  -3   51.29    5.90
 -10   1  -3   55.19    6.30
 -10   1  -3   51.89    5.80
 -10   1  -3   63.19    7.10
  10  -1   3   41.90    5.70
 -11   1  -3   26.70    5.10
 -11   1  -3   25.90    4.80
 -11   1  -3   26.00    5.10
  11  -1   3   24.40    4.70
 -12   1  -3   14.40    4.50
 -12   1  -3   11.90    4.10
  12  -1   3    8.80    3.90
  11   0  -3  105.79    8.70
  11   0  -3  120.29    8.60
 -11   0   3  107.59    8.60
 -11   0   3  112.09    8.70
 -11   0   3   98.09    8.20
  10   0  -3   -1.50    2.00
 -10   0   3    0.60    1.50
 -10   0   3   -0.90    2.20
 -10   0   3   -0.40    2.20
 -10   0   3    1.00    2.00
 -10   0   3    2.20    2.40
   9   0  -3  125.79    8.10
  -9   0   3  131.59    8.00
  -9   0   3  135.09    8.10
  -9   0   3  119.89    6.20
  -9   0   3  129.09    8.10
  -9   0   3  137.69    8.00
   8   0  -3   46.20    5.20
  -8   0   3   35.40    3.50
  -8   0   3   45.90    5.30
  -8   0   3   39.70    4.80
  -8   0   3   42.20    4.80
  -8   0   3   32.20    4.20
   7   0  -3  294.97   11.30
  -7   0   3  291.17   11.10
  -7   0   3  309.97   11.50
  -7   0   3  277.87   10.90
  -7   0   3  295.77    9.80
  -7   0   3  291.77   10.90
   6   0  -3  447.96   13.60
  -6   0   3  435.46   13.50
  -6   0   3  432.86   13.60
  -6   0   3  416.96   13.10
  -6   0   3  430.96   13.70
  -6   0   3  432.96   12.20
   5   0  -3   69.49    4.00
  -5   0   3   61.69    3.10
  -5   0   3   63.59    4.00
  -5   0   3   74.79    3.70
  -5   0   3   66.09    4.20
  -5   0   3   70.69    4.20
  -5   0   3   66.19    4.20
   4   0  -3   35.10    2.50
  -4   0   3   34.40    2.30
  -4   0   3   30.70    2.50
  -4   0   3   35.30    2.00
  -4   0   3   36.50    3.40
  -4   0   3   34.30    2.80
  -4   0   3   31.70    2.80
   3   0  -3    4.00    0.90
  -3   0   3    5.60    1.10
  -3   0   3    2.30    0.70
  -3   0   3    4.90    1.20
   2   0  -3  427.76    9.70
   2   0  -3  431.26   10.00
  -2   0   3  420.46   10.70
  -2   0   3  438.96   10.40
  -2   0   3  428.56   10.80
  -2   0   3  430.16   10.90
  -1   0   3  258.77    6.70
  -1   0   3  259.67    6.70
  -1   0   3  256.17    6.90
  -1   0   3  247.18    6.70
  -1   0   3  258.57    6.80
   0   0  -3  105.09    3.60
   0   0  -3  104.59    3.00
   0   0  -3   99.29    2.80
   0   0  -3   94.99    2.90
   0   0  -3  105.69    3.30
   0   0  -3   97.99    3.40
   0   0   3  100.99    3.40
   0   0   3  100.29    3.00
   0   0   3   99.69    2.30
   0   0   3   99.69    2.30
   0   0   3   98.19    3.30
   0   0   3  103.69    3.50
  -1   0  -3 1477.55   30.40
  -1   0  -3 1400.76   32.10
  -1   0  -3 1430.76   31.10
  -1   0  -3 1469.45   29.60
  -1   0  -3 1466.25   28.90
  -1   0  -3 1423.96   31.80
  -1   0  -3 1489.65   28.80
   1   0   3 1443.26   29.70
   1   0   3 1466.95   29.10
   1   0   3 1454.95   31.60
  -2   0  -3  138.99    4.00
  -2   0  -3  136.99    3.40
  -2   0  -3  143.39    5.00
  -2   0  -3  136.09    5.00
  -2   0  -3  140.49    4.00
  -2   0  -3  134.49    4.30
   2   0   3  134.69    4.20
   2   0   3  140.69    4.30
   2   0   3  139.69    4.20
  -3   0  -3   58.49    2.20
  -3   0  -3   51.79    3.00
  -3   0  -3   62.89    2.70
  -3   0  -3   55.79    2.70
  -3   0  -3   54.39    2.50
  -3   0  -3   54.29    3.30
  -3   0  -3   49.99    3.00
   3   0   3   55.89    2.80
   3   0   3   57.99    2.80
  -4   0  -3   56.89    2.60
  -4   0  -3   51.09    3.30
  -4   0  -3   60.59    3.90
  -4   0  -3   53.49    3.40
  -4   0  -3   59.59    3.00
  -4   0  -3   54.59    2.90
   4   0   3   60.69    3.20
  -5   0  -3  101.59    4.60
  -5   0  -3   98.59    4.90
  -5   0  -3   94.89    4.40
  -5   0  -3   97.69    5.10
  -5   0  -3   89.69    4.10
  -5   0  -3   95.79    3.90
  -5   0  -3   93.79    5.40
   5   0   3   93.39    4.60
  -6   0  -3   52.79    3.30
  -6   0  -3   60.69    3.60
  -6   0  -3   58.59    4.00
  -6   0  -3   58.29    3.90
  -6   0  -3   49.30    3.50
   6   0   3   55.19    3.90
  -7   0  -3    0.00    1.10
  -7   0  -3   -0.10    1.00
  -7   0  -3   -0.20    1.00
  -7   0  -3    1.00    1.10
  -7   0  -3    1.80    1.40
  -7   0  -3    1.40    1.20
   7   0   3    1.20    1.40
  -8   0  -3  295.07   10.30
  -8   0  -3  295.97   12.00
  -8   0  -3  286.37   11.10
  -8   0  -3  291.47   10.10
  -8   0  -3  307.37   11.10
  -8   0  -3  302.27   11.20
   8   0   3  328.37   11.70
  -9   0  -3    7.60    2.40
  -9   0  -3    3.80    2.10
  -9   0  -3    2.50    1.90
  -9   0  -3    1.40    1.60
  -9   0  -3    2.80    1.90
  -9   0  -3    5.40    2.10
   9   0   3    2.00    1.90
 -10   0  -3    3.30    2.20
 -10   0  -3    6.00    2.60
 -10   0  -3    6.70    2.60
 -10   0  -3    2.00    2.20
 -10   0  -3    3.00    2.10
  10   0   3    9.50    3.30
 -11   0  -3   18.30    3.90
 -11   0  -3   28.10    5.10
 -11   0  -3   22.20    4.20
 -11   0  -3   21.40    4.40
  11   0   3   21.80    4.70
 -12   0  -3    1.00    2.90
 -12   0  -3   10.40    4.00
  12   0   3    8.60    3.80
  11  -1  -3   75.59    8.50
  11  -1  -3   70.69    7.60
 -11   1   3   74.39    8.10
 -11   1   3   93.89    9.10
 -11   1   3   91.69    7.80
  10  -1  -3   35.50    5.70
  10  -1  -3   41.50    5.40
 -10   1   3   28.00    4.80
 -10   1   3   38.10    4.40
 -10   1   3   41.90    5.70
 -10   1   3   21.00    4.30
 -10   1   3   39.10    5.60
   9  -1  -3   39.90    5.20
   9  -1  -3   49.90    5.60
  -9   1   3   51.79    6.20
  -9   1   3   46.10    5.90
  -9   1   3   55.89    6.20
  -9   1   3   40.60    5.00
   8  -1  -3   61.49    5.70
   8  -1  -3   59.89    5.90
  -8   1   3   62.89    6.20
  -8   1   3   69.49    6.60
  -8   1   3   56.89    6.00
  -8   1   3   62.89    5.10
   7  -1  -3  301.17   11.00
   7  -1  -3  286.87   11.10
  -7   1   3  276.07   10.90
  -7   1   3  287.37   11.40
  -7   1   3  297.27   11.10
  -7   1   3  284.47   11.20
   6  -1  -3  260.87    9.80
  -6   1   3  267.87   10.10
  -6   1   3  261.77    9.80
  -6   1   3  262.57   10.20
  -6   1   3  281.77    8.50
  -6   1   3  271.37   10.10
   5  -1  -3  197.28    7.80
   5  -1  -3  206.38    7.80
  -5   1   3  202.58    7.90
  -5   1   3  208.18    8.20
  -5   1   3  208.08    7.80
  -5   1   3  207.28    8.10
  -5   1   3  209.88    6.60
   4  -1  -3 1282.87   29.10
   4  -1  -3 1289.77   30.10
  -4   1   3 1273.47   29.10
  -4   1   3 1271.87   30.20
  -4   1   3 1284.87   29.20
  -4   1   3 1301.57   29.90
  -4   1   3 1249.77   27.00
   3  -1  -3 2248.58   47.30
   3  -1  -3 2311.57   49.90
   3  -1  -3 2286.37   47.70
   3  -1  -3 2181.28   49.30
  -3   1   3 2259.67   47.60
  -3   1   3 2281.07   49.60
  -3   1   3 2281.67   47.60
  -3   1   3 2304.67   46.90
  -3   1   3 2266.77   49.50
  -3   1   3 2261.97   45.40
   2  -1  -3  929.31   21.10
   2  -1  -3  929.01   20.90
   2  -1  -3  935.11   20.70
  -2   1   3  910.11   20.80
  -2   1   3  901.61   21.00
  -2   1   3  946.91   21.10
  -2   1   3  973.50   19.90
  -2   1   3  922.41   21.50
  -2   1   3  920.21   19.10
   1  -1  -3  576.04   13.40
   1  -1  -3  578.04   13.50
   1  -1  -3  592.34   13.50
   1  -1  -3  610.04   13.20
  -1   1   3  581.74   13.60
  -1   1   3  583.84   13.90
  -1   1   3  582.54   12.10
  -1   1   3  600.64   13.40
  -1   1   3  607.04   13.00
  -1   1   3  580.84   13.70
   0  -1  -3  268.67    6.80
   0  -1  -3  256.67    6.70
   0  -1  -3  265.67    6.70
   0  -1  -3  268.17    6.50
   0  -1  -3  266.47    6.70
   0  -1  -3  270.27    6.70
   0   1   3  268.67    7.10
   0   1   3  267.47    5.90
   0   1   3  272.07    6.40
   0   1   3  264.67    6.40
  -1  -1  -3  341.77    8.80
  -1  -1  -3  350.16    8.70
  -1  -1  -3  352.66    8.50
  -1  -1  -3  340.47    8.40
  -1  -1  -3  348.27    9.00
  -1  -1  -3  351.46    7.70
  -1  -1  -3  351.66    8.00
   1   1   3  354.16    7.50
   1   1   3  340.17    8.70
   1   1   3  350.06    8.70
   1   1   3  347.57    7.80
  -2  -1  -3 2266.37   46.90
  -2  -1  -3 2299.67   48.00
  -2  -1  -3 2310.57   46.00
  -2  -1  -3 2266.07   49.10
  -2  -1  -3 2297.67   45.50
  -2  -1  -3 2137.39   50.09
  -2  -1  -3 2336.37   45.60
   2   1   3 2290.57   45.70
   2   1   3 2287.77   49.70
   2   1   3 2323.57   45.90
   2   1   3 2326.17   47.00
  -3  -1  -3  263.97    6.60
  -3  -1  -3  265.17    7.90
  -3  -1  -3  253.97    8.30
  -3  -1  -3  260.67    6.60
  -3  -1  -3  266.17    7.20
  -3  -1  -3  260.37    6.90
   3   1   3  270.27    7.90
   3   1   3  271.27    7.00
  -4  -1  -3   35.00    2.60
  -4  -1  -3   38.70    2.20
  -4  -1  -3   38.00    2.60
  -4  -1  -3   38.20    2.20
  -4  -1  -3   41.30    3.10
  -4  -1  -3   40.30    2.90
  -4  -1  -3   41.80    2.40
   4   1   3   41.90    2.60
  -5  -1  -3  505.45   14.40
  -5  -1  -3  477.05   13.80
  -5  -1  -3  495.25   12.70
  -5  -1  -3  487.15   12.90
  -5  -1  -3  491.65   14.90
  -5  -1  -3  518.55   13.10
  -5  -1  -3  500.75   12.40
   5   1   3  517.75   13.30
  -6  -1  -3  292.77    9.30
  -6  -1  -3  289.27    9.20
  -6  -1  -3  292.17   10.00
  -6  -1  -3  287.27    8.90
  -6  -1  -3  306.77   11.10
  -6  -1  -3  289.37    8.70
  -6  -1  -3  284.37   10.30
   6   1   3  283.07    9.40
  -7  -1  -3  107.99    5.40
  -7  -1  -3  108.99    5.20
  -7  -1  -3   99.79    5.00
  -7  -1  -3  103.69    5.50
  -7  -1  -3  102.59    5.70
   7   1   3  105.39    5.60
  -8  -1  -3  222.08    9.40
  -8  -1  -3  246.38    8.90
  -8  -1  -3  239.88    9.40
  -8  -1  -3  245.18   10.40
  -8  -1  -3  214.98    8.40
  -8  -1  -3  219.18    8.90
   8   1   3  227.58    9.40
  -9  -1  -3  166.08    7.50
  -9  -1  -3  147.49    7.60
  -9  -1  -3  140.99    7.90
  -9  -1  -3  167.18    9.00
  -9  -1  -3  157.58    7.50
  -9  -1  -3  154.18    8.00
   9   1   3  175.48    8.50
 -10  -1  -3  421.76   15.00
 -10  -1  -3  388.06   14.80
 -10  -1  -3  417.56   16.20
 -10  -1  -3  418.86   14.00
 -10  -1  -3  423.36   14.20
 -10  -1  -3  423.46   14.70
  10   1   3  407.96   15.20
 -11  -1  -3  125.39    8.10
 -11  -1  -3  137.19    9.20
 -11  -1  -3  125.69    8.00
 -11  -1  -3  130.19    8.00
 -11  -1  -3  118.19    8.40
  11   1   3  109.29    8.00
 -12  -1  -3  101.39    9.10
 -12  -1  -3  113.99    8.40
 -12  -1  -3   96.59    9.50
 -12  -1  -3   99.59    7.80
  12   1   3  140.99    9.40
  11  -2  -3   10.60    4.10
  11  -2  -3    6.30    4.20
 -11   2   3    3.00    3.50
  10  -2  -3    1.50    2.90
  10  -2  -3    5.20    3.60
 -10   2   3    5.30    2.40
 -10   2   3    7.00    3.30
 -10   2   3    9.50    3.70
 -10   2   3    1.90    2.50
   9  -2  -3   49.50    5.70
   9  -2  -3   61.39    6.80
  -9   2   3   67.19    6.70
  -9   2   3   58.49    6.50
  -9   2   3   56.69    6.50
  -9   2   3   65.69    6.50
   8  -2  -3    0.80    2.00
   8  -2  -3    1.60    2.20
  -8   2   3    3.20    2.20
  -8   2   3    4.00    2.50
  -8   2   3    5.70    2.40
  -8   2   3    3.70    2.00
   7  -2  -3  357.66   12.60
   7  -2  -3  368.46   13.20
  -7   2   3  366.06   13.50
  -7   2   3  346.67   12.60
  -7   2   3  375.46   13.10
  -7   2   3  361.16   13.30
   6  -2  -3    0.30    1.30
   6  -2  -3    0.90    1.60
  -6   2   3    0.00    1.30
  -6   2   3   -1.00    1.20
  -6   2   3   -1.90    1.30
  -6   2   3    1.10    1.20
   5  -2  -3  125.79    6.10
   5  -2  -3  122.39    5.90
   5  -2  -3  128.99    5.70
  -5   2   3  129.39    5.80
  -5   2   3  128.29    6.40
  -5   2   3  125.69    6.20
  -5   2   3  126.49    6.40
   4  -2  -3  160.48    6.50
   4  -2  -3  164.28    6.20
   4  -2  -3  169.78    6.80
   4  -2  -3  177.78    6.70
  -4   2   3  172.88    7.10
  -4   2   3  175.48    6.40
  -4   2   3  163.18    7.00
  -4   2   3  176.98    5.00
  -4   2   3  165.58    6.80
  -4   2   3  173.28    5.80
   3  -2  -3   74.59    4.00
   3  -2  -3   74.59    3.80
   3  -2  -3   72.19    3.50
   3  -2  -3   75.49    3.80
  -3   2   3   83.99    2.60
  -3   2   3   77.99    4.30
  -3   2   3   80.19    3.30
  -3   2   3   79.19    4.20
  -3   2   3   79.69    4.10
   2  -2  -3   23.30    1.90
   2  -2  -3   30.70    2.20
   2  -2  -3   30.10    1.30
   2  -2  -3   29.90    2.40
   2  -2  -3   29.20    2.10
  -2   2   3   25.00    2.50
  -2   2   3   29.80    1.80
  -2   2   3   29.90    1.30
  -2   2   3   30.70    3.00
  -2   2   3   26.80    1.70
  -2   2   3   29.00    2.40
   1  -2  -3    5.20    1.10
   1  -2  -3    5.80    1.00
   1  -2  -3    7.50    0.70
   1  -2  -3    4.50    0.90
   1  -2  -3    4.80    1.00
  -1   2   3    7.00    0.70
  -1   2   3    3.20    1.00
  -1   2   3    5.70    1.10
  -1   2   3    7.80    0.90
  -1   2   3    5.00    1.10
  -1   2   3    5.60    1.10
   0  -2  -3  284.77    6.80
   0  -2  -3  274.37    7.40
   0  -2  -3  277.37    6.50
   0  -2  -3  281.27    6.30
   0  -2  -3  281.97    6.20
   0  -2  -3  286.17    7.70
   0   2   3  284.37    7.60
   0   2   3  283.57    6.70
   0   2   3  271.27    7.00
   0   2   3  274.47    7.70
  -1  -2  -3  452.35   11.60
  -1  -2  -3  470.25   10.30
  -1  -2  -3  477.85   11.10
  -1  -2  -3  468.95   10.50
  -1  -2  -3  458.85   10.90
  -1  -2  -3  476.35   10.20
  -1  -2  -3  464.25   10.90
   1   2   3  474.15   10.50
   1   2   3  460.35   11.60
   1   2   3  476.25   11.40
   1   2   3  462.45   10.20
  -2  -2  -3  796.22   19.20
  -2  -2  -3  796.62   18.20
  -2  -2  -3  763.42   17.00
  -2  -2  -3  782.42   17.30
  -2  -2  -3  804.32   18.90
  -2  -2  -3  786.12   17.20
  -2  -2  -3  784.22   18.00
   2   2   3  818.52   18.90
   2   2   3  801.92   16.60
   2   2   3  826.62   16.60
   2   2   3  818.52   16.30
   2   2   3  764.82   17.10
   2   2   3  779.92   17.60
  -3  -2  -3  247.88    6.90
  -3  -2  -3  255.77    8.30
  -3  -2  -3  271.97    7.20
  -3  -2  -3  251.77    6.30
  -3  -2  -3  265.27    7.60
  -3  -2  -3  272.87    7.90
  -3  -2  -3  260.07    6.90
   3   2   3  271.47    6.60
   3   2   3  252.97    7.90
  -4  -2  -3  376.26    9.60
  -4  -2  -3  374.66    9.40
  -4  -2  -3  380.26    9.90
  -4  -2  -3  383.56   10.80
  -4  -2  -3  371.76   10.80
  -4  -2  -3  377.66    9.70
  -4  -2  -3  383.26   11.60
   4   2   3  373.26   10.90
   4   2   3  372.16    9.60
  -5  -2  -3   52.59    3.20
  -5  -2  -3   62.99    4.20
  -5  -2  -3   59.09    3.00
  -5  -2  -3   60.59    3.80
  -5  -2  -3   59.09    3.10
  -5  -2  -3   58.79    3.70
  -5  -2  -3   58.39    3.20
   5   2   3   54.39    3.20
  -6  -2  -3    6.70    2.10
  -6  -2  -3    7.90    1.70
  -6  -2  -3    3.10    1.30
  -6  -2  -3    6.70    1.60
  -6  -2  -3    3.00    1.30
  -6  -2  -3    5.30    1.70
  -6  -2  -3    4.60    1.30
   6   2   3    4.10    1.40
   6   2   3    6.90    1.90
  -7  -2  -3    7.20    1.90
  -7  -2  -3    7.80    1.80
  -7  -2  -3    9.30    2.20
  -7  -2  -3    4.70    1.90
  -7  -2  -3    9.20    2.00
  -7  -2  -3    9.20    1.90
  -7  -2  -3    8.20    1.90
   7   2   3    7.90    2.00
   7   2   3    8.20    2.10
  -8  -2  -3   -0.80    1.00
  -8  -2  -3    0.70    1.20
  -8  -2  -3   -0.30    1.20
  -8  -2  -3   -1.20    1.10
  -8  -2  -3   -0.10    1.20
  -8  -2  -3   -0.20    1.30
   8   2   3    0.60    1.40
   8   2   3   -0.90    1.10
  -9  -2  -3   14.50    2.90
  -9  -2  -3   23.80    3.80
  -9  -2  -3   25.30    4.00
  -9  -2  -3   16.10    3.00
  -9  -2  -3   15.00    2.90
  -9  -2  -3   21.00    3.40
   9   2   3   18.50    3.50
   9   2   3   23.40    3.90
 -10  -2  -3   34.20    4.90
 -10  -2  -3   33.70    4.40
 -10  -2  -3   31.10    4.40
 -10  -2  -3   22.00    4.20
 -10  -2  -3   37.90    4.80
 -10  -2  -3   32.40    4.20
  10   2   3   28.10    4.40
  10   2   3   25.70    4.30
 -11  -2  -3    7.50    2.80
 -11  -2  -3    8.50    3.00
 -11  -2  -3   10.60    3.50
 -11  -2  -3    5.30    2.60
 -11  -2  -3    8.50    3.00
  11   2   3    4.80    2.70
 -12  -2  -3    1.50    2.20
 -12  -2  -3    1.40    2.30
 -12  -2  -3    2.40    2.80
 -12  -2  -3   -0.10    2.90
 -12  -2  -3   -0.80    2.60
  12   2   3    2.50    2.80
 -13  -2  -3    2.30    3.20
 -13  -2  -3   -1.00    2.60
  13   2   3    0.60    3.10
  10  -3  -3   44.80    6.40
  10  -3  -3   50.59    6.30
 -10   3   3   45.30    6.30
 -10   3   3   52.09    7.30
   9  -3  -3   75.79    7.50
   9  -3  -3   78.39    7.50
  -9   3   3   71.79    7.50
  -9   3   3   72.29    7.10
  -9   3   3   70.89    7.60
   8  -3  -3  205.88   10.20
   8  -3  -3  212.78    9.90
  -8   3   3  187.48   10.30
  -8   3   3  200.18   10.50
  -8   3   3  196.38    9.50
  -8   3   3  201.18    9.90
   7  -3  -3  460.65   15.70
   7  -3  -3  452.55   15.10
  -7   3   3  513.45   16.90
  -7   3   3  457.95   15.20
  -7   3   3  466.55   15.50
  -7   3   3  459.35   16.20
   6  -3  -3  419.66   14.00
   6  -3  -3  438.96   13.90
  -6   3   3  439.46   14.20
  -6   3   3  433.56   14.70
  -6   3   3  425.86   13.70
  -6   3   3  435.36   14.90
   5  -3  -3   86.59    5.00
   5  -3  -3   97.19    5.50
   5  -3  -3   78.19    4.90
  -5   3   3   95.29    4.90
  -5   3   3   96.39    5.80
  -5   3   3   75.79    5.30
  -5   3   3   82.19    5.20
   4  -3  -3  638.44   17.20
   4  -3  -3  661.73   17.20
   4  -3  -3  644.94   17.60
  -4   3   3  653.93   18.30
  -4   3   3  691.13   17.00
  -4   3   3  627.84   17.80
  -4   3   3  653.93   17.40
   3  -3  -3  366.36   10.60
   3  -3  -3  378.76   11.00
   3  -3  -3  359.96   11.30
   3  -3  -3  373.06   11.00
  -3   3   3  380.06   11.10
  -3   3   3  375.66   11.50
  -3   3   3  364.46   11.50
  -3   3   3  381.56    9.90
   2  -3  -3  818.32   20.00
   2  -3  -3  811.62   18.70
   2  -3  -3  799.52   19.30
   2  -3  -3  802.42   20.30
  -2   3   3  805.22   19.30
  -2   3   3  822.32   18.50
  -2   3   3  846.32   20.40
  -2   3   3  813.72   19.80
  -2   3   3  801.12   18.10
  -2   3   3  804.62   20.00
   1  -3  -3  586.54   12.80
   1  -3  -3  584.94   14.10
   1  -3  -3  552.04   14.60
   1  -3  -3  564.04   13.20
   1  -3  -3  553.64   14.70
  -1   3   3  573.94   14.70
  -1   3   3  586.44   14.40
  -1   3   3  593.54   12.70
  -1   3   3  557.44   14.40
  -1   3   3  552.94   13.00
   0  -3  -3   87.19    3.80
   0  -3  -3   95.79    4.00
   0  -3  -3  103.69    3.30
   0  -3  -3   93.29    4.00
   0  -3  -3   91.19    2.90
   0  -3  -3   95.79    2.80
   0   3   3   93.59    3.40
   0   3   3   88.19    3.50
   0   3   3   92.09    4.00
  -1  -3  -3   12.20    1.70
  -1  -3  -3    9.20    1.40
  -1  -3  -3   11.50    1.30
  -1  -3  -3   11.90    1.30
  -1  -3  -3   13.00    1.80
  -1  -3  -3   10.90    0.70
   1   3   3   12.60    1.40
   1   3   3   11.70    1.60
   1   3   3   10.00    1.50
   1   3   3   11.80    1.30
  -2  -3  -3    4.80    1.20
  -2  -3  -3    5.30    1.00
  -2  -3  -3    6.30    0.90
  -2  -3  -3    5.90    1.10
  -2  -3  -3    5.60    1.00
  -2  -3  -3    5.70    1.10
   2   3   3    5.80    0.80
   2   3   3    4.60    1.10
   2   3   3    6.20    1.20
  -3  -3  -3 1160.88   24.30
  -3  -3  -3 1098.79   24.30
  -3  -3  -3 1185.18   25.80
  -3  -3  -3 1109.99   25.70
  -3  -3  -3 1149.69   24.60
   3   3   3 1128.69   26.90
  -4  -3  -3  153.18    5.40
  -4  -3  -3  170.58    5.40
  -4  -3  -3  162.58    6.10
  -4  -3  -3  167.88    5.50
  -4  -3  -3  140.89    6.30
  -4  -3  -3  155.78    5.80
   4   3   3  160.28    5.10
   4   3   3  159.68    6.20
  -5  -3  -3  659.13   18.20
  -5  -3  -3  629.84   17.00
  -5  -3  -3  660.13   15.70
  -5  -3  -3  651.43   15.60
  -5  -3  -3  637.04   15.70
  -5  -3  -3  641.64   17.10
  -5  -3  -3  648.04   15.50
   5   3   3  637.04   17.40
   5   3   3  643.94   15.60
  -6  -3  -3 1109.19   27.60
  -6  -3  -3 1126.29   25.70
  -6  -3  -3 1103.79   28.70
  -6  -3  -3 1104.59   25.10
  -6  -3  -3 1098.09   25.10
  -6  -3  -3 1073.19   25.30
   6   3   3 1142.69   28.00
   6   3   3 1089.19   25.60
  -7  -3  -3  772.72   19.40
  -7  -3  -3  803.62   23.10
  -7  -3  -3  766.02   21.20
  -7  -3  -3  785.82   19.40
  -7  -3  -3  808.42   21.70
  -7  -3  -3  778.92   19.70
  -7  -3  -3  763.42   19.60
   7   3   3  789.42   21.70
   7   3   3  757.72   19.80
  -8  -3  -3  865.51   22.30
  -8  -3  -3  886.81   24.10
  -8  -3  -3  904.81   22.80
  -8  -3  -3  870.51   24.70
  -8  -3  -3  845.72   22.20
  -8  -3  -3  907.11   22.10
   8   3   3  922.71   24.80
   8   3   3  883.31   22.90
  -9  -3  -3  295.07   12.00
  -9  -3  -3  257.77   10.20
  -9  -3  -3  279.77   10.10
  -9  -3  -3  276.87   11.40
  -9  -3  -3  275.57   10.20
  -9  -3  -3  264.57   10.20
   9   3   3  272.67   10.70
   9   3   3  274.97   11.50
 -10  -3  -3   22.50    3.60
 -10  -3  -3   14.90    3.20
 -10  -3  -3   12.40    3.30
 -10  -3  -3   17.40    3.70
 -10  -3  -3    9.90    2.80
 -10  -3  -3   20.30    3.50
  10   3   3   14.30    3.20
  10   3   3   17.10    3.50
 -11  -3  -3  157.98    8.50
 -11  -3  -3  171.38    9.00
 -11  -3  -3  157.28    8.90
 -11  -3  -3  152.48    9.20
 -11  -3  -3  157.08    9.70
  11   3   3  169.58    9.80
  11   3   3  150.78    9.00
 -12  -3  -3   83.19    8.10
 -12  -3  -3   83.39    7.80
 -12  -3  -3   68.89    7.90
 -12  -3  -3   87.49    7.00
 -12  -3  -3   78.89    7.90
  12   3   3   68.19    7.40
 -13  -3  -3   38.20    5.90
 -13  -3  -3   28.70    5.30
 -13  -3  -3   39.70    6.30
  13   3   3   42.00    6.50
  10  -4  -3   35.10    6.20
  10  -4  -3   26.00    5.00
 -10   4   3   27.60    5.50
 -10   4   3   41.50    6.80
   9  -4  -3   25.90    4.70
   9  -4  -3   52.09    6.90
  -9   4   3   30.70    5.10
  -9   4   3   25.20    5.10
   8  -4  -3    5.60    3.00
   8  -4  -3    8.70    2.90
  -8   4   3    5.40    2.70
  -8   4   3    4.30    2.50
  -8   4   3    3.30    2.60
   7  -4  -3   52.69    5.70
   7  -4  -3   52.49    5.80
  -7   4   3   39.50    5.20
  -7   4   3   43.60    5.10
  -7   4   3   47.70    5.70
   6  -4  -3   59.99    5.60
   6  -4  -3   64.29    5.00
   6  -4  -3   43.40    4.90
  -6   4   3   64.09    6.00
  -6   4   3   66.39    5.20
  -6   4   3   70.89    4.90
  -6   4   3   73.99    5.80
   5  -4  -3   33.90    3.90
   5  -4  -3   37.20    4.10
   5  -4  -3   28.80    3.50
  -5   4   3   34.70    4.30
  -5   4   3   29.70    3.30
  -5   4   3   36.80    4.60
  -5   4   3   32.80    3.90
   4  -4  -3   57.99    4.10
   4  -4  -3   62.59    4.20
   4  -4  -3   50.59    3.90
  -4   4   3   59.59    4.50
  -4   4   3   58.69    3.50
  -4   4   3   48.70    4.00
  -4   4   3   53.59    5.00
   3  -4  -3  322.37   10.80
   3  -4  -3  330.87   10.20
   3  -4  -3  351.46   10.70
  -3   4   3  336.87    9.50
  -3   4   3  346.87   11.30
  -3   4   3  349.17   11.30
   2  -4  -3   54.29    3.50
   2  -4  -3   54.79    3.70
   2  -4  -3   47.80    3.00
   2  -4  -3   49.50    3.30
   2  -4  -3   52.59    2.90
  -2   4   3   52.39    2.40
  -2   4   3   51.09    3.00
  -2   4   3   46.70    3.50
  -2   4   3   48.40    3.50
  -2   4   3   52.09    3.60
   1  -4  -3  147.29    4.90
   1  -4  -3  147.89    5.70
   1  -4  -3  141.29    4.90
   1  -4  -3  138.09    5.80
   1  -4  -3  149.39    6.10
  -1   4   3  138.59    5.90
  -1   4   3  147.49    5.70
  -1   4   3  143.09    5.10
  -1   4   3  146.39    6.00
  -1   4   3  150.38    4.00
   0  -4  -3  111.89    4.60
   0  -4  -3   99.69    4.70
   0  -4  -3  109.89    3.10
   0  -4  -3  107.49    3.60
   0  -4  -3  105.09    3.90
   0   4   3  109.39    4.40
   0   4   3  107.29    4.10
   0   4   3  103.59    4.60
   0   4   3  112.79    5.00
  -1  -4  -3 1110.09   22.90
  -1  -4  -3 1095.99   23.80
  -1  -4  -3 1101.79   23.80
  -1  -4  -3 1127.29   26.60
  -1  -4  -3 1118.29   26.80
  -1  -4  -3 1088.09   24.50
   1   4   3 1102.19   24.80
   1   4   3 1105.29   24.50
   1   4   3 1112.19   26.60
  -2  -4  -3   71.69    3.20
  -2  -4  -3   74.49    2.60
  -2  -4  -3   70.99    3.60
  -2  -4  -3   71.99    3.20
  -2  -4  -3   68.69    3.90
  -2  -4  -3   73.09    3.30
   2   4   3   72.19    2.90
   2   4   3   70.99    3.40
   2   4   3   65.49    3.80
  -3  -4  -3  543.85   13.70
  -3  -4  -3  530.45   12.50
  -3  -4  -3  523.75   12.80
  -3  -4  -3  518.05   14.80
  -3  -4  -3  532.85   13.00
  -3  -4  -3  519.85   13.20
   3   4   3  527.75   12.50
   3   4   3  543.35   14.70
   3   4   3  522.85   12.90
  -4  -4  -3  247.58    7.40
  -4  -4  -3  249.78    7.10
  -4  -4  -3  236.68    7.60
  -4  -4  -3  244.48    8.20
  -4  -4  -3  242.28    7.60
   4   4   3  240.48    8.50
  -5  -4  -3   29.80    3.30
  -5  -4  -3   27.80    2.80
  -5  -4  -3   23.90    2.50
  -5  -4  -3   29.20    2.30
  -5  -4  -3   28.90    2.90
   5   4   3   28.80    3.30
  -6  -4  -3  106.49    4.80
  -6  -4  -3   80.79    4.80
  -6  -4  -3   92.79    4.40
  -6  -4  -3   97.99    4.80
   6   4   3   97.59    4.60
   6   4   3  101.59    5.50
  -7  -4  -3   81.29    4.50
  -7  -4  -3   89.49    5.20
  -7  -4  -3   73.79    4.40
  -7  -4  -3   77.39    4.60
   7   4   3   76.49    5.20
   7   4   3   76.59    4.50
  -8  -4  -3  125.49    6.40
  -8  -4  -3  126.59    6.90
  -8  -4  -3  108.49    5.60
  -8  -4  -3  131.39    7.00
  -8  -4  -3  137.99    6.30
  -8  -4  -3  120.69    6.00
   8   4   3  124.89    6.40
   8   4   3  135.19    7.30
  -9  -4  -3   -0.40    1.40
  -9  -4  -3   -0.40    1.20
  -9  -4  -3   -1.30    1.30
  -9  -4  -3   -0.30    1.40
  -9  -4  -3   -0.80    1.30
  -9  -4  -3   -1.00    1.10
   9   4   3   -2.50    1.10
   9   4   3    0.50    1.80
 -10  -4  -3    1.40    1.90
 -10  -4  -3   -0.80    1.60
 -10  -4  -3   -2.40    1.50
 -10  -4  -3    0.60    1.60
 -10  -4  -3   -0.90    1.70
 -10  -4  -3   -1.10    1.40
  10   4   3    0.20    1.80
  10   4   3    2.30    2.30
 -11  -4  -3   11.80    3.10
 -11  -4  -3    8.60    3.10
 -11  -4  -3    8.30    3.00
 -11  -4  -3   11.30    3.50
 -11  -4  -3    7.80    2.80
  11   4   3    8.40    2.90
  11   4   3    7.70    3.20
 -12  -4  -3   29.00    5.20
 -12  -4  -3   30.90    5.50
 -12  -4  -3   22.20    4.30
 -12  -4  -3   24.20    4.80
  12   4   3   26.60    5.20
 -13  -4  -3   -4.30    2.20
 -13  -4  -3   -0.30    3.20
  13   4   3   -1.30    3.00
   9  -5  -3   36.30    5.90
   9  -5  -3   26.50    4.90
  -9   5   3   19.30    4.90
   8  -5  -3    4.80    2.90
   8  -5  -3    0.70    2.70
  -8   5   3    6.70    3.50
  -8   5   3    3.60    2.90
   7  -5  -3  123.29    7.60
   7  -5  -3  106.49    7.30
  -7   5   3  111.69    8.00
  -7   5   3  113.29    8.20
   6  -5  -3  130.29    7.60
   6  -5  -3  130.79    7.30
   6  -5  -3  128.79    7.40
  -6   5   3  127.39    8.10
  -6   5   3  106.89    7.50
   5  -5  -3  225.88    9.40
   5  -5  -3  228.08    9.40
   5  -5  -3  235.38    9.80
  -5   5   3  220.08   10.30
  -5   5   3  234.58   10.30
   4  -5  -3   24.70    3.50
   4  -5  -3   16.50    2.70
   4  -5  -3   18.20    2.90
  -4   5   3   26.10    3.80
  -4   5   3   23.20    3.60
   3  -5  -3  193.88    7.40
   3  -5  -3  186.28    8.00
   3  -5  -3  186.68    7.60
  -3   5   3  184.58    8.10
  -3   5   3  180.18    8.00
   2  -5  -3  813.72   21.90
   2  -5  -3  843.42   20.00
   2  -5  -3  830.62   20.60
  -2   5   3  843.12   19.20
  -2   5   3  836.62   21.30
  -2   5   3  807.22   21.60
   1  -5  -3  573.34   16.30
   1  -5  -3  566.04   15.20
   1  -5  -3  576.04   14.20
   1  -5  -3  597.84   14.40
  -1   5   3  599.54   16.80
  -1   5   3  572.04   15.60
  -1   5   3  562.54   15.80
  -1   5   3  596.64   13.30
   0  -5  -3 1271.87   31.60
   0  -5  -3 1304.77   27.90
   0  -5  -3 1347.97   27.20
   0  -5  -3 1324.67   29.40
   0  -5  -3 1335.67   28.30
   0   5   3 1282.47   30.20
   0   5   3 1305.27   31.80
   0   5   3 1279.67   29.30
  -1  -5  -3  372.86    9.40
  -1  -5  -3  377.76   10.00
  -1  -5  -3  372.46   10.60
  -1  -5  -3  374.06   11.70
  -1  -5  -3  371.56    9.10
   1   5   3  393.76    8.60
   1   5   3  378.16   11.80
   1   5   3  370.46   10.60
   1   5   3  364.96   10.40
  -2  -5  -3  585.44   13.80
  -2  -5  -3  568.54   14.60
  -2  -5  -3  578.84   16.20
  -2  -5  -3  574.04   14.10
  -2  -5  -3  599.34   13.30
  -2  -5  -3  561.54   14.00
   2   5   3  555.74   16.00
   2   5   3  583.24   14.30
   2   5   3  558.54   14.20
  -3  -5  -3 1913.01   40.30
  -3  -5  -3 1985.40   41.10
  -3  -5  -3 1995.20   42.50
  -3  -5  -3 1940.01   45.60
  -3  -5  -3 1962.00   42.40
  -3  -5  -3 1955.70   41.60
   3   5   3 1937.91   40.80
   3   5   3 1958.50   45.40
  -4  -5  -3  140.69    5.00
  -4  -5  -3  145.59    5.40
  -4  -5  -3  145.19    5.60
  -4  -5  -3  137.49    5.70
  -4  -5  -3  152.58    6.10
  -4  -5  -3  139.09    6.60
   4   5   3  146.09    5.10
  -5  -5  -3  217.48    7.40
  -5  -5  -3  207.78    6.70
  -5  -5  -3  217.88    8.90
  -5  -5  -3  226.78    7.80
  -5  -5  -3  217.08    7.60
  -5  -5  -3  206.28    8.00
   5   5   3  222.28    8.60
  -6  -5  -3  253.97    7.90
  -6  -5  -3  250.67    8.80
  -6  -5  -3  253.97    9.50
  -6  -5  -3  262.97    9.20
  -6  -5  -3  250.37    8.40
   6   5   3  254.97    9.80
  -7  -5  -3  202.58    8.60
  -7  -5  -3  208.88    7.40
  -7  -5  -3  207.98    8.20
  -7  -5  -3  196.98    8.70
  -7  -5  -3  211.68    7.90
   7   5   3  221.18    9.20
  -8  -5  -3  422.36   13.40
  -8  -5  -3  421.26   14.50
  -8  -5  -3  435.36   13.10
  -8  -5  -3  420.56   14.40
  -8  -5  -3  424.76   12.50
   8   5   3  408.06   14.60
   8   5   3  405.46   13.00
  -9  -5  -3  114.29    7.10
  -9  -5  -3  105.59    6.40
  -9  -5  -3  113.59    7.10
  -9  -5  -3  101.29    5.80
  -9  -5  -3  100.89    5.90
   9   5   3  111.19    6.50
   9   5   3  100.39    6.80
 -10  -5  -3  192.98   10.00
 -10  -5  -3  183.08    8.50
 -10  -5  -3  199.38   10.20
 -10  -5  -3  205.38    9.50
 -10  -5  -3  194.48    8.80
  10   5   3  184.18    9.90
  10   5   3  195.58    9.30
 -11  -5  -3   68.49    7.40
 -11  -5  -3   67.89    6.80
 -11  -5  -3   70.39    7.20
 -11  -5  -3   70.99    6.80
  11   5   3   64.39    6.50
 -12  -5  -3   90.89    7.80
 -12  -5  -3   76.09    7.80
 -12  -5  -3   80.59    7.90
  12   5   3   82.79    8.10
 -13  -5  -3   31.40    5.90
 -13  -5  -3   27.60    5.40
  13   5   3   39.40    6.40
   8  -6  -3    5.80    3.30
   8  -6  -3    5.50    3.20
  -8   6   3    5.10    3.60
   7  -6  -3   -2.20    2.20
   7  -6  -3   -2.90    1.90
  -7   6   3    0.50    2.70
  -7   6   3   -0.20    2.20
   6  -6  -3    8.10    2.70
   6  -6  -3    6.20    2.60
   6  -6  -3    9.40    2.90
  -6   6   3    8.50    2.90
  -6   6   3   11.50    3.40
   5  -6  -3   84.09    5.80
   5  -6  -3   84.89    6.00
   5  -6  -3   89.79    6.30
  -5   6   3   83.29    6.50
  -5   6   3   89.59    6.70
   4  -6  -3   17.30    3.20
   4  -6  -3   13.20    2.80
   4  -6  -3   13.60    2.70
  -4   6   3   13.90    3.10
  -4   6   3   12.90    3.00
   3  -6  -3    5.40    1.60
   3  -6  -3    5.80    1.90
   3  -6  -3    8.50    2.20
  -3   6   3    9.30    2.40
  -3   6   3    6.30    2.10
   2  -6  -3   25.10    2.80
   2  -6  -3   23.00    3.20
   2  -6  -3   34.60    3.80
  -2   6   3   22.00    3.10
  -2   6   3   24.00    3.30
   1  -6  -3   31.60    3.00
   1  -6  -3   34.70    3.90
   1  -6  -3   29.30    3.30
  -1   6   3   26.30    3.20
  -1   6   3   27.50    3.20
   0  -6  -3  197.38    8.10
   0  -6  -3  175.28    7.10
   0  -6  -3  198.78    6.30
   0   6   3  186.88    7.40
   0   6   3  185.28    7.20
  -1  -6  -3   70.69    3.10
  -1  -6  -3   75.39    4.80
  -1  -6  -3   66.99    3.20
  -1  -6  -3   66.79    4.10
  -1  -6  -3   74.09    4.00
   1   6   3   75.59    2.60
   1   6   3   69.29    4.00
   1   6   3   67.99    4.60
   1   6   3   64.59    3.90
  -2  -6  -3    2.60    1.30
  -2  -6  -3    6.00    1.30
  -2  -6  -3    5.70    1.50
  -2  -6  -3    7.60    1.40
  -2  -6  -3    5.40    0.90
  -2  -6  -3    4.40    1.50
   2   6   3    8.00    1.10
   2   6   3    5.80    1.50
   2   6   3    5.80    1.80
   2   6   3    5.60    1.40
  -3  -6  -3  489.75   12.30
  -3  -6  -3  513.45   13.60
  -3  -6  -3  500.05   13.80
  -3  -6  -3  515.05   12.60
  -3  -6  -3  499.35   15.40
  -3  -6  -3  497.55   13.20
   3   6   3  506.05   13.30
   3   6   3  504.45   12.90
  -4  -6  -3   28.40    2.30
  -4  -6  -3   25.90    2.10
  -4  -6  -3   22.00    3.00
  -4  -6  -3   27.30    3.20
  -4  -6  -3   26.10    3.00
  -4  -6  -3   22.20    2.50
   4   6   3   27.40    2.70
   4   6   3   19.80    2.90
  -5  -6  -3  229.18    9.50
  -5  -6  -3  227.58    7.10
  -5  -6  -3  224.58    7.80
  -5  -6  -3  222.38    7.90
  -5  -6  -3  216.98    8.40
  -5  -6  -3  226.08    8.30
   5   6   3  232.68    9.30
   5   6   3  231.58    7.60
  -6  -6  -3  104.19    5.20
  -6  -6  -3  100.79    5.30
  -6  -6  -3   89.99    4.40
  -6  -6  -3  106.39    5.90
  -6  -6  -3   97.09    5.30
   6   6   3  100.59    6.10
  -7  -6  -3   21.40    2.60
  -7  -6  -3   20.10    3.00
  -7  -6  -3   17.50    2.80
  -7  -6  -3   22.30    3.20
  -7  -6  -3   21.30    3.40
   7   6   3   14.20    3.00
  -8  -6  -3   65.19    5.10
  -8  -6  -3   70.19    4.40
  -8  -6  -3   71.29    4.80
  -8  -6  -3   69.09    5.40
  -8  -6  -3   68.19    5.10
   8   6   3   64.59    5.40
  -9  -6  -3   57.69    6.00
  -9  -6  -3   55.89    5.10
  -9  -6  -3   48.20    5.30
  -9  -6  -3   49.30    5.30
   9   6   3   53.09    5.20
   9   6   3   44.20    5.60
 -10  -6  -3  153.18    9.00
 -10  -6  -3  143.29    8.20
 -10  -6  -3  136.09    8.40
  10   6   3  136.69    7.90
  10   6   3  144.89    8.80
 -11  -6  -3  188.98   10.70
 -11  -6  -3  196.28   10.80
 -11  -6  -3  187.98   10.00
  11   6   3  190.48    9.70
 -12  -6  -3   20.70    4.60
 -12  -6  -3   15.30    4.10
 -12  -6  -3   13.30    4.10
  12   6   3   15.70    4.10
 -13  -6  -3   25.10    5.20
  13   6   3   23.10    5.00
   7  -7  -3   28.20    4.90
   7  -7  -3   21.20    4.50
   7  -7  -3   23.10    4.60
  -7   7   3   14.20    4.50
   6  -7  -3   50.19    5.80
   6  -7  -3   62.39    6.70
   6  -7  -3   78.49    6.20
  -6   7   3   61.29    7.30
  -6   7   3   77.19    8.30
   5  -7  -3  105.59    6.80
   5  -7  -3   92.89    6.70
   5  -7  -3   91.69    6.90
  -5   7   3   96.99    7.40
  -5   7   3  108.69    7.80
   4  -7  -3  293.37   12.20
   4  -7  -3  284.97   10.90
   4  -7  -3  273.27   11.10
  -4   7   3  299.47   12.30
  -4   7   3  286.07   12.30
   3  -7  -3  558.24   16.20
   3  -7  -3  582.84   17.10
   3  -7  -3  546.55   18.30
  -3   7   3  587.14   18.00
  -3   7   3  574.84   18.50
   2  -7  -3  737.23   21.90
   2  -7  -3  757.62   19.30
   2  -7  -3  745.53   20.20
  -2   7   3  708.93   21.20
  -2   7   3  777.52   21.00
   1  -7  -3  264.27    9.80
   1  -7  -3  269.07   10.80
   1  -7  -3  278.87    9.00
  -1   7   3  275.77   10.00
  -1   7   3  270.47   10.40
   0  -7  -3  527.45   16.60
   0  -7  -3  509.55   14.90
   0  -7  -3  536.85   13.80
   0   7   3  517.95   15.50
   0   7   3  531.05   15.00
  -1  -7  -3    7.70    2.20
  -1  -7  -3    9.20    1.60
  -1  -7  -3    6.80    2.00
   1   7   3    6.30    1.80
   1   7   3    5.50    1.70
  -2  -7  -3  119.69    5.00
  -2  -7  -3  133.69    5.00
  -2  -7  -3  128.99    5.10
  -2  -7  -3  127.99    6.90
  -2  -7  -3  122.89    5.90
   2   7   3  134.99    5.90
   2   7   3  133.99    5.60
  -3  -7  -3   30.90    3.50
  -3  -7  -3   22.30    2.10
  -3  -7  -3   21.70    2.80
  -3  -7  -3   23.70    2.40
  -3  -7  -3   26.60    2.80
  -3  -7  -3   24.60    3.40
   3   7   3   28.60    3.90
   3   7   3   31.50    3.20
   3   7   3   22.60    2.30
   3   7   3   24.60    2.60
  -4  -7  -3   22.10    2.40
  -4  -7  -3   17.30    2.10
  -4  -7  -3   18.00    2.60
  -4  -7  -3   18.00    2.60
  -4  -7  -3   21.30    3.60
  -4  -7  -3   21.80    3.10
   4   7   3   15.90    2.90
   4   7   3   18.10    2.40
  -5  -7  -3  118.09    4.80
  -5  -7  -3  130.49    6.00
  -5  -7  -3  127.69    6.20
  -5  -7  -3  119.19    6.20
  -5  -7  -3  119.79    5.40
  -5  -7  -3  124.89    7.10
   5   7   3  110.89    6.60
   5   7   3  131.09    5.60
  -6  -7  -3   88.89    5.50
  -6  -7  -3   81.69    5.10
  -6  -7  -3   93.29    5.10
  -6  -7  -3  100.29    5.20
  -6  -7  -3   97.49    4.60
   6   7   3   83.49    4.70
   6   7   3  101.69    6.30
  -7  -7  -3  326.67   11.00
  -7  -7  -3  302.67   11.30
  -7  -7  -3  316.17   12.00
  -7  -7  -3  318.97   11.30
   7   7   3  328.37   12.80
  -8  -7  -3  398.36   13.60
  -8  -7  -3  411.26   14.60
  -8  -7  -3  382.46   13.70
  -8  -7  -3  404.06   13.10
   8   7   3  393.96   14.90
  -9  -7  -3  445.86   16.30
  -9  -7  -3  462.65   16.00
  -9  -7  -3  470.05   15.70
   9   7   3  461.95   16.90
 -10  -7  -3  343.37   13.90
 -10  -7  -3  334.17   13.50
 -10  -7  -3  340.67   14.30
  10   7   3  356.96   13.00
 -11  -7  -3   66.39    7.10
 -11  -7  -3   60.19    7.00
 -11  -7  -3   63.69    7.10
  11   7   3   45.20    5.70
 -12  -7  -3  392.76   16.00
 -12  -7  -3  366.76   16.10
 -12  -7  -3  372.86   16.40
   7  -8  -3    1.90    2.90
   6  -8  -3    5.70    3.40
   6  -8  -3    4.00    2.90
  -6   8   3    7.60    3.80
   5  -8  -3    9.60    3.40
   5  -8  -3   12.20    3.30
  -5   8   3   11.00    3.60
  -5   8   3   14.50    3.90
   4  -8  -3   32.30    4.90
   4  -8  -3   34.50    4.80
   4  -8  -3   33.80    4.70
  -4   8   3   31.60    4.90
  -4   8   3   36.10    5.30
   3  -8  -3    0.40    1.70
   3  -8  -3    1.00    1.80
   3  -8  -3    0.90    1.90
  -3   8   3    1.50    2.00
  -3   8   3    0.90    2.00
   2  -8  -3    1.30    1.70
   2  -8  -3   -0.30    1.40
   2  -8  -3   -0.10    1.70
  -2   8   3   -0.60    1.40
  -2   8   3   -0.30    1.60
   1  -8  -3   19.00    3.20
   1  -8  -3   13.20    3.20
   1  -8  -3   16.00    2.60
  -1   8   3   15.50    2.90
  -1   8   3   14.70    3.10
   0  -8  -3   20.20    2.70
   0  -8  -3   21.30    3.40
   0  -8  -3   18.80    3.60
   0   8   3   31.20    3.70
   0   8   3   18.30    3.10
  -1  -8  -3   10.70    2.20
  -1  -8  -3   13.30    2.80
  -1  -8  -3   13.40    2.60
   1   8   3    9.50    2.30
   1   8   3    8.10    2.00
  -2  -8  -3   13.60    2.80
  -2  -8  -3   16.70    3.20
  -2  -8  -3   15.00    2.20
   2   8   3   14.40    2.60
   2   8   3   13.40    2.30
  -3  -8  -3    4.40    1.40
  -3  -8  -3   -0.10    1.20
  -3  -8  -3    1.50    1.70
  -3  -8  -3    0.80    1.20
   3   8   3    0.20    1.30
   3   8   3    3.10    1.40
  -4  -8  -3   51.59    5.70
  -4  -8  -3   57.49    4.10
  -4  -8  -3   54.29    4.40
   4   8   3   55.69    4.00
  -5  -8  -3   28.70    3.90
  -5  -8  -3   30.10    3.20
  -5  -8  -3   29.40    3.70
   5   8   3   30.50    3.40
  -6  -8  -3    9.90    2.60
  -6  -8  -3   11.50    2.30
  -6  -8  -3   11.90    2.80
   6   8   3   15.50    2.60
  -7  -8  -3  184.98    8.10
  -7  -8  -3  180.18    8.70
  -7  -8  -3  171.98    8.30
   7   8   3  179.08    7.70
  -8  -8  -3    4.40    2.10
  -8  -8  -3   10.50    2.90
  -8  -8  -3   11.10    3.10
  -9  -8  -3   87.89    6.60
  -9  -8  -3   80.39    6.50
  -9  -8  -3   76.89    6.00
 -10  -8  -3   41.70    5.50
 -10  -8  -3   44.10    5.70
 -10  -8  -3   35.10    5.40
 -11  -8  -3   -2.60    1.90
 -11  -8  -3    2.30    2.30
 -11  -8  -3   -1.20    2.30
 -12  -8  -3   10.20    3.60
 -12  -8  -3    5.30    3.20
 -12  -8  -3    8.60    3.90
   5  -9  -3   77.99    7.40
  -5   9   3   88.49    8.70
   4  -9  -3  106.09    8.30
   4  -9  -3   96.89    7.10
  -4   9   3  104.99    8.00
  -4   9   3   92.89    7.80
   3  -9  -3    4.00    2.40
   3  -9  -3    0.80    2.30
  -3   9   3    4.00    2.80
  -3   9   3    3.70    2.50
   2  -9  -3  366.26   14.90
   2  -9  -3  352.86   13.10
  -2   9   3  358.36   13.50
  -2   9   3  343.77   14.00
   1  -9  -3  271.27   12.10
   1  -9  -3  255.77   10.60
  -1   9   3  274.47   11.00
  -1   9   3  242.88   11.10
   0  -9  -3  274.67   12.10
   0  -9  -3  256.77   10.50
   0   9   3  292.17   10.70
   0   9   3  272.07   11.20
  -1  -9  -3  154.48    8.70
  -1  -9  -3  155.28    7.80
   1   9   3  160.78    7.30
   1   9   3  161.28    8.00
  -2  -9  -3   49.70    5.10
   2   9   3   39.70    4.60
  -3  -9  -3  187.18    8.60
   3   9   3  203.28    8.70
  -4  -9  -3  149.39    7.00
  -4  -9  -3  153.98    7.80
   4   9   3  146.19    7.20
  -5  -9  -3  123.99    6.60
  -5  -9  -3  118.79    6.80
   5   9   3  119.69    6.30
  -6  -9  -3  208.78    9.20
  -6  -9  -3  212.68    9.30
   6   9   3  179.78    8.20
  -7  -9  -3  410.36   14.60
  -7  -9  -3  378.96   13.90
  -8  -9  -3  157.08    8.10
  -8  -9  -3  151.98    8.40
  -8  -9  -3  156.08    8.90
  -9  -9  -3  328.27   13.40
  -9  -9  -3  318.37   13.70
  -9  -9  -3  324.17   12.90
 -10  -9  -3    3.60    2.80
 -10  -9  -3    9.50    3.40
 -10  -9  -3    3.40    2.70
 -11  -9  -3   70.29    8.10
 -11  -9  -3   65.99    7.40
 -11  -9  -3   62.89    7.50
 -12  -9  -3   43.90    6.40
   4 -10  -3    5.90    2.90
  -4  10   3    1.60    3.10
   3 -10  -3    1.10    2.40
  -3  10   3   -0.20    2.70
  -3  10   3    0.50    2.50
   2 -10  -3    1.80    2.40
  -2  10   3    8.50    3.30
  -2  10   3    4.80    2.80
   1 -10  -3    3.70    2.50
  -1  10   3    0.00    2.00
  -1  10   3   -0.60    2.10
   0 -10  -3    0.10    1.80
   0  10   3    1.70    2.00
  -1 -10  -3   61.89    5.90
   1  10   3   71.69    6.00
  -2 -10  -3   32.20    4.50
   2  10   3   25.70    4.10
  -3 -10  -3    0.00    2.00
   3  10   3    2.10    1.90
  -4 -10  -3   -0.20    2.00
   4  10   3   -0.30    1.50
  -5 -10  -3   61.19    5.00
  -5 -10  -3   54.89    5.90
  -6 -10  -3   30.70    4.30
  -6 -10  -3   25.00    4.10
  -7 -10  -3    3.30    2.30
  -7 -10  -3    2.90    2.40
  -8 -10  -3   20.10    4.30
  -8 -10  -3   25.60    4.40
  -9 -10  -3   17.50    4.20
  -9 -10  -3   15.90    4.10
 -10 -10  -3    0.60    2.30
 -10 -10  -3   -0.80    2.80
 -11 -10  -3   13.90    4.60
 -11 -10  -3   15.70    4.30
   3 -11  -3   93.59    7.60
   2 -11  -3  292.57   12.70
  -2  11   3  268.67   13.60
   1 -11  -3   80.59    7.50
  -1  11   3   85.29    8.40
   0 -11  -3  292.27   12.20
   0  11   3  259.67   12.60
  -1 -11  -3  200.58   10.20
   1  11   3  215.38   10.70
  -2 -11  -3  243.18   10.90
   2  11   3  211.38   10.70
  -3 -11  -3   30.50    4.70
  -4 -11  -3    1.10    2.30
  -5 -11  -3   61.19    6.40
  -6 -11  -3   50.29    6.50
  -6 -11  -3   55.09    6.10
  -7 -11  -3   30.50    5.00
  -7 -11  -3   30.00    5.00
  -8 -11  -3   63.19    7.00
  -8 -11  -3   74.99    7.70
  -9 -11  -3  154.68    9.70
  -9 -11  -3  156.48    9.90
 -10 -11  -3  198.38   11.60
 -10 -11  -3  189.88   11.30
   1 -12  -3    9.10    3.70
   0 -12  -3   30.80    5.30
  -1 -12  -3   48.80    6.20
  -2 -12  -3   64.59    7.20
  -3 -12  -3  277.47   12.60
  -4 -12  -3   -0.50    2.70
  -5 -12  -3   19.40    4.20
  -6 -12  -3    4.60    3.00
  -7 -12  -3   -1.70    2.30
  -8 -12  -3    1.20    2.90
  -8 -12  -3    3.90    3.30
  -9 -12  -3   -0.60    3.10
  -2 -13  -3  113.29    8.80
  -3 -13  -3    1.30    3.20
  -4 -13  -3   49.00    6.30
  -5 -13  -3  101.79    9.40
  -6 -13  -3  114.89    8.80
   6  12  -4   57.19    7.30
  -6 -12   4   54.69    6.90
  -6 -12   4   56.69    7.00
   5  12  -4   64.39    7.40
  -5 -12   4   54.39    6.70
  -5 -12   4   53.29    6.60
   4  12  -4   15.00    4.40
   4  12  -4   20.40    4.50
  -4 -12   4   24.20    4.80
   3  12  -4   23.20    5.10
  -3 -12   4   21.80    4.40
  -1 -12   4   78.39    8.60
   0 -12   4  186.18   11.50
   8  11  -4   32.20    6.10
  -8 -11   4   45.10    6.40
  -8 -11   4   43.10    6.10
  -8 -11   4   32.30    5.50
   7  11  -4   39.80    6.10
  -7 -11   4   37.10    5.30
  -7 -11   4   44.60    6.10
  -7 -11   4   42.60    6.00
   6  11  -4    8.70    3.70
   6  11  -4    8.20    3.20
  -6 -11   4   19.60    4.00
  -6 -11   4    9.30    3.40
  -6 -11   4   12.50    3.60
  -6 -11   4   19.30    4.30
   5  11  -4   18.40    4.50
   5  11  -4   19.40    4.20
   5  11  -4   13.60    3.80
  -5 -11   4   12.80    3.50
  -5 -11   4   14.30    3.40
  -5 -11   4   18.90    4.00
   4  11  -4    1.40    2.40
   4  11  -4    2.70    2.40
   4  11  -4    1.10    2.50
  -4 -11   4   -0.40    2.00
  -4 -11   4    5.60    2.80
  -4 -11   4   -0.80    2.10
   3  11  -4    2.80    2.40
   3  11  -4    0.60    2.50
   3  11  -4   -1.70    1.70
  -3 -11   4   -1.50    2.10
  -3 -11   4    3.00    2.60
   2  11  -4   -0.90    2.10
   2  11  -4   -1.10    1.80
   2  11  -4   -1.70    1.70
   2  11  -4    2.00    2.60
  -2 -11   4    1.50    2.50
  -2 -11   4    1.20    2.30
   1  11  -4   55.79    7.10
   1  11  -4   54.89    6.40
  -1 -11   4   57.09    6.90
   0  11  -4   45.30    7.10
   0  11  -4   40.90    5.70
   0 -11   4   45.60    6.60
   1 -11   4    6.20    3.40
   2 -11   4    5.00    3.60
   3 -11   4   15.50    4.90
  -9 -10   4   18.70    4.60
  -9 -10   4   16.20    4.40
  -9 -10   4   24.30    5.30
   8  10  -4   15.00    4.40
  -8 -10   4   13.60    4.00
  -8 -10   4   19.70    4.30
  -8 -10   4   17.60    4.30
   7  10  -4  139.09    9.50
   7  10  -4  141.39    9.20
   7  10  -4  156.38    9.50
  -7 -10   4  151.08    7.90
  -7 -10   4  148.59    9.30
  -7 -10   4  142.59    9.00
  -7 -10   4  143.19    8.60
   6  10  -4   85.69    7.20
   6  10  -4   82.49    6.90
   6  10  -4   90.19    7.40
  -6 -10   4   83.69    5.90
  -6 -10   4   89.39    6.70
  -6 -10   4   92.09    6.90
  -6 -10   4   84.49    6.90
   5  10  -4    1.80    2.30
   5  10  -4    2.30    2.20
   5  10  -4    3.80    2.30
  -5 -10   4    3.60    2.20
  -5 -10   4    3.40    1.90
  -5 -10   4    4.00    2.60
  -5 -10   4    1.80    2.30
   4  10  -4  114.59    7.90
   4  10  -4  126.79    8.20
   4  10  -4  121.89    8.30
  -4 -10   4  126.69    7.00
  -4 -10   4  127.49    7.80
  -4 -10   4  128.99    7.80
  -4 -10   4  134.49    7.30
   3  10  -4   19.50    3.80
   3  10  -4   22.30    4.00
   3  10  -4   24.60    4.70
  -3 -10   4   24.90    3.90
  -3 -10   4   20.90    3.60
  -3 -10   4   24.70    3.90
   2  10  -4  475.25   17.30
   2  10  -4  482.95   17.60
   2  10  -4  491.25   17.50
   2  10  -4  476.35   18.40
  -2 -10   4  485.15   15.70
  -2 -10   4  497.05   16.40
   1  10  -4  105.29    8.40
   1  10  -4  101.79    7.30
   1  10  -4  100.09    7.20
   1  10  -4   92.19    7.30
  -1 -10   4  107.19    7.60
  -1 -10   4  123.09    7.20
  -1 -10   4  133.09    7.50
   0  10  -4  229.18   11.60
   0  10  -4  223.68   10.90
   0  10  -4  217.48   12.90
   0 -10   4  222.88   11.20
  -1  10  -4  405.96   15.90
  -1  10  -4  430.86   17.00
   1 -10   4  411.46   16.10
  -2  10  -4  312.77   13.90
  -2  10  -4  326.97   14.80
   2 -10   4  323.27   14.20
   3 -10   4   67.59    7.40
   4 -10   4   10.50    3.90
 -10  -9   4   12.50    4.00
 -10  -9   4   16.60    4.40
 -10  -9   4   20.90    4.80
  -9  -9   4   -1.00    2.30
  -9  -9   4    5.80    2.90
  -9  -9   4    1.20    2.70
   8   9  -4   11.30    3.40
   8   9  -4   17.00    4.00
  -8  -9   4   18.60    3.90
  -8  -9   4   11.40    2.70
  -8  -9   4   18.70    4.20
  -8  -9   4   21.80    4.50
   7   9  -4    7.50    2.90
   7   9  -4    5.70    2.80
  -7  -9   4    8.90    2.50
  -7  -9   4    7.90    2.80
  -7  -9   4   12.50    3.50
  -7  -9   4    6.00    2.80
   6   9  -4  185.98    9.90
   6   9  -4  192.38   10.50
   6   9  -4  201.68   10.10
  -6  -9   4  201.18   10.10
  -6  -9   4  205.38   10.20
  -6  -9   4  194.38    9.40
  -6  -9   4  202.18    8.50
   5   9  -4   -1.50    1.60
   5   9  -4   -0.30    1.70
   5   9  -4    0.30    1.70
  -5  -9   4    3.20    1.90
  -5  -9   4    2.00    1.90
  -5  -9   4   -0.30    1.40
  -5  -9   4   -2.10    1.40
   4   9  -4    0.80    1.60
   4   9  -4    6.30    2.60
   4   9  -4   -0.30    1.90
  -4  -9   4    1.20    1.70
  -4  -9   4    1.00    1.70
  -4  -9   4    6.00    2.20
  -4  -9   4    1.20    1.60
   3   9  -4   17.80    3.60
   3   9  -4   20.10    3.70
   3   9  -4   12.10    3.20
  -3  -9   4   20.50    3.10
  -3  -9   4   21.00    3.60
  -3  -9   4   18.50    3.10
  -3  -9   4   17.10    3.30
   2   9  -4    1.90    2.00
   2   9  -4    4.10    2.20
   2   9  -4    7.50    2.40
  -2  -9   4    4.30    2.20
  -2  -9   4    0.60    1.90
  -2  -9   4    6.70    2.30
   1   9  -4   22.70    3.90
   1   9  -4   24.80    3.80
   1   9  -4   22.80    3.70
   1   9  -4   27.70    4.80
  -1  -9   4   23.40    3.50
  -1  -9   4   29.00    4.00
  -1  -9   4   23.20    4.00
   0   9  -4  133.59    7.60
   0   9  -4  135.59    7.80
   0   9  -4  135.19    8.80
   0   9  -4  129.39    8.00
   0  -9   4  123.69    7.00
   0  -9   4  124.29    6.90
   0  -9   4  127.29    7.90
  -1   9  -4    4.90    2.30
  -1   9  -4    7.10    3.00
  -1   9  -4    4.70    2.30
  -1   9  -4    2.30    2.00
   1  -9   4    4.30    2.40
   1  -9   4    2.70    1.80
   1  -9   4    3.80    2.50
  -2   9  -4    2.40    2.00
  -2   9  -4    6.20    2.70
   2  -9   4    3.40    2.60
  -3   9  -4  162.78    9.80
  -3   9  -4  155.48    9.30
   3  -9   4  151.18    9.20
  -4   9  -4   21.10    4.60
  -4   9  -4   13.10    3.50
   4  -9   4   13.00    3.80
  -5   9  -4    6.50    3.30
   5  -9   4    7.10    3.50
   6  -9   4   11.60    4.30
 -10  -8   4  176.78   10.60
 -10  -8   4  166.48   10.40
 -10  -8   4  179.48   10.80
   9   8  -4  219.18   10.70
  -9  -8   4  233.68   11.80
  -9  -8   4  229.78   11.50
  -9  -8   4  213.88    9.10
  -9  -8   4  213.38   11.60
   8   8  -4   77.19    6.10
  -8  -8   4   68.29    7.10
  -8  -8   4   72.79    5.00
  -8  -8   4   68.49    7.10
  -8  -8   4   73.79    6.90
   7   8  -4  178.18    8.90
  -7  -8   4  177.58    7.60
  -7  -8   4  164.28    9.10
  -7  -8   4  154.38    8.90
  -7  -8   4  174.18    8.90
   6   8  -4    1.60    1.80
   6   8  -4    2.90    1.80
  -6  -8   4    0.60    1.30
  -6  -8   4    5.50    2.40
  -6  -8   4    3.30    2.10
  -6  -8   4    2.00    1.70
   5   8  -4  560.74   17.80
   5   8  -4  563.74   18.80
   5   8  -4  516.35   17.50
  -5  -8   4  559.24   17.90
  -5  -8   4  534.95   16.30
  -5  -8   4  551.34   17.70
  -5  -8   4  552.84   15.40
   4   8  -4  741.33   22.50
   4   8  -4  743.23   21.90
   4   8  -4  741.43   22.00
  -4  -8   4  734.33   21.30
  -4  -8   4  741.93   21.70
  -4  -8   4  744.83   19.90
  -4  -8   4  754.12   19.30
   3   8  -4   29.30    4.30
   3   8  -4   27.10    3.90
   3   8  -4   32.20    4.40
  -3  -8   4   22.80    3.50
  -3  -8   4   26.00    3.20
  -3  -8   4   26.90    3.30
  -3  -8   4   26.90    3.90
   2   8  -4  456.05   15.60
   2   8  -4  441.56   15.10
   2   8  -4  433.66   15.10
  -2  -8   4  453.35   14.40
  -2  -8   4  432.76   14.50
  -2  -8   4  438.26   13.30
  -2  -8   4  441.26   12.80
  -2  -8   4  404.16   14.40
   1   8  -4  266.47   11.00
   1   8  -4  271.57   11.80
   1   8  -4  281.07   11.30
   1   8  -4  269.77   11.10
  -1  -8   4  272.37   10.30
  -1  -8   4  259.47    9.60
  -1  -8   4  271.07    8.90
   0   8  -4  139.39    7.70
   0   8  -4  132.39    7.60
   0   8  -4  152.48    7.80
   0   8  -4  130.39    8.20
   0  -8   4  153.98    7.30
   0  -8   4  141.99    7.80
   0  -8   4  159.88    7.20
  -1   8  -4   51.99    6.30
  -1   8  -4   51.09    5.80
  -1   8  -4   46.40    5.10
  -1   8  -4   62.19    4.90
   1  -8   4   59.69    5.90
   1  -8   4   48.10    4.70
   1  -8   4   53.29    4.40
  -2   8  -4    5.10    1.90
  -2   8  -4    9.50    3.20
  -2   8  -4    5.60    2.30
  -2   8  -4    7.30    2.50
   2  -8   4    5.30    2.10
   2  -8   4    8.00    2.50
   2  -8   4    3.20    1.90
  -3   8  -4  175.58    9.50
  -3   8  -4  171.18    9.60
   3  -8   4  192.78    9.70
  -4   8  -4  197.78   10.50
  -4   8  -4  206.68    9.40
  -4   8  -4  203.18   10.50
   4  -8   4  205.98   10.20
  -5   8  -4   83.79    7.00
  -5   8  -4   78.69    7.20
  -5   8  -4   70.79    7.30
   5  -8   4   79.89    7.70
  -6   8  -4   32.00    5.20
  -6   8  -4   37.20    5.50
   6  -8   4   48.80    6.40
  -7   8  -4  138.29    9.90
  -7   8  -4  142.29    9.80
   7  -8   4  146.69   10.20
 -11  -7   4    2.80    3.30
 -11  -7   4    1.50    2.90
 -11  -7   4    1.40    2.70
 -10  -7   4   26.80    4.90
 -10  -7   4   17.00    3.80
 -10  -7   4   17.50    4.30
   9   7  -4    3.00    2.10
  -9  -7   4    3.30    2.70
  -9  -7   4    6.00    2.80
  -9  -7   4    4.60    1.90
  -9  -7   4    6.00    2.70
   8   7  -4   21.10    3.60
  -8  -7   4   19.90    3.90
  -8  -7   4   22.80    4.00
  -8  -7   4   24.80    3.20
  -8  -7   4   25.30    4.30
   7   7  -4   58.99    4.80
  -7  -7   4   57.79    5.90
  -7  -7   4   41.80    4.90
  -7  -7   4   47.30    5.30
  -7  -7   4   55.19    4.00
   6   7  -4   10.40    2.50
  -6  -7   4    5.40    2.10
  -6  -7   4    6.20    2.30
  -6  -7   4    3.90    2.00
  -6  -7   4    7.00    1.70
   5   7  -4    5.80    1.80
   5   7  -4    8.00    2.40
  -5  -7   4    4.80    1.90
  -5  -7   4    6.80    2.10
  -5  -7   4    5.90    1.60
  -5  -7   4    6.50    2.10
   4   7  -4   -0.40    1.20
   4   7  -4   -0.50    1.20
   4   7  -4   -0.20    1.10
  -4  -7   4    1.80    1.20
  -4  -7   4    0.40    1.20
  -4  -7   4    0.40    1.20
  -4  -7   4    2.00    1.30
   3   7  -4    1.10    1.30
   3   7  -4    5.20    1.90
   3   7  -4    2.20    1.50
  -3  -7   4    3.90    1.70
  -3  -7   4    3.40    1.40
  -3  -7   4    0.60    1.20
  -3  -7   4    6.10    1.60
   2   7  -4    0.30    1.20
   2   7  -4    1.20    1.20
   2   7  -4    1.90    1.50
  -2  -7   4    2.80    1.60
  -2  -7   4    2.00    1.60
  -2  -7   4    1.60    1.30
  -2  -7   4    0.50    1.00
  -2  -7   4    1.80    1.20
   1   7  -4  105.49    6.10
   1   7  -4  115.09    6.70
   1   7  -4  108.59    6.30
  -1  -7   4  106.69    4.80
  -1  -7   4  104.99    5.80
  -1  -7   4  106.79    5.80
  -1  -7   4  100.29    6.10
  -1  -7   4  114.39    5.50
   0   7  -4   23.70    3.60
   0   7  -4   21.00    3.30
   0   7  -4   23.50    3.40
   0   7  -4   18.80    3.30
   0  -7   4   22.10    3.00
   0  -7   4   20.30    2.40
   0  -7   4   21.90    3.40
   0  -7   4   20.90    2.80
  -1   7  -4   12.10    2.80
  -1   7  -4   12.60    2.70
  -1   7  -4   12.20    2.60
  -1   7  -4    9.90    2.30
   1  -7   4   13.30    2.70
   1  -7   4   12.90    2.60
   1  -7   4   14.40    2.60
  -2   7  -4  307.87   13.00
  -2   7  -4  284.47   11.60
  -2   7  -4  282.77   11.50
  -2   7  -4  286.67   10.80
  -2   7  -4  299.07    9.80
   2  -7   4  292.57   11.40
   2  -7   4  291.87   10.30
   2  -7   4  286.27   10.50
  -3   7  -4   74.69    7.60
  -3   7  -4   67.79    4.80
  -3   7  -4   56.39    4.40
  -3   7  -4   69.69    5.70
  -3   7  -4   59.39    5.20
   3  -7   4   66.39    5.10
   3  -7   4   65.69    6.20
  -4   7  -4   -1.30    1.50
  -4   7  -4   -0.20    1.60
  -4   7  -4   -0.90    1.40
   4  -7   4    1.80    1.90
  -5   7  -4  160.78    8.50
  -5   7  -4  136.99    8.70
  -5   7  -4  152.38    9.00
   5  -7   4  136.59    8.40
  -6   7  -4    7.30    3.20
  -6   7  -4    9.10    3.20
  -6   7  -4    6.00    2.90
   6  -7   4    8.60    3.10
  -7   7  -4   -2.00    1.70
  -7   7  -4   -0.60    2.20
  -7   7  -4    1.90    2.70
   7  -7   4    1.10    2.60
  -8   7  -4   22.60    5.00
  -8   7  -4   27.00    5.30
   8  -7   4   17.00    4.80
 -11  -6   4  143.79    9.70
 -11  -6   4  134.39    9.70
 -11  -6   4  160.28    9.90
  10   6  -4   97.49    6.70
 -10  -6   4  104.29    7.70
 -10  -6   4   92.29    7.40
 -10  -6   4   88.19    5.60
 -10  -6   4   97.19    8.90
   9   6  -4  230.28   10.00
  -9  -6   4  241.58   11.30
  -9  -6   4  238.38   11.30
  -9  -6   4  218.38    8.50
  -9  -6   4  217.68   11.10
   8   6  -4  256.67   10.20
  -8  -6   4  243.08   11.00
  -8  -6   4  249.97   11.40
  -8  -6   4  242.68   10.90
  -8  -6   4  261.07    8.90
   7   6  -4  627.14   18.30
  -7  -6   4  622.04   19.90
  -7  -6   4  622.44   16.20
  -7  -6   4  645.44   19.00
  -7  -6   4  630.34   19.40
   6   6  -4    1.90    1.40
  -6  -6   4    0.90    1.50
  -6  -6   4    1.60    1.60
  -6  -6   4   -0.20    0.90
  -6  -6   4    2.20    1.70
   5   6  -4   52.49    3.90
  -5  -6   4   57.19    4.20
  -5  -6   4   55.39    3.30
  -5  -6   4   41.20    4.30
  -5  -6   4   50.39    4.40
   4   6  -4  196.88    7.80
  -4  -6   4  196.48    6.70
  -4  -6   4  186.48    7.50
  -4  -6   4  184.88    8.20
  -4  -6   4  198.98    8.30
   3   6  -4  131.39    6.80
   3   6  -4  131.69    6.20
  -3  -6   4  122.29    6.20
  -3  -6   4  120.29    5.40
  -3  -6   4  128.59    5.10
  -3  -6   4  126.99    6.30
   2   6  -4  311.07   10.90
   2   6  -4  313.27   11.30
  -2  -6   4  303.87   10.70
  -2  -6   4  305.07    9.20
  -2  -6   4  313.67   10.70
  -2  -6   4  323.37    9.40
   1   6  -4  153.28    7.00
   1   6  -4  163.48    7.40
   1   6  -4  161.28    7.40
  -1  -6   4  150.78    6.80
  -1  -6   4  160.68    5.70
  -1  -6   4  161.18    6.90
  -1  -6   4  161.38    6.10
  -1  -6   4  160.68    7.30
   0   6  -4  238.48    9.60
   0   6  -4  258.67    9.60
   0   6  -4  263.57    9.80
   0   6  -4  275.97   10.40
   0   6  -4  265.97    7.30
   0  -6   4  248.68    7.40
   0  -6   4  248.68    8.50
   0  -6   4  249.08    9.50
   0  -6   4  250.87    9.00
  -1   6  -4  915.21   24.70
  -1   6  -4  916.01   23.80
  -1   6  -4  958.50   21.30
  -1   6  -4  917.41   24.40
  -1   6  -4  918.81   25.70
   1  -6   4  931.61   23.10
   1  -6   4  931.61   20.50
   1  -6   4  921.21   22.30
   1  -6   4  881.81   23.60
  -2   6  -4  354.36   12.60
  -2   6  -4  353.86   13.40
  -2   6  -4  349.27   12.40
  -2   6  -4  352.46   10.60
  -2   6  -4  352.56   11.80
   2  -6   4  336.77   11.10
   2  -6   4  350.46   11.20
   2  -6   4  339.27   11.90
  -3   6  -4  211.08   10.30
  -3   6  -4  219.68    9.60
  -3   6  -4  208.98    8.10
  -3   6  -4  201.48    9.30
  -3   6  -4  208.28    8.60
   3  -6   4  219.68    9.20
   3  -6   4  212.18    8.50
  -4   6  -4   51.29    4.70
  -4   6  -4   39.50    4.70
  -4   6  -4   44.00    5.60
  -4   6  -4   39.80    4.70
  -4   6  -4   45.00    4.50
   4  -6   4   41.00    4.50
   4  -6   4   50.19    5.40
  -5   6  -4  809.62   24.10
  -5   6  -4  814.82   22.40
  -5   6  -4  792.02   24.30
  -5   6  -4  813.02   22.60
   5  -6   4  817.22   23.20
  -6   6  -4  332.57   14.10
  -6   6  -4  342.27   14.10
  -6   6  -4  364.76   13.50
   6  -6   4  354.26   13.70
  -7   6  -4   77.59    7.60
  -7   6  -4   57.49    6.60
  -7   6  -4   79.99    7.50
   7  -6   4   84.39    8.20
  -8   6  -4   39.00    6.00
  -8   6  -4   33.30    5.60
  -8   6  -4   41.90    6.30
   8  -6   4   45.70    6.40
  -9   6  -4   64.49    8.10
  -9   6  -4   75.99    8.40
   9  -6   4   73.29    8.20
 -11  -5   4   78.89    7.80
 -11  -5   4   80.09    8.50
 -11  -5   4   65.79    7.50
  10   5  -4   88.49    6.10
 -10  -5   4   85.99    5.30
 -10  -5   4   82.09    6.90
 -10  -5   4   85.49    8.00
 -10  -5   4   87.19    7.10
   9   5  -4    6.90    2.20
  -9  -5   4    1.10    1.80
  -9  -5   4    2.80    1.40
  -9  -5   4    5.00    2.50
  -9  -5   4    2.60    2.20
   8   5  -4    0.90    1.20
  -8  -5   4    0.60    1.60
  -8  -5   4   -0.50    0.90
  -8  -5   4   -2.20    1.40
  -8  -5   4   -0.90    1.50
   7   5  -4   -0.30    1.10
  -7  -5   4    1.90    1.80
  -7  -5   4    1.40    1.00
  -7  -5   4    2.70    1.90
  -7  -5   4   -0.50    1.40
   6   5  -4   13.20    2.20
  -6  -5   4   13.80    1.90
  -6  -5   4   17.30    3.00
  -6  -5   4   11.40    2.50
  -6  -5   4    8.80    2.40
   5   5  -4   69.09    4.00
  -5  -5   4   67.09    3.40
  -5  -5   4   69.39    4.50
  -5  -5   4   69.49    4.80
  -5  -5   4   75.09    4.90
   3   5  -4    9.20    2.20
   3   5  -4   12.40    2.10
   3   5  -4    7.40    1.70
  -3  -5   4    4.60    1.30
  -3  -5   4    9.90    1.80
   2   5  -4    8.80    1.80
   2   5  -4   16.90    2.70
   2   5  -4    6.10    1.60
   2   5  -4   13.10    2.20
  -2  -5   4   11.00    2.00
  -2  -5   4   10.80    1.60
  -2  -5   4   11.80    2.10
  -2  -5   4   10.20    1.60
   1   5  -4  306.47    7.20
   1   5  -4  310.67   10.20
   1   5  -4  301.37   10.50
   1   5  -4  312.97   10.00
   1   5  -4  319.17   10.30
  -1  -5   4  305.67    8.40
  -1  -5   4  300.77    8.60
  -1  -5   4  307.07   10.30
  -1  -5   4  298.47    9.90
  -1  -5   4  290.27    9.90
   0   5  -4  107.19    5.50
   0   5  -4  102.99    5.40
   0   5  -4  107.59    3.80
   0   5  -4   95.89    5.30
   0   5  -4  103.99    5.20
   0  -5   4  103.79    5.30
   0  -5   4  102.09    4.50
   0  -5   4   96.39    4.90
   0  -5   4   99.79    3.70
  -1   5  -4    8.10    2.10
  -1   5  -4    6.90    2.00
  -1   5  -4    4.00    1.60
  -1   5  -4    9.60    2.00
  -1   5  -4    7.00    1.40
   1  -5   4   10.60    2.10
   1  -5   4    7.70    1.70
   1  -5   4    9.70    1.90
   1  -5   4    5.30    1.10
  -2   5  -4    1.70    1.30
  -2   5  -4    1.10    1.00
  -2   5  -4    0.80    1.20
  -2   5  -4    0.60    1.40
  -2   5  -4    2.10    1.20
   2  -5   4    1.20    0.70
   2  -5   4   -0.10    1.10
   2  -5   4    1.50    1.10
   2  -5   4    0.70    1.10
  -3   5  -4   30.40    3.80
  -3   5  -4   30.40    3.40
  -3   5  -4   39.10    4.70
  -3   5  -4   38.30    3.60
  -3   5  -4   31.20    4.00
   3  -5   4   30.20    3.40
   3  -5   4   29.80    3.80
  -4   5  -4   11.10    2.30
  -4   5  -4   12.30    2.70
  -4   5  -4   13.60    3.30
  -4   5  -4   14.80    2.70
  -4   5  -4   10.80    2.50
   4  -5   4   11.00    2.40
   4  -5   4   15.20    2.80
  -5   5  -4    5.80    2.10
  -5   5  -4   11.80    2.50
  -5   5  -4    6.20    2.10
  -5   5  -4    4.70    2.20
   5  -5   4    8.50    2.50
  -6   5  -4   19.90    3.40
  -6   5  -4   23.00    3.90
  -6   5  -4   21.60    3.80
  -6   5  -4   17.60    3.20
   6  -5   4   19.50    3.80
  -7   5  -4   82.49    6.70
  -7   5  -4   75.79    6.90
  -7   5  -4   88.69    6.80
   7  -5   4   79.69    6.50
  -8   5  -4    4.90    2.80
  -8   5  -4    0.10    2.10
  -8   5  -4    7.80    3.20
   8  -5   4    1.20    2.10
  -9   5  -4   15.20    4.30
  -9   5  -4   16.90    4.30
  -9   5  -4   14.60    4.60
   9  -5   4   19.40    4.20
 -10   5  -4    4.60    3.70
 -10   5  -4   11.00    4.30
  11   4  -4  128.79    9.40
 -11  -4   4  128.99    9.30
 -11  -4   4  129.09    8.50
 -11  -4   4  136.89    9.40
  10   4  -4   38.40    4.40
 -10  -4   4   29.50    5.00
 -10  -4   4   33.50    3.70
 -10  -4   4   36.30    5.50
 -10  -4   4   22.00    4.00
   9   4  -4   33.70    3.90
  -9  -4   4   36.10    3.60
  -9  -4   4   30.30    4.30
  -9  -4   4   34.00    4.80
  -9  -4   4   34.10    5.00
   8   4  -4    3.20    1.50
  -8  -4   4    7.30    2.40
  -8  -4   4    2.70    1.80
  -8  -4   4    4.90    2.20
  -8  -4   4    4.80    1.50
   7   4  -4  319.07   10.50
  -7  -4   4  339.07   12.10
  -7  -4   4  329.07    9.40
  -7  -4   4  316.77   12.30
  -7  -4   4  323.97   11.80
   6   4  -4  141.79    5.90
  -6  -4   4  140.19    6.90
  -6  -4   4  139.39    5.10
  -6  -4   4  148.09    7.30
  -6  -4   4  148.49    7.10
   5   4  -4  291.37    9.90
  -5  -4   4  276.27   10.00
  -5  -4   4  231.58    7.20
  -5  -4   4  270.67    9.40
  -5  -4   4  266.37    9.60
   4   4  -4 1004.70   23.90
  -4  -4   4  992.00   24.50
  -4  -4   4  961.90   23.20
  -4  -4   4  973.10   20.70
   3   4  -4  915.11   21.70
   3   4  -4  913.31   18.20
  -3  -4   4  912.41   20.80
  -3  -4   4  863.31   19.20
  -3  -4   4  845.12   21.90
  -3  -4   4  875.61   18.40
   2   4  -4 1278.87   29.00
   2   4  -4 1315.97   29.00
   2   4  -4 1242.68   30.30
   2   4  -4 1306.97   24.90
  -2  -4   4 1290.77   27.00
  -2  -4   4 1098.59   29.20
  -2  -4   4 1116.69   28.50
   1   4  -4  305.97    9.80
   1   4  -4  320.87   10.60
   1   4  -4  340.27    7.70
   1   4  -4  333.97    9.90
   1   4  -4  325.57   10.10
  -1  -4   4  339.67   10.20
  -1  -4   4  331.37    8.50
  -1  -4   4  340.17   10.40
  -1  -4   4  343.87    8.70
  -1  -4   4  334.27   10.20
   0   4  -4  516.95   14.30
   0   4  -4  529.15   15.00
   0   4  -4  548.95   14.90
   0   4  -4  531.05   14.40
   0   4  -4  530.15   14.80
   0   4  -4  537.35   12.10
   0  -4   4  508.55   14.10
   0  -4   4  551.64   14.60
   0  -4   4  537.55   14.10
   0  -4   4  519.95   14.30
   0  -4   4  526.15   12.00
   0  -4   4  528.45   12.90
  -1   4  -4  334.67   11.00
  -1   4  -4  332.37   11.10
  -1   4  -4  329.77   10.70
  -1   4  -4  346.67   10.70
  -1   4  -4  338.57   10.70
  -1   4  -4  343.97    9.00
   1  -4   4  355.06    9.60
   1  -4   4  351.36   10.60
   1  -4   4  343.17    8.00
   1  -4   4  344.77   10.30
   1  -4   4  350.76   10.60
  -2   4  -4  842.12   21.40
  -2   4  -4  844.42   21.60
  -2   4  -4  859.31   22.90
  -2   4  -4  860.31   19.70
  -2   4  -4  839.12   22.30
   2  -4   4  836.62   21.00
   2  -4   4  842.42   20.80
   2  -4   4  852.21   20.10
   2  -4   4  843.62   21.90
   2  -4   4  850.31   17.80
  -3   4  -4  226.38    8.40
  -3   4  -4  226.18    9.10
  -3   4  -4  227.98    8.80
  -3   4  -4  230.98    7.80
  -3   4  -4  221.28    9.50
   3  -4   4  233.18    6.00
   3  -4   4  229.68    8.00
   3  -4   4  236.28    8.60
  -4   4  -4   11.80    2.20
  -4   4  -4   11.50    2.40
  -4   4  -4   12.30    2.30
  -4   4  -4   15.10    3.10
  -4   4  -4    9.80    2.20
   4  -4   4   15.40    2.80
   4  -4   4   16.30    2.60
  -5   4  -4  488.15   14.70
  -5   4  -4  480.05   16.10
  -5   4  -4  474.25   16.90
  -5   4  -4  466.15   14.40
  -5   4  -4  473.85   15.30
   5  -4   4  510.55   14.50
   5  -4   4  480.45   15.10
  -6   4  -4   52.39    5.00
  -6   4  -4   50.09    5.40
  -6   4  -4   43.80    5.10
  -6   4  -4   51.69    5.30
   6  -4   4   51.49    5.20
  -7   4  -4  273.57   12.00
  -7   4  -4  247.58   10.80
  -7   4  -4  251.77   10.40
  -7   4  -4  253.97   11.30
   7  -4   4  259.57   11.20
  -8   4  -4  149.29    9.20
  -8   4  -4  130.39    8.20
  -8   4  -4  145.09    8.70
   8  -4   4  143.89    8.60
  -9   4  -4   63.59    7.10
  -9   4  -4   60.09    7.30
  -9   4  -4   67.39    7.30
   9  -4   4   70.89    7.50
 -10   4  -4  238.18   12.60
 -10   4  -4  204.38   12.30
  10  -4   4  223.98   12.10
  11   3  -4   14.60    4.10
 -11  -3   4   17.20    4.30
 -11  -3   4   27.30    5.40
  10   3  -4    0.00    1.40
  10   3  -4    0.60    2.40
 -10  -3   4    1.30    1.50
 -10  -3   4   -1.10    1.70
 -10  -3   4    0.80    2.10
 -10  -3   4    0.40    1.80
 -10  -3   4   -1.00    2.10
   9   3  -4    4.90    1.80
  -9  -3   4    5.10    1.70
  -9  -3   4    0.90    1.90
  -9  -3   4    4.10    2.40
  -9  -3   4    6.40    2.30
  -9  -3   4    6.60    2.80
   8   3  -4   17.50    2.60
  -8  -3   4   14.70    3.00
  -8  -3   4   15.40    3.30
  -8  -3   4    8.30    2.60
  -8  -3   4   12.10    2.50
  -8  -3   4   10.20    1.90
  -8  -3   4   18.10    3.20
   7   3  -4   51.19    3.50
  -7  -3   4   50.59    5.00
  -7  -3   4   51.89    4.20
  -7  -3   4   46.80    3.00
  -7  -3   4   59.09    4.10
  -7  -3   4   56.39    4.80
   6   3  -4   -1.00    0.70
  -6  -3   4    0.10    0.90
  -6  -3   4   -0.30    0.60
  -6  -3   4   -0.70    1.20
  -6  -3   4   -0.30    0.90
  -6  -3   4    0.90    1.20
   5   3  -4   59.99    3.50
  -5  -3   4   51.29    3.80
  -5  -3   4   56.09    3.20
  -5  -3   4   58.79    2.60
  -5  -3   4   61.89    4.00
  -5  -3   4   50.49    3.90
   4   3  -4  126.19    4.70
   4   3  -4  119.29    4.40
  -4  -3   4  117.19    5.60
  -4  -3   4  116.99    3.70
  -4  -3   4  114.49    4.30
  -4  -3   4  120.09    5.40
  -4  -3   4  124.59    5.60
   3   3  -4   93.99    3.70
   3   3  -4   84.99    3.40
  -3  -3   4   87.69    4.40
  -3  -3   4   84.89    4.10
  -3  -3   4   87.49    3.20
  -3  -3   4   81.59    4.40
  -3  -3   4   83.39    2.90
   2   3  -4  364.76    9.60
   2   3  -4  381.06   11.40
   2   3  -4  381.56    8.30
   2   3  -4  362.46    9.60
  -2  -3   4  358.06    9.50
  -2  -3   4  348.27   10.40
  -2  -3   4  355.16    8.50
  -2  -3   4  345.17   10.60
  -2  -3   4  362.86    8.40
   1   3  -4  307.87    7.20
   1   3  -4  300.87    9.10
   1   3  -4  304.77    8.50
   1   3  -4  306.17    9.70
  -1  -3   4  310.77    7.50
  -1  -3   4  311.47    7.80
  -1  -3   4  304.47    9.20
  -1  -3   4  282.57    9.10
   0   3  -4  668.93   14.60
   0   3  -4  661.23   16.90
   0   3  -4  676.03   16.70
   0   3  -4  677.23   16.60
   0   3  -4  627.54   17.00
   0  -3   4  674.53   16.60
   0  -3   4  649.74   14.20
   0  -3   4  708.53   16.70
   0  -3   4  660.73   14.90
   0  -3   4  670.83   16.30
  -1   3  -4    2.70    1.10
  -1   3  -4    6.20    1.40
  -1   3  -4    7.60    1.50
  -1   3  -4    7.30    1.60
  -1   3  -4    7.60    1.60
  -1   3  -4    8.40    1.30
   1  -3   4    6.00    1.50
   1  -3   4    6.20    1.30
   1  -3   4    7.20    1.50
   1  -3   4    4.70    1.10
   1  -3   4    6.00    0.70
  -2   3  -4  106.29    4.20
  -2   3  -4   97.09    5.00
  -2   3  -4   98.99    4.80
  -2   3  -4  106.99    5.00
  -2   3  -4  104.29    4.80
  -2   3  -4   89.59    5.00
   2  -3   4  106.79    4.80
   2  -3   4  103.79    4.80
   2  -3   4  101.89    4.30
   2  -3   4  104.39    2.70
  -3   3  -4   41.50    3.20
  -3   3  -4   50.99    3.70
  -3   3  -4   41.80    4.30
  -3   3  -4   45.50    3.40
  -3   3  -4   42.80    2.90
   3  -3   4   48.50    3.20
   3  -3   4   39.60    3.10
   3  -3   4   49.90    1.90
  -4   3  -4    1.20    1.10
  -4   3  -4    5.30    2.00
  -4   3  -4    5.80    1.60
  -4   3  -4    9.40    2.00
  -4   3  -4    6.10    1.90
   4  -3   4    5.50    1.00
   4  -3   4    9.10    2.00
   4  -3   4    4.70    1.50
  -5   3  -4  147.59    4.90
  -5   3  -4  132.89    7.10
  -5   3  -4  133.69    6.40
  -5   3  -4  142.59    6.60
  -5   3  -4  145.69    7.90
  -5   3  -4  148.49    6.90
   5  -3   4  135.39    6.30
   5  -3   4  148.29    7.00
   5  -3   4  142.69    4.90
  -6   3  -4   17.70    2.90
  -6   3  -4   24.10    4.10
  -6   3  -4   26.10    3.80
  -6   3  -4   30.00    4.10
  -6   3  -4   30.20    3.60
   6  -3   4   21.60    3.20
  -7   3  -4   53.29    5.10
  -7   3  -4   50.79    5.40
  -7   3  -4   49.70    5.50
  -7   3  -4   47.40    5.10
   7  -3   4   60.19    6.00
  -8   3  -4   43.00    5.40
  -8   3  -4   36.20    5.00
  -8   3  -4   39.40    4.70
  -8   3  -4   38.90    5.00
   8  -3   4   38.50    5.20
  -9   3  -4   11.80    3.70
  -9   3  -4   11.40    3.40
  -9   3  -4    3.90    2.60
   9  -3   4   12.50    3.40
 -10   3  -4   17.80    4.10
 -10   3  -4   18.80    4.70
 -10   3  -4   18.80    4.50
  10  -3   4   24.20    4.80
 -11   3  -4   -1.90    2.90
 -11   3  -4    2.90    2.90
  11  -3   4    5.70    3.40
  11   2  -4   12.60    4.10
 -11  -2   4   14.10    4.00
 -11  -2   4   12.80    4.20
  10   2  -4   30.90    4.10
  10   2  -4   45.60    6.20
 -10  -2   4   35.40    5.30
 -10  -2   4   42.20    5.70
 -10  -2   4   40.60    5.10
 -10  -2   4   40.00    4.10
 -10  -2   4   37.00    5.40
   9   2  -4  384.96   14.90
   9   2  -4  390.96   13.00
  -9  -2   4  401.36   15.00
  -9  -2   4  381.46   13.60
  -9  -2   4  376.16   11.70
  -9  -2   4  383.26   14.70
  -9  -2   4  402.26   15.00
  -9  -2   4  369.16   13.60
   8   2  -4  292.37   10.10
  -8  -2   4  288.87   11.70
  -8  -2   4  292.57    9.10
  -8  -2   4  282.77   11.70
  -8  -2   4  287.67   10.80
  -8  -2   4  289.87   10.90
  -8  -2   4  282.77   11.60
   7   2  -4  211.78    7.70
  -7  -2   4  212.88    8.40
  -7  -2   4  220.98    9.30
  -7  -2   4  209.28    8.50
  -7  -2   4  216.48    7.00
  -7  -2   4  219.78    9.40
  -7  -2   4  219.48    9.30
   6   2  -4  213.78    7.20
  -6  -2   4  239.18    9.20
  -6  -2   4  224.78    8.40
  -6  -2   4  213.38    8.70
  -6  -2   4  214.08    6.50
  -6  -2   4  202.98    7.80
  -6  -2   4  222.28    8.80
   5   2  -4  471.35   12.10
   5   2  -4  472.25   12.80
  -5  -2   4  450.85   13.20
  -5  -2   4  478.55   14.00
  -5  -2   4  460.55   12.70
  -5  -2   4  476.65   13.70
  -5  -2   4  467.65   14.10
  -5  -2   4  460.25   10.90
   4   2  -4 1988.40   42.90
   4   2  -4 2004.10   43.30
  -4  -2   4 1955.70   43.20
  -4  -2   4 1952.60   39.30
  -4  -2   4 2000.70   44.90
  -4  -2   4 1936.61   41.20
  -4  -2   4 1932.01   42.40
   3   2  -4  263.27    6.90
   3   2  -4  254.77    6.60
  -3  -2   4  241.18    7.10
  -3  -2   4  254.17    5.80
  -3  -2   4  250.97    8.40
  -3  -2   4  262.47    8.20
  -3  -2   4  257.67    8.00
   2   2  -4  782.82   17.60
   2   2  -4  789.42   17.60
  -2  -2   4  772.72   15.80
  -2  -2   4  782.82   18.80
  -2  -2   4  775.22   19.30
  -2  -2   4  791.12   17.90
  -2  -2   4  806.92   17.30
   1   2  -4   10.40    1.10
   1   2  -4    9.80    1.10
   1   2  -4   11.30    1.20
   1   2  -4    9.00    1.60
  -1  -2   4   10.00    1.50
  -1  -2   4   10.10    0.90
  -1  -2   4   10.40    1.50
  -1  -2   4    9.60    1.20
  -1  -2   4    9.60    1.30
   0   2  -4  410.96   10.70
   0   2  -4  401.96   11.40
   0   2  -4  406.96   10.40
   0   2  -4  407.16    9.50
   0  -2   4  418.56   11.10
   0  -2   4  390.16    9.20
   0  -2   4  413.46    9.10
   0  -2   4  415.16   10.80
  -1   2  -4  448.96   11.50
  -1   2  -4  446.16   10.10
  -1   2  -4  422.46   12.00
  -1   2  -4  449.06   12.20
  -1   2  -4  457.45   12.40
  -1   2  -4  440.96   11.70
  -1   2  -4  449.06   10.60
   1  -2   4  442.16   11.70
   1  -2   4  436.16   10.50
   1  -2   4  454.55   11.50
  -2   2  -4  787.42   20.40
  -2   2  -4  813.02   19.80
  -2   2  -4  667.63   19.60
  -2   2  -4  812.22   19.10
  -2   2  -4  834.42   17.70
  -2   2  -4  823.82   19.60
  -2   2  -4  808.12   18.00
   2  -2   4  809.92   18.00
   2  -2   4  804.22   18.80
  -3   2  -4   73.89    4.50
  -3   2  -4   74.69    3.70
  -3   2  -4   72.09    4.10
  -3   2  -4   72.69    3.40
  -3   2  -4   80.39    4.00
   3  -2   4   77.19    2.20
   3  -2   4   75.39    4.00
   3  -2   4   73.89    3.70
  -4   2  -4 1469.05   32.70
  -4   2  -4 1494.65   32.30
  -4   2  -4 1518.85   34.40
  -4   2  -4 1502.15   30.50
  -4   2  -4 1483.25   36.80
  -4   2  -4 1469.75   34.40
  -4   2  -4 1523.05   36.00
   4  -2   4 1484.75   30.40
   4  -2   4 1485.65   33.60
   4  -2   4 1487.95   32.70
  -5   2  -4  760.62   20.50
  -5   2  -4  800.92   17.70
  -5   2  -4  800.22   20.00
  -5   2  -4  802.02   20.70
  -5   2  -4  783.42   19.20
  -5   2  -4  767.92   21.80
  -5   2  -4  801.72   22.80
   5  -2   4  791.92   20.40
   5  -2   4  798.32   19.70
   5  -2   4  796.42   17.60
  -6   2  -4  583.54   18.70
  -6   2  -4  552.34   16.40
  -6   2  -4  567.54   16.60
  -6   2  -4  540.45   13.80
  -6   2  -4  543.15   17.40
  -6   2  -4  543.65   15.90
  -6   2  -4  563.44   15.30
   6  -2   4  572.54   15.80
   6  -2   4  566.94   16.40
   6  -2   4  571.54   13.80
  -7   2  -4  743.13   22.60
  -7   2  -4  784.62   21.50
  -7   2  -4  759.02   20.90
  -7   2  -4  741.83   21.00
   7  -2   4  773.52   21.40
  -8   2  -4  157.98    8.10
  -8   2  -4  164.88    8.50
  -8   2  -4  167.08    8.50
  -8   2  -4  176.38    9.50
   8  -2   4  188.08    9.10
  -9   2  -4  101.99    7.30
  -9   2  -4  112.19    7.30
  -9   2  -4  120.39    7.30
  -9   2  -4  109.29    8.00
   9  -2   4  109.99    7.50
 -10   2  -4   74.69    8.00
 -10   2  -4   88.99    8.20
 -10   2  -4   83.39    6.80
  10  -2   4   56.99    6.60
 -11   2  -4    3.90    3.10
 -11   2  -4    0.90    2.70
 -11   2  -4    1.90    2.60
  11  -2   4    0.60    2.90
  11   1  -4   13.90    4.30
 -11  -1   4    3.60    2.80
 -11  -1   4    4.80    3.50
 -11  -1   4   14.10    4.00
  10   1  -4   24.00    3.70
  10   1  -4   21.20    4.60
 -10  -1   4   26.30    4.50
 -10  -1   4   26.60    4.50
 -10  -1   4   24.30    3.40
 -10  -1   4   33.50    5.40
 -10  -1   4   17.60    3.90
   9   1  -4   22.70    4.40
  -9  -1   4   24.40    4.20
  -9  -1   4   22.40    4.00
  -9  -1   4   14.20    3.50
  -9  -1   4   22.60    3.00
  -9  -1   4   23.40    4.10
   8   1  -4   27.50    4.00
  -8  -1   4   41.80    4.30
  -8  -1   4   35.10    3.50
  -8  -1   4   30.10    4.20
  -8  -1   4   35.40    4.80
  -8  -1   4   40.90    4.70
  -8  -1   4   39.10    4.70
  -7  -1   4   34.60    4.00
  -7  -1   4   27.30    3.70
  -7  -1   4   34.20    3.60
  -7  -1   4   27.40    3.90
  -7  -1   4   34.00    4.20
  -7  -1   4   32.80    2.60
  -6  -1   4  204.18    8.40
  -6  -1   4  211.58    8.10
  -6  -1   4  187.18    8.30
  -6  -1   4  199.38    8.50
  -6  -1   4  209.88    7.70
   5   1  -4    0.20    0.80
  -5  -1   4    1.40    1.10
  -5  -1   4    0.40    0.90
  -5  -1   4   -0.70    0.90
  -5  -1   4    0.90    1.20
  -5  -1   4   -1.00    1.00
   4   1  -4  110.99    4.10
  -4  -1   4  109.89    5.10
  -4  -1   4   96.19    4.80
  -4  -1   4  105.59    4.60
  -4  -1   4  111.49    5.10
  -4  -1   4  106.59    4.80
   3   1  -4   31.10    1.60
  -3  -1   4   29.20    2.40
  -3  -1   4   26.20    2.60
  -3  -1   4   27.40    2.20
  -3  -1   4   29.10    2.20
  -3  -1   4   26.90    2.30
  -2  -1   4   91.09    3.90
  -2  -1   4   86.69    3.90
  -2  -1   4   90.49    3.70
  -2  -1   4   89.89    3.80
   1   1  -4  821.92   19.80
   1   1  -4  834.52   17.80
   1   1  -4  819.22   17.80
   1   1  -4  813.22   17.70
  -1  -1   4  841.12   18.10
  -1  -1   4  817.22   17.90
  -1  -1   4  821.92   18.90
  -1  -1   4  788.42   19.30
   0   1  -4  126.39    4.00
   0   1  -4  124.79    4.70
   0   1  -4  125.79    4.90
   0   1  -4  127.89    4.00
   0  -1   4  127.69    3.30
   0  -1   4  131.09    4.30
   0  -1   4  130.19    4.40
   0  -1   4  128.99    3.60
   0  -1   4  123.39    3.30
   0  -1   4  128.49    4.60
  -1   1  -4   13.50    1.40
  -1   1  -4   13.10    1.40
  -1   1  -4   10.50    1.50
  -1   1  -4   13.00    0.60
  -1   1  -4   11.60    1.60
  -1   1  -4   13.90    1.80
   1  -1   4   13.50    1.60
   1  -1   4   10.70    1.20
   1  -1   4   12.50    1.60
  -2   1  -4 1210.48   25.70
  -2   1  -4 1184.28   28.40
  -2   1  -4 1223.58   28.10
  -2   1  -4 1192.58   26.60
  -2   1  -4 1195.08   27.30
  -2   1  -4 1209.48   25.10
   2  -1   4 1195.18   25.40
   2  -1   4 1206.98   26.10
  -3   1  -4   47.20    2.60
  -3   1  -4   53.09    3.30
  -3   1  -4   45.20    3.30
  -3   1  -4   48.40    3.40
  -3   1  -4   47.40    3.10
  -3   1  -4   47.80    1.70
  -3   1  -4   46.80    2.70
   3  -1   4   50.79    2.90
   3  -1   4   53.29    2.90
  -4   1  -4    8.00    1.80
  -4   1  -4    9.20    1.10
  -4   1  -4    7.60    1.50
  -4   1  -4    6.30    1.80
  -4   1  -4    8.30    1.50
  -4   1  -4    6.40    1.70
  -4   1  -4   10.10    1.70
   4  -1   4    8.50    1.60
   4  -1   4    9.30    1.70
  -5   1  -4    6.80    2.00
  -5   1  -4    9.00    1.80
  -5   1  -4   10.80    2.00
  -5   1  -4    9.80    1.90
  -5   1  -4   10.30    1.40
  -5   1  -4    9.70    1.90
   5  -1   4   11.40    2.10
   5  -1   4   12.20    2.20
  -6   1  -4  125.09    5.60
  -6   1  -4  136.09    7.40
  -6   1  -4  120.69    4.80
  -6   1  -4  113.89    5.80
  -6   1  -4  111.49    5.60
  -6   1  -4  117.39    6.10
   6  -1   4  115.09    5.90
  -7   1  -4   47.10    3.30
  -7   1  -4   37.30    4.50
  -7   1  -4   40.50    4.30
  -7   1  -4   48.50    3.90
  -7   1  -4   50.19    5.00
  -7   1  -4   50.09    4.10
   7  -1   4   37.70    4.20
  -8   1  -4    9.20    2.60
  -8   1  -4   11.20    2.70
  -8   1  -4    9.40    2.10
  -8   1  -4   11.50    2.60
  -8   1  -4    9.00    2.60
   8  -1   4    8.20    2.40
  -9   1  -4   88.49    6.30
  -9   1  -4   98.69    7.30
  -9   1  -4   83.69    6.40
  -9   1  -4   89.09    6.20
   9  -1   4   98.99    6.80
 -10   1  -4   -1.10    1.60
 -10   1  -4   -0.10    2.10
 -10   1  -4   -0.30    1.80
 -10   1  -4   -1.50    1.70
  10  -1   4   -1.00    2.10
 -11   1  -4    2.50    3.00
 -11   1  -4    0.10    2.10
 -11   1  -4    0.10    2.60
  11  -1   4    0.30    2.40
 -12   1  -4   15.70    4.80
 -12   1  -4   17.80    4.70
  12  -1   4   21.80    5.00
  11   0  -4  137.79    9.80
  11   0  -4  119.79    8.90
 -11   0   4  123.39    9.00
 -11   0   4  118.29    9.10
 -11   0   4  122.39    9.20
  10   0  -4   54.89    6.90
  10   0  -4   45.40    5.90
 -10   0   4   45.60    5.90
 -10   0   4   43.60    5.80
 -10   0   4   44.90    4.60
 -10   0   4   45.20    6.20
 -10   0   4   45.80    6.00
   9   0  -4   65.19    6.90
  -9   0   4   64.19    6.70
  -9   0   4   63.99    6.80
  -9   0   4   53.79    6.30
  -9   0   4   68.59    6.70
  -9   0   4   64.19    4.40
   8   0  -4   19.30    3.80
  -8   0   4   18.90    3.60
  -8   0   4   20.80    3.60
  -8   0   4   20.30    3.70
  -8   0   4   15.20    3.30
   7   0  -4  789.62   22.00
  -7   0   4  785.42   22.50
  -7   0   4  803.02   20.30
  -7   0   4  770.02   21.60
  -7   0   4  789.22   22.20
   6   0  -4   93.29    5.60
  -6   0   4  102.59    5.90
  -6   0   4  107.49    5.90
  -6   0   4   99.39    5.80
  -6   0   4  103.89    4.90
  -6   0   4  106.59    5.70
   5   0  -4  267.87    8.70
  -5   0   4  263.67    9.30
  -5   0   4  262.77    8.20
  -5   0   4  263.27    9.50
  -5   0   4  262.97    7.30
  -5   0   4  260.07    9.50
  -5   0   4  269.27    9.30
   4   0  -4    9.60    1.50
  -4   0   4   10.40    1.80
  -4   0   4   10.80    1.20
  -4   0   4    9.10    1.70
  -4   0   4   10.20    1.60
  -4   0   4   10.80    2.00
  -4   0   4    8.80    1.90
   3   0  -4  635.94   14.80
  -3   0   4  617.14   15.70
  -3   0   4  623.64   15.00
  -3   0   4  618.84   15.90
  -3   0   4  641.64   16.10
  -3   0   4  628.24   15.70
   2   0  -4 2267.47   46.90
   2   0  -4 2301.47   47.10
  -2   0   4 1933.81   48.00
  -2   0   4 2265.17   47.90
  -2   0   4 2296.17   46.10
  -2   0   4 2269.37   46.10
   1   0  -4  162.78    4.90
   1   0  -4  161.98    5.30
  -1   0   4  157.38    5.20
  -1   0   4  155.08    4.90
  -1   0   4  124.99    4.70
  -1   0   4  165.88    5.10
  -1   0   4  161.78    5.00
   0   0  -4  415.96   10.10
   0   0  -4  422.96    9.70
   0   0  -4  412.76   10.00
   0   0  -4  423.36   10.90
   0   0  -4  410.56   10.70
   0   0   4  428.26   10.50
   0   0   4  422.76    9.70
   0   0   4  418.66    8.70
   0   0   4  424.66   10.50
  -1   0  -4 2475.65   52.49
  -1   0  -4 2517.75   50.89
  -1   0  -4 2540.45   54.49
  -1   0  -4 2518.25   53.19
  -1   0  -4 2580.74   49.99
   1   0   4 2551.14   51.19
   1   0   4 2549.65   54.29
   1   0   4 2540.95   51.39
   1   0   4 2518.75   49.99
  -2   0  -4 2413.66   55.19
  -2   0  -4 2571.14   52.39
  -2   0  -4 2537.05   50.79
  -2   0  -4 2526.65   54.59
  -2   0  -4 2543.55   49.99
  -2   0  -4 2489.55   53.09
  -2   0  -4 2586.04   49.40
   2   0   4 2428.16   50.29
   2   0   4 2482.65   50.99
   2   0   4 2503.75   50.19
  -3   0  -4  627.84   13.70
  -3   0  -4  597.14   15.60
  -3   0  -4  580.84   13.90
  -3   0  -4  615.84   14.30
  -3   0  -4  596.34   12.70
  -3   0  -4  589.94   16.00
  -3   0  -4  545.05   15.10
   3   0   4  579.84   14.00
   3   0   4  614.34   14.20
  -4   0  -4  126.99    5.00
  -4   0  -4  134.59    5.90
  -4   0  -4  132.89    4.00
  -4   0  -4  127.09    5.60
  -4   0  -4  121.99    4.70
  -4   0  -4  121.39    4.60
  -4   0  -4  130.39    6.10
   4   0   4  134.39    5.10
  -5   0  -4  716.03   17.60
  -5   0  -4  710.43   17.00
  -5   0  -4  715.93   18.70
  -5   0  -4  717.73   20.10
  -5   0  -4  717.43   16.10
  -5   0  -4  679.63   19.10
  -5   0  -4  692.43   17.50
   5   0   4  685.23   17.60
  -6   0  -4  509.05   13.70
  -6   0  -4  517.95   14.30
  -6   0  -4  524.15   13.10
  -6   0  -4  484.95   14.90
  -6   0  -4  525.55   16.50
  -6   0  -4  516.85   14.30
   6   0   4  505.75   14.50
  -7   0  -4  633.64   16.50
  -7   0  -4  567.24   18.40
  -7   0  -4  640.24   18.00
  -7   0  -4  610.64   15.70
  -7   0  -4  612.44   17.00
  -7   0  -4  612.14   17.10
  -7   0  -4  606.14   19.40
   7   0   4  592.14   17.20
  -8   0  -4    6.60    2.10
  -8   0  -4    9.80    2.10
  -8   0  -4   10.00    2.30
  -8   0  -4    7.70    2.30
  -8   0  -4    8.50    2.20
  -8   0  -4    8.50    2.70
   8   0   4    9.80    2.50
  -9   0  -4  318.27   11.10
  -9   0  -4  310.47   13.30
  -9   0  -4  310.97   12.50
  -9   0  -4  334.97   12.60
  -9   0  -4  328.57   12.20
   9   0   4  328.07   12.70
 -10   0  -4    5.50    2.70
 -10   0  -4    6.30    2.50
 -10   0  -4    7.30    2.60
 -10   0  -4    4.50    2.50
  10   0   4    1.70    2.20
 -11   0  -4  116.09    8.60
 -11   0  -4  112.79    7.90
 -11   0  -4  130.59    9.30
 -11   0  -4  115.89    8.00
  11   0   4  125.99    8.60
 -12   0  -4   66.19    7.60
 -12   0  -4   70.89    7.50
 -12   0  -4   77.09    8.70
  12   0   4   65.59    7.70
  11  -1  -4   11.10    4.50
  11  -1  -4    6.10    3.70
 -11   1   4   10.20    4.20
 -11   1   4    8.90    4.00
  10  -1  -4   10.40    3.70
  10  -1  -4    8.00    3.40
 -10   1   4    2.60    2.90
 -10   1   4    9.90    3.20
 -10   1   4    9.90    3.40
   9  -1  -4    2.10    2.20
   9  -1  -4    6.30    2.80
  -9   1   4    9.50    3.20
  -9   1   4    4.70    2.80
  -9   1   4    7.80    2.80
  -9   1   4    2.00    2.40
   8  -1  -4    2.00    2.00
   8  -1  -4   -1.00    1.80
  -8   1   4    2.30    2.20
  -8   1   4    2.80    1.80
  -8   1   4    1.30    2.20
  -8   1   4    0.30    1.90
   7  -1  -4  202.68    9.00
   7  -1  -4  195.08    9.10
  -7   1   4  208.48    9.50
  -7   1   4  197.98    9.30
  -7   1   4  218.78    9.70
  -7   1   4  212.18    9.00
   6  -1  -4    1.40    1.60
   6  -1  -4    3.20    1.80
  -6   1   4    3.70    1.90
  -6   1   4    1.80    1.70
  -6   1   4    3.40    1.50
  -6   1   4    3.90    1.90
   5  -1  -4   15.80    2.60
   5  -1  -4   13.30    2.50
  -5   1   4   16.70    2.70
  -5   1   4   20.00    2.50
  -5   1   4   17.60    2.90
  -5   1   4   21.20    3.20
  -5   1   4   17.50    2.00
   4  -1  -4  100.99    5.00
   4  -1  -4  111.19    4.70
   4  -1  -4  115.09    5.30
  -4   1   4  108.89    5.30
  -4   1   4  118.39    5.00
  -4   1   4   93.49    3.90
  -4   1   4  111.39    5.50
  -4   1   4  106.09    5.30
  -4   1   4  108.79    3.90
   3  -1  -4   15.80    1.70
   3  -1  -4   18.20    1.50
   3  -1  -4   19.60    2.30
  -3   1   4   28.00    2.80
  -3   1   4   20.00    1.60
  -3   1   4   18.00    1.30
  -3   1   4   18.00    2.30
  -3   1   4   19.90    2.60
  -3   1   4   15.70    1.80
   2  -1  -4  494.15   12.50
   2  -1  -4  501.95   11.70
   2  -1  -4  479.25   11.80
  -2   1   4  493.55   11.60
  -2   1   4  495.55   12.70
  -2   1   4  483.85   10.50
  -2   1   4  492.75   12.70
  -2   1   4  486.25   12.80
  -2   1   4  498.55   12.30
   1  -1  -4  517.95   12.20
   1  -1  -4  512.25   11.90
   1  -1  -4  513.85   12.40
   1  -1  -4  513.85   11.90
  -1   1   4  512.85   12.50
  -1   1   4  509.65   12.80
  -1   1   4  527.55   12.20
  -1   1   4  496.45   10.60
  -1   1   4  519.15   11.90
  -1   1   4  494.75   12.40
   0  -1  -4 1395.96   30.00
   0  -1  -4 1354.36   30.20
   0  -1  -4 1387.96   29.60
   0  -1  -4 1381.66   28.70
   0  -1  -4 1368.46   30.00
   0   1   4 1320.57   29.30
   0   1   4 1415.26   29.80
   0   1   4 1390.16   27.50
   0   1   4 1380.66   29.30
  -1  -1  -4   -0.70    0.40
  -1  -1  -4    0.00    0.60
  -1  -1  -4   -0.60    0.30
  -1  -1  -4   -0.30    0.40
  -1  -1  -4   -0.70    0.40
  -1  -1  -4   -0.60    0.50
  -1  -1  -4    0.10    0.50
   1   1   4    0.00    0.40
   1   1   4   -0.60    0.30
   1   1   4    0.50    0.70
   1   1   4   -0.50    0.30
  -2  -1  -4    5.50    1.20
  -2  -1  -4    6.10    0.90
  -2  -1  -4    8.20    1.00
  -2  -1  -4    8.90    1.40
  -2  -1  -4    7.20    0.50
  -2  -1  -4    7.10    1.20
  -2  -1  -4    5.80    1.20
   2   1   4    6.40    1.10
   2   1   4    7.90    0.90
   2   1   4    6.50    1.00
  -3  -1  -4 1176.98   28.10
  -3  -1  -4 1179.08   24.40
  -3  -1  -4 1152.78   25.00
  -3  -1  -4 1197.58   27.30
  -3  -1  -4 1164.18   24.80
  -3  -1  -4 1143.59   26.80
  -3  -1  -4 1182.88   25.40
   3   1   4 1195.38   25.00
   3   1   4 1175.68   27.40
   3   1   4 1165.28   25.00
  -4  -1  -4   77.99    3.50
  -4  -1  -4   80.99    3.20
  -4  -1  -4   88.69    3.90
  -4  -1  -4   77.79    3.10
  -4  -1  -4   91.59    4.80
  -4  -1  -4   82.49    4.20
   4   1   4   79.79    3.60
   4   1   4   75.19    4.00
  -5  -1  -4  107.49    5.40
  -5  -1  -4   99.49    4.40
  -5  -1  -4  101.19    5.60
  -5  -1  -4  100.49    4.00
  -5  -1  -4  106.69    4.80
  -5  -1  -4  101.59    4.20
  -5  -1  -4  101.19    5.20
   5   1   4  102.89    4.60
  -6  -1  -4    9.60    1.70
  -6  -1  -4   10.80    2.20
  -6  -1  -4    7.30    1.70
  -6  -1  -4   10.10    1.70
  -6  -1  -4    7.10    1.50
  -6  -1  -4    8.10    1.80
  -6  -1  -4    7.10    2.00
   6   1   4    7.90    1.70
  -7  -1  -4    3.10    1.70
  -7  -1  -4    1.10    1.30
  -7  -1  -4    2.60    1.20
  -7  -1  -4    3.20    1.50
  -7  -1  -4    1.10    1.40
  -7  -1  -4    3.00    1.50
  -7  -1  -4    2.80    1.40
   7   1   4    2.10    1.40
  -8  -1  -4    0.50    1.30
  -8  -1  -4   -1.00    1.20
  -8  -1  -4   -0.70    1.30
  -8  -1  -4    1.00    1.20
  -8  -1  -4   -1.70    1.10
  -8  -1  -4   -0.20    1.20
   8   1   4    1.20    1.50
  -9  -1  -4   41.00    4.40
  -9  -1  -4   44.10    4.80
  -9  -1  -4   29.20    4.20
  -9  -1  -4   34.90    4.60
  -9  -1  -4   37.80    4.80
   9   1   4   35.40    4.40
 -10  -1  -4  238.38   10.20
 -10  -1  -4  215.58   10.40
 -10  -1  -4  251.97   12.00
 -10  -1  -4  211.88   10.60
 -10  -1  -4  230.18    9.80
  10   1   4  235.88   10.80
 -11  -1  -4    3.80    2.30
 -11  -1  -4    8.40    3.10
 -11  -1  -4    3.20    2.50
 -11  -1  -4    4.50    2.70
  11   1   4    6.20    3.00
 -12  -1  -4    7.50    3.80
 -12  -1  -4   12.20    3.50
 -12  -1  -4    9.90    3.90
 -12  -1  -4    9.60    3.80
  12   1   4   18.90    4.60
  10  -2  -4   51.29    6.80
  10  -2  -4   50.29    6.40
 -10   2   4   47.70    6.60
   9  -2  -4   64.19    6.50
   9  -2  -4   65.59    7.20
  -9   2   4   66.19    7.20
  -9   2   4   61.69    7.10
  -9   2   4   70.29    7.30
   8  -2  -4   58.99    6.50
   8  -2  -4   51.19    5.50
  -8   2   4   66.69    6.70
  -8   2   4   57.59    6.40
  -8   2   4   58.99    5.10
  -8   2   4   62.49    6.40
   7  -2  -4  134.39    7.60
   7  -2  -4  157.68    8.00
  -7   2   4  146.09    7.90
  -7   2   4  141.29    8.00
  -7   2   4  143.39    7.30
  -7   2   4  137.29    8.00
   6  -2  -4   24.40    3.40
   6  -2  -4   25.40    3.60
  -6   2   4   22.50    3.40
  -6   2   4   23.70    3.80
  -6   2   4   25.70    3.90
  -6   2   4   23.80    3.20
   5  -2  -4 2986.80   63.39
   5  -2  -4 2864.61   62.79
   5  -2  -4 2915.21   65.59
  -5   2   4 3052.99   65.59
  -5   2   4 2943.11   65.99
  -5   2   4 3001.40   63.49
  -5   2   4 2899.11   63.39
   4  -2  -4  335.97   10.50
   4  -2  -4  347.37   10.60
   4  -2  -4  347.77   10.80
  -4   2   4  328.47   10.80
  -4   2   4  341.07    9.70
  -4   2   4  328.67   11.10
  -4   2   4  336.27   11.10
  -4   2   4  339.77   10.20
  -4   2   4  337.27    8.50
   3  -2  -4 1067.39   26.00
   3  -2  -4 1136.59   25.60
   3  -2  -4 1114.29   25.20
  -3   2   4 1047.00   26.20
  -3   2   4 1083.39   25.60
  -3   2   4 1122.69   26.20
  -3   2   4 1104.29   25.40
  -3   2   4 1131.09   23.40
  -3   2   4 1111.89   23.50
   2  -2  -4   83.69    3.70
   2  -2  -4   87.69    3.00
   2  -2  -4   77.59    3.40
   2  -2  -4   97.59    4.30
   2  -2  -4   84.69    3.70
  -2   2   4   90.79    4.10
  -2   2   4   89.59    4.50
  -2   2   4   80.29    4.10
  -2   2   4   89.59    2.90
  -2   2   4   86.59    3.30
  -2   2   4   77.29    3.00
   1  -2  -4  814.62   17.20
   1  -2  -4  775.02   18.20
   1  -2  -4  793.52   17.30
   1  -2  -4  767.52   18.40
  -1   2   4  773.32   16.60
  -1   2   4  789.32   17.40
  -1   2   4  772.72   18.20
  -1   2   4  799.02   18.70
   0  -2  -4  821.12   17.70
   0  -2  -4  805.22   18.90
   0  -2  -4  828.42   18.00
   0  -2  -4  821.02   16.90
   0  -2  -4  814.02   18.30
   0   2   4  804.22   17.10
   0   2   4  788.02   18.00
  -1  -2  -4   41.30    1.80
  -1  -2  -4   42.00    2.40
  -1  -2  -4   38.50    2.20
  -1  -2  -4   39.30    1.80
  -1  -2  -4   37.90    2.20
  -1  -2  -4   38.70    2.40
  -1  -2  -4   40.10    2.30
  -1  -2  -4   38.60    1.40
   1   2   4   38.90    1.40
   1   2   4   43.40    2.30
   1   2   4   39.20    2.60
   1   2   4   40.00    1.90
  -2  -2  -4   87.89    3.30
  -2  -2  -4   94.19    3.90
  -2  -2  -4   89.69    3.80
  -2  -2  -4   88.89    3.20
  -2  -2  -4   99.49    3.70
  -2  -2  -4   89.69    3.30
  -2  -2  -4   91.09    4.10
   2   2   4   87.39    3.80
   2   2   4   84.49    3.20
   2   2   4   95.69    3.90
   2   2   4   87.99    2.30
  -3  -2  -4  383.36    9.70
  -3  -2  -4  399.96   10.60
  -3  -2  -4  394.06   11.60
  -3  -2  -4  393.76   11.10
  -3  -2  -4  395.36    9.70
  -3  -2  -4  400.16   10.20
   3   2   4  385.16   11.00
   3   2   4  391.36    9.20
   3   2   4  409.96    8.70
  -4  -2  -4 1150.78   25.00
  -4  -2  -4 1141.99   28.60
  -4  -2  -4 1185.78   27.40
  -4  -2  -4 1186.28   25.20
  -4  -2  -4 1199.28   25.60
  -4  -2  -4 1163.28   25.00
  -4  -2  -4 1163.48   27.10
   4   2   4 1144.79   27.80
   4   2   4 1120.49   25.00
  -5  -2  -4  832.42   21.20
  -5  -2  -4  847.72   22.30
  -5  -2  -4  815.22   19.10
  -5  -2  -4  809.12   19.40
  -5  -2  -4  819.62   19.00
  -5  -2  -4  801.32   18.80
   5   2   4  815.22   19.20
   5   2   4  831.12   21.40
  -6  -2  -4  116.39    4.90
  -6  -2  -4  109.39    5.80
  -6  -2  -4  122.49    6.50
  -6  -2  -4  114.59    5.30
  -6  -2  -4  107.99    4.60
  -6  -2  -4  126.09    5.20
   6   2   4  119.79    6.00
   6   2   4  118.09    5.20
  -7  -2  -4  788.82   19.50
  -7  -2  -4  788.82   19.40
  -7  -2  -4  796.22   20.10
  -7  -2  -4  784.12   22.90
  -7  -2  -4  770.22   19.80
  -7  -2  -4  786.12   21.60
  -7  -2  -4  775.52   21.90
   7   2   4  833.02   22.20
   7   2   4  763.62   20.10
  -8  -2  -4  365.86   11.40
  -8  -2  -4  333.47   11.20
  -8  -2  -4  341.97   13.00
  -8  -2  -4  371.96   11.50
  -8  -2  -4  344.17   11.80
  -8  -2  -4  368.46   13.00
   8   2   4  336.37   11.80
   8   2   4  376.56   13.20
  -9  -2  -4  557.04   19.20
  -9  -2  -4  599.94   17.20
  -9  -2  -4  587.74   17.80
  -9  -2  -4  619.94   19.10
  -9  -2  -4  608.04   17.20
  -9  -2  -4  626.84   17.60
   9   2   4  609.94   19.50
   9   2   4  582.74   17.90
 -10  -2  -4   69.09    5.40
 -10  -2  -4   63.89    5.20
 -10  -2  -4   61.39    6.00
 -10  -2  -4   52.99    6.10
 -10  -2  -4   81.09    7.60
  10   2   4   66.09    6.50
 -11  -2  -4  144.89    8.30
 -11  -2  -4  143.99    8.90
 -11  -2  -4  166.28    9.20
 -11  -2  -4  155.38    8.40
 -11  -2  -4  147.19    9.50
  11   2   4  131.49    8.50
 -12  -2  -4  113.59    8.80
 -12  -2  -4  112.49    8.40
 -12  -2  -4  113.49    8.30
  12   2   4  119.79    8.50
 -13  -2  -4  139.39    9.90
  10  -3  -4    2.90    3.30
  10  -3  -4   -1.40    3.00
 -10   3   4    2.00    3.20
 -10   3   4    3.20    3.70
   9  -3  -4   53.59    6.70
   9  -3  -4   38.70    5.50
  -9   3   4   58.69    7.20
  -9   3   4   56.69    6.70
  -9   3   4   54.19    6.50
   8  -3  -4    2.80    2.50
   8  -3  -4    1.70    2.30
  -8   3   4    2.10    2.30
  -8   3   4   -0.30    2.10
  -8   3   4    1.70    2.40
   7  -3  -4   16.40    3.50
   7  -3  -4   15.20    3.40
  -7   3   4   19.90    3.90
  -7   3   4   25.20    4.30
  -7   3   4   10.60    2.80
   6  -3  -4   54.79    5.20
   6  -3  -4   42.40    4.60
  -6   3   4   62.29    5.80
  -6   3   4   49.70    5.40
  -6   3   4   51.59    5.30
  -6   3   4   65.69    4.40
   5  -3  -4  780.12   21.10
   5  -3  -4  778.42   21.10
   5  -3  -4  825.42   21.20
  -5   3   4  801.22   20.60
  -5   3   4  789.22   22.10
  -5   3   4  781.42   21.80
  -5   3   4  802.22   21.40
   4  -3  -4  105.49    5.10
   4  -3  -4   95.69    5.30
   4  -3  -4  100.69    5.20
  -4   3   4   98.39    4.60
  -4   3   4  105.89    5.70
  -4   3   4   98.19    5.50
  -4   3   4  110.69    6.00
   3  -3  -4  288.57    9.30
   3  -3  -4  306.07    9.80
   3  -3  -4  320.97   10.00
   3  -3  -4  308.57    9.30
  -3   3   4  296.67   10.00
  -3   3   4  293.57    9.80
  -3   3   4  299.37    8.50
  -3   3   4  313.17   10.50
   2  -3  -4    0.00    0.80
   2  -3  -4   -0.70    0.70
   2  -3  -4    0.00    0.90
   2  -3  -4   -0.10    0.70
  -2   3   4    0.50    0.90
  -2   3   4    0.10    0.50
  -2   3   4   -0.10    0.90
  -2   3   4    0.40    0.60
  -2   3   4    0.30    0.90
   1  -3  -4    0.40    0.40
   1  -3  -4    1.10    0.90
   1  -3  -4    1.10    0.70
   1  -3  -4    0.50    0.70
   1  -3  -4    2.20    0.70
  -1   3   4   -0.40    0.40
  -1   3   4    0.00    0.70
  -1   3   4    0.20    0.30
  -1   3   4   -0.70    0.60
   0  -3  -4    8.10    1.40
   0  -3  -4    9.40    1.60
   0  -3  -4   11.30    1.10
   0  -3  -4   10.80    1.70
   0  -3  -4    9.80    1.10
   0   3   4    9.20    1.30
   0   3   4    8.70    1.50
   0   3   4    7.80    1.10
   0   3   4    6.10    1.40
  -1  -3  -4  387.36   10.50
  -1  -3  -4  425.76    9.00
  -1  -3  -4  420.96    9.80
  -1  -3  -4  426.66   10.30
  -1  -3  -4  410.06   10.60
  -1  -3  -4  407.76   11.50
  -1  -3  -4  413.96   11.30
   1   3   4  410.56   10.00
   1   3   4  422.66   11.30
   1   3   4  403.06   11.00
   1   3   4  423.16    9.80
  -2  -3  -4  315.97    8.40
  -2  -3  -4  308.87    9.40
  -2  -3  -4  302.07    8.60
  -2  -3  -4  296.17    9.00
  -2  -3  -4  302.47    7.70
  -2  -3  -4  311.67    8.40
  -2  -3  -4  307.37    7.90
   2   3   4  295.37    9.00
   2   3   4  305.57    8.70
   2   3   4  300.57    7.00
   2   3   4  312.67    8.10
  -3  -3  -4  555.84   14.10
  -3  -3  -4  578.34   13.80
  -3  -3  -4  578.44   13.60
  -3  -3  -4  594.04   16.00
  -3  -3  -4  581.34   13.90
  -3  -3  -4  581.74   14.80
   3   3   4  581.94   15.40
   3   3   4  589.34   12.60
   3   3   4  583.14   12.40
   3   3   4  586.64   12.60
  -4  -3  -4  376.46    9.90
  -4  -3  -4  366.26   10.40
  -4  -3  -4  365.36   11.00
  -4  -3  -4  366.66   11.70
  -4  -3  -4  354.56    9.70
  -4  -3  -4  376.86    9.80
   4   3   4  363.76    9.00
   4   3   4  364.96   11.10
  -5  -3  -4   69.59    3.70
  -5  -3  -4   67.49    3.90
  -5  -3  -4   70.39    4.20
  -5  -3  -4   70.69    3.60
  -5  -3  -4   76.99    4.80
  -5  -3  -4   64.59    3.50
   5   3   4   72.49    3.40
   5   3   4   57.69    4.00
  -6  -3  -4   63.59    4.20
  -6  -3  -4   75.19    3.90
  -6  -3  -4   67.29    4.90
  -6  -3  -4   63.59    3.90
  -6  -3  -4   67.19    3.30
  -6  -3  -4   68.29    3.90
   6   3   4   72.09    3.80
   6   3   4   63.89    4.40
  -7  -3  -4   30.70    4.30
  -7  -3  -4   40.80    3.80
  -7  -3  -4   34.10    4.00
  -7  -3  -4   26.30    3.10
  -7  -3  -4   37.90    3.70
  -7  -3  -4   32.80    3.10
  -7  -3  -4   35.00    4.10
   7   3   4   31.60    3.40
   7   3   4   27.70    3.50
  -8  -3  -4   77.69    4.90
  -8  -3  -4   81.89    4.90
  -8  -3  -4   79.19    5.60
  -8  -3  -4   79.69    4.60
  -8  -3  -4   82.49    5.60
  -8  -3  -4   73.99    4.70
   8   3   4   70.59    4.80
   8   3   4   83.09    5.80
  -9  -3  -4   37.20    4.30
  -9  -3  -4   33.30    4.00
  -9  -3  -4   32.50    4.60
  -9  -3  -4   28.60    3.70
  -9  -3  -4   36.50    4.00
  -9  -3  -4   30.50    4.40
   9   3   4   30.70    4.10
   9   3   4   32.70    4.50
 -10  -3  -4  109.69    6.50
 -10  -3  -4  111.79    6.70
 -10  -3  -4  105.89    7.60
 -10  -3  -4  109.29    7.30
 -10  -3  -4  121.09    7.20
  10   3   4  114.19    7.10
 -11  -3  -4   42.90    5.80
 -11  -3  -4   35.90    4.90
 -11  -3  -4   47.40    5.70
 -11  -3  -4   50.79    6.30
  11   3   4   50.79    6.00
 -12  -3  -4    1.30    2.40
 -12  -3  -4    1.70    2.40
 -12  -3  -4    3.50    2.80
 -12  -3  -4    3.20    3.00
  12   3   4    0.50    2.70
 -13  -3  -4   16.70    4.60
 -13  -3  -4   20.20    4.70
  13   3   4   24.10    5.00
   9  -4  -4   57.69    7.10
   9  -4  -4   46.30    6.20
  -9   4   4   77.39    8.50
  -9   4   4   57.09    6.70
   8  -4  -4  595.04   19.80
   8  -4  -4  610.64   19.70
  -8   4   4  592.34   20.80
  -8   4   4  588.44   20.70
  -8   4   4  560.74   19.30
   7  -4  -4   25.60    4.20
   7  -4  -4   24.00    4.10
  -7   4   4   19.30    3.80
  -7   4   4   23.30    4.20
  -7   4   4   22.40    4.10
   6  -4  -4  213.78    9.70
   6  -4  -4  209.48    9.50
   6  -4  -4  227.18    9.50
  -6   4   4  216.78   10.40
  -6   4   4  215.68   10.10
  -6   4   4  233.38   10.10
   5  -4  -4  159.88    7.90
   5  -4  -4  174.78    7.80
   5  -4  -4  192.08    8.20
  -5   4   4  169.48    8.60
  -5   4   4  177.18    8.60
  -5   4   4  186.28    8.40
   4  -4  -4  344.47   11.00
   4  -4  -4  317.97   11.20
   4  -4  -4  344.17   11.30
  -4   4   4  325.57   12.00
  -4   4   4  333.47   11.50
  -4   4   4  330.67   11.80
   3  -4  -4  259.77    9.30
   3  -4  -4  276.67    8.90
   3  -4  -4  278.87    9.50
  -3   4   4  281.37   10.20
  -3   4   4  262.27    9.70
   2  -4  -4   31.10    3.10
   2  -4  -4   27.10    3.20
   2  -4  -4   28.90    2.70
  -2   4   4   26.00    1.60
  -2   4   4   19.60    2.80
  -2   4   4   26.00    3.00
   1  -4  -4   77.09    4.10
   1  -4  -4   79.29    4.20
   1  -4  -4   71.89    3.20
   1  -4  -4   66.99    3.90
  -1   4   4   71.29    3.80
  -1   4   4   80.79    4.20
  -1   4   4   66.19    3.30
   0  -4  -4  493.25   11.20
   0  -4  -4  506.75   11.20
   0  -4  -4  474.75   12.90
   0  -4  -4  496.25   13.80
   0  -4  -4  500.25   11.80
   0  -4  -4  482.85   13.70
   0   4   4  508.55   12.20
   0   4   4  509.05   12.90
   0   4   4  490.75   13.40
   0   4   4  509.65   13.90
  -1  -4  -4  118.79    3.10
  -1  -4  -4  120.49    5.30
  -1  -4  -4  125.99    4.20
  -1  -4  -4  121.09    5.30
  -1  -4  -4  123.69    4.30
  -1  -4  -4  120.79    4.90
   1   4   4  119.49    5.00
   1   4   4  127.39    4.50
   1   4   4  121.79    5.30
   1   4   4  131.89    4.40
  -2  -4  -4 3197.98   66.19
  -2  -4  -4 3033.20   64.39
  -2  -4  -4 3126.89   63.99
  -2  -4  -4 3111.09   70.09
  -2  -4  -4 3150.08   65.69
  -2  -4  -4 3228.68   69.79
  -2  -4  -4 3188.08   63.59
   2   4   4 3151.08   65.99
   2   4   4 3178.18   64.69
   2   4   4 3279.57   69.99
  -3  -4  -4  558.74   13.70
  -3  -4  -4  556.24   14.10
  -3  -4  -4  574.04   13.70
  -3  -4  -4  568.04   14.60
  -3  -4  -4  563.94   15.90
  -3  -4  -4  563.44   13.70
   3   4   4  578.04   15.70
   3   4   4  556.24   14.10
   3   4   4  579.34   13.00
  -4  -4  -4 4359.16   93.89
  -4  -4  -4 4463.85   89.09
  -4  -4  -4 4325.77   97.09
  -4  -4  -4 4391.76   88.39
  -4  -4  -4 4420.16   92.09
  -4  -4  -4 4342.47   88.39
   4   4   4 4386.96   88.09
   4   4   4 4572.74   91.39
   4   4   4 4484.95   96.59
  -5  -4  -4 1117.69   26.70
  -5  -4  -4 1091.49   25.20
  -5  -4  -4 1121.39   24.90
  -5  -4  -4 1099.79   26.80
  -5  -4  -4 1124.59   25.00
  -5  -4  -4 1128.99   28.70
   5   4   4 1068.29   24.40
  -6  -4  -4 1063.39   28.20
  -6  -4  -4 1063.69   24.70
  -6  -4  -4 1041.70   26.50
  -6  -4  -4 1060.29   26.50
  -6  -4  -4 1068.99   24.40
  -6  -4  -4 1036.80   24.40
   6   4   4 1033.40   24.10
   6   4   4 1062.99   27.30
  -7  -4  -4  232.68    8.30
  -7  -4  -4  234.48    9.60
  -7  -4  -4  228.98    8.20
  -7  -4  -4  235.68   10.20
  -7  -4  -4  235.38    8.50
  -7  -4  -4  223.78    9.10
   7   4   4  243.18    9.80
   7   4   4  221.38    8.10
  -8  -4  -4    7.00    2.20
  -8  -4  -4    6.40    1.90
  -8  -4  -4    4.50    1.70
  -8  -4  -4    8.30    2.10
  -8  -4  -4    9.40    1.80
  -8  -4  -4    7.90    2.00
   8   4   4    4.40    1.70
   8   4   4    8.30    2.40
  -9  -4  -4   91.69    5.70
  -9  -4  -4   96.89    5.40
  -9  -4  -4   77.09    5.30
  -9  -4  -4   92.09    5.80
  -9  -4  -4   89.29    6.30
  -9  -4  -4   97.39    6.60
   9   4   4  104.29    6.90
   9   4   4   86.49    5.60
 -10  -4  -4  289.77   12.60
 -10  -4  -4  301.37   11.60
 -10  -4  -4  286.87   11.30
 -10  -4  -4  286.27   12.60
  10   4   4  291.17   11.60
 -11  -4  -4    6.20    3.00
 -11  -4  -4    3.40    2.30
 -11  -4  -4    4.90    2.70
 -11  -4  -4    6.40    2.50
  11   4   4    1.80    2.40
 -12  -4  -4   32.80    5.20
 -12  -4  -4   30.20    5.10
 -12  -4  -4   34.80    5.60
 -12  -4  -4   33.60    5.80
  12   4   4   47.30    6.10
 -13  -4  -4   20.60    4.80
 -13  -4  -4   17.00    4.60
 -13  -4  -4   23.00    5.20
  13   4   4   17.10    4.60
   9  -5  -4    2.00    3.00
   9  -5  -4    2.60    3.60
  -9   5   4    0.70    3.40
   8  -5  -4    5.60    3.20
   8  -5  -4    4.50    3.10
  -8   5   4    4.80    3.30
   7  -5  -4   12.60    3.50
   7  -5  -4    5.10    2.70
  -7   5   4    9.50    3.60
  -7   5   4    8.70    3.40
   6  -5  -4   88.39    6.40
   6  -5  -4   84.99    6.20
   6  -5  -4   92.89    6.40
  -6   5   4   96.49    7.50
  -6   5   4   93.09    6.90
   5  -5  -4   99.69    6.30
   5  -5  -4  101.29    6.20
   5  -5  -4   97.19    6.10
  -5   5   4   98.99    6.70
  -5   5   4   92.19    6.70
   4  -5  -4   63.89    4.70
   4  -5  -4   63.99    4.50
   4  -5  -4   57.49    5.20
  -4   5   4   44.20    4.80
  -4   5   4   59.09    5.60
   3  -5  -4   64.39    4.00
   3  -5  -4   61.99    4.40
   3  -5  -4   60.29    4.40
  -3   5   4   63.59    4.90
  -3   5   4   57.29    4.40
   2  -5  -4   52.19    3.90
   2  -5  -4   51.89    3.30
   2  -5  -4   50.19    3.90
  -2   5   4   47.80    3.80
  -2   5   4   52.09    4.90
   1  -5  -4  350.26   11.40
   1  -5  -4  337.17   10.70
   1  -5  -4  365.56    9.60
  -1   5   4  351.56   11.00
   0  -5  -4  166.98    4.30
   0  -5  -4  159.68    6.40
   0  -5  -4  159.68    4.90
   0  -5  -4  155.18    6.70
   0   5   4  171.18    7.00
   0   5   4  155.98    6.10
   0   5   4  163.68    6.70
  -1  -5  -4   14.90    2.10
  -1  -5  -4   18.90    2.10
  -1  -5  -4   15.40    2.50
  -1  -5  -4   13.10    2.20
  -1  -5  -4   16.90    1.60
  -1  -5  -4   14.90    1.20
   1   5   4   15.00    2.30
   1   5   4   15.60    1.90
   1   5   4   14.70    2.10
  -2  -5  -4   10.80    1.60
  -2  -5  -4   10.60    1.70
  -2  -5  -4   10.90    0.90
  -2  -5  -4   13.70    2.10
  -2  -5  -4   11.90    1.80
  -2  -5  -4   12.90    2.30
   2   5   4   10.50    2.10
   2   5   4   12.10    2.10
  -3  -5  -4   13.40    1.50
  -3  -5  -4   14.40    1.90
  -3  -5  -4   13.50    1.80
  -3  -5  -4   13.20    2.50
  -3  -5  -4   12.30    2.00
  -3  -5  -4   13.80    2.00
   3   5   4   14.30    2.30
   3   5   4   15.90    1.70
   3   5   4   10.40    1.70
  -4  -5  -4  344.47   10.40
  -4  -5  -4  364.26   12.20
  -4  -5  -4  343.87   10.70
  -4  -5  -4  358.96   10.10
  -4  -5  -4  356.36    9.70
  -4  -5  -4  363.86   10.00
   4   5   4  339.57    9.20
   4   5   4  359.96   11.80
  -5  -5  -4  268.87    8.80
  -5  -5  -4  262.27    9.40
  -5  -5  -4  279.17    8.70
  -5  -5  -4  271.27   10.50
  -5  -5  -4  265.47    8.20
  -5  -5  -4  283.27    9.00
   5   5   4  266.17   10.00
   5   5   4  270.87    7.80
  -6  -5  -4   64.49    4.10
  -6  -5  -4   59.79    4.80
  -6  -5  -4   53.59    4.10
  -6  -5  -4   59.19    3.70
  -6  -5  -4   56.39    3.90
  -6  -5  -4   54.19    3.70
   6   5   4   61.39    3.50
   6   5   4   56.49    4.50
  -7  -5  -4   77.59    5.30
  -7  -5  -4   84.99    5.00
  -7  -5  -4   82.29    4.60
  -7  -5  -4   79.19    4.70
  -7  -5  -4   77.89    5.10
   7   5   4   84.39    4.50
   7   5   4   81.39    5.60
  -8  -5  -4    2.80    1.60
  -8  -5  -4    4.60    1.80
  -8  -5  -4    0.00    1.20
  -8  -5  -4    3.80    1.90
  -8  -5  -4    2.10    1.60
   8   5   4    5.60    1.90
   8   5   4    4.90    2.10
  -9  -5  -4   21.30    3.80
  -9  -5  -4   19.30    3.10
  -9  -5  -4   17.60    3.60
  -9  -5  -4   16.60    3.20
   9   5   4   10.30    3.30
   9   5   4   16.70    3.00
 -10  -5  -4   16.40    3.50
 -10  -5  -4   11.20    3.30
 -10  -5  -4   12.10    2.90
 -10  -5  -4   14.90    3.40
  10   5   4    9.80    2.70
 -11  -5  -4    1.80    2.10
 -11  -5  -4    1.70    2.20
 -11  -5  -4   -1.40    2.30
 -11  -5  -4   -0.10    2.20
  11   5   4    2.20    2.40
 -12  -5  -4   48.60    6.60
 -12  -5  -4   41.50    6.10
 -12  -5  -4   36.90    5.70
  12   5   4   36.60    5.70
 -13  -5  -4   -2.20    2.60
 -13  -5  -4   -2.60    3.00
  13   5   4    2.00    3.30
   8  -6  -4  103.99    8.40
   8  -6  -4   99.99    8.10
  -8   6   4   97.69    9.70
   7  -6  -4   94.09    7.40
   7  -6  -4  103.89    7.70
  -7   6   4   93.79    7.90
  -7   6   4  108.39    9.90
   6  -6  -4  150.88    8.50
   6  -6  -4  144.49    8.50
   6  -6  -4  170.58    9.30
  -6   6   4  161.48    9.90
  -6   6   4  176.18    9.90
   5  -6  -4  115.69    7.20
   5  -6  -4  119.19    7.30
   5  -6  -4  104.09    6.60
  -5   6   4  107.59    7.60
  -5   6   4  108.49    7.40
   4  -6  -4  145.39    7.70
   4  -6  -4  165.08    7.50
   4  -6  -4  150.28    7.90
  -4   6   4  151.08    8.20
  -4   6   4  136.09    8.10
   3  -6  -4  316.97   10.50
   3  -6  -4  323.67   11.90
   3  -6  -4  314.17   11.30
  -3   6   4  314.67   11.80
  -3   6   4  322.87   12.10
   2  -6  -4  111.69    6.20
   2  -6  -4  110.39    5.10
   2  -6  -4  109.19    6.00
  -2   6   4  106.49    6.00
  -2   6   4  116.29    6.50
   1  -6  -4  542.35   16.40
   1  -6  -4  536.55   15.30
   1  -6  -4  546.75   13.80
  -1   6   4  556.24   15.80
  -1   6   4  536.75   15.70
   0  -6  -4   58.99    3.00
   0  -6  -4   62.59    4.50
   0  -6  -4   58.09    4.10
   0   6   4   61.59    4.20
   0   6   4   61.29    3.90
  -1  -6  -4 1493.95   31.30
  -1  -6  -4 1453.95   30.60
  -1  -6  -4 1445.16   32.90
  -1  -6  -4 1416.96   35.70
   1   6   4 1466.85   32.80
   1   6   4 1459.15   33.50
  -2  -6  -4 1025.50   24.60
  -2  -6  -4 1035.80   27.00
  -2  -6  -4 1025.30   23.60
  -2  -6  -4 1040.20   23.70
   2   6   4 1062.69   27.10
   2   6   4 1013.70   24.20
   2   6   4 1049.00   24.60
  -3  -6  -4   29.80    2.70
  -3  -6  -4   27.80    3.60
  -3  -6  -4   25.80    2.70
  -3  -6  -4   35.40    3.60
  -3  -6  -4   28.10    1.90
  -3  -6  -4   31.40    3.00
   3   6   4   24.80    3.20
   3   6   4   27.60    2.30
   3   6   4   27.90    3.00
  -4  -6  -4  304.97    9.80
  -4  -6  -4  305.67    9.40
  -4  -6  -4  293.67   11.10
  -4  -6  -4  287.87    8.70
  -4  -6  -4  295.97    8.60
  -4  -6  -4  305.67    9.90
   4   6   4  294.27    8.60
  -5  -6  -4   52.99    3.90
  -5  -6  -4   52.99    3.60
  -5  -6  -4   46.70    3.80
  -5  -6  -4   54.39    3.40
  -5  -6  -4   52.79    3.20
  -5  -6  -4   46.90    4.90
   5   6   4   50.79    4.30
   5   6   4   51.39    3.00
  -6  -6  -4  235.78   10.30
  -6  -6  -4  243.98    7.90
  -6  -6  -4  229.38    8.80
  -6  -6  -4  228.98    9.30
  -6  -6  -4  232.28    8.40
  -6  -6  -4  236.48    8.70
   6   6   4  228.88    9.80
   6   6   4  248.88    7.90
  -7  -6  -4  195.28    8.20
  -7  -6  -4  205.28    8.40
  -7  -6  -4  208.08    7.50
  -7  -6  -4  193.48    7.90
  -7  -6  -4  185.68    8.70
   7   6   4  200.78    9.30
  -8  -6  -4   11.20    2.60
  -8  -6  -4   10.90    2.70
  -8  -6  -4   14.20    2.60
  -8  -6  -4   13.30    2.70
   8   6   4    8.00    2.90
   8   6   4   14.10    2.60
  -9  -6  -4  130.79    7.70
  -9  -6  -4  147.19    8.50
  -9  -6  -4  153.98    7.90
  -9  -6  -4  149.09    7.00
   9   6   4  144.69    7.20
 -10  -6  -4   42.50    5.20
 -10  -6  -4   40.80    5.30
 -10  -6  -4   37.80    5.20
  10   6   4   42.50    4.90
 -11  -6  -4  491.95   18.50
 -11  -6  -4  496.95   17.30
 -11  -6  -4  496.55   18.40
 -12  -6  -4   20.20    4.70
 -12  -6  -4   17.00    4.50
 -12  -6  -4   12.90    4.10
 -13  -6  -4  139.59   10.10
   7  -7  -4   34.40    5.50
  -7   7   4   31.70    6.10
   6  -7  -4   34.80    5.20
   6  -7  -4   28.80    4.80
  -6   7   4   29.00    5.50
  -6   7   4   33.40    5.40
   5  -7  -4    0.30    1.80
   5  -7  -4    1.70    2.20
  -5   7   4   -1.30    1.90
  -5   7   4   -0.90    2.30
   4  -7  -4   37.20    4.70
   4  -7  -4   47.90    5.50
   4  -7  -4   53.39    5.40
  -4   7   4   53.59    6.00
  -4   7   4   53.69    6.10
   3  -7  -4   -0.50    1.70
   3  -7  -4    1.30    1.70
   3  -7  -4    3.40    2.10
  -3   7   4    2.70    2.00
  -3   7   4    5.20    2.50
   2  -7  -4    1.00    1.70
   2  -7  -4   -1.10    1.30
   2  -7  -4    0.10    1.10
  -2   7   4    1.50    1.70
  -2   7   4   -0.60    1.40
   1  -7  -4   25.00    3.60
   1  -7  -4   32.60    3.80
  -1   7   4   33.60    3.80
  -1   7   4   34.00    4.10
   0  -7  -4   46.00    4.30
   0  -7  -4   43.40    4.70
   0   7   4   41.90    4.40
   0   7   4   39.40    4.00
  -1  -7  -4   36.90    3.90
  -1  -7  -4   43.20    4.90
   1   7   4   47.30    4.30
   1   7   4   43.50    3.50
  -2  -7  -4   59.09    4.30
  -2  -7  -4   63.29    3.50
  -2  -7  -4   61.09    3.70
  -2  -7  -4   58.29    4.70
   2   7   4   59.79    4.00
   2   7   4   56.99    3.90
  -3  -7  -4    1.00    1.50
  -3  -7  -4    1.70    1.10
  -3  -7  -4    0.80    1.10
  -3  -7  -4    0.10    1.40
   3   7   4    0.30    1.10
   3   7   4    0.20    1.00
  -4  -7  -4    1.80    1.70
  -4  -7  -4    0.30    1.10
  -4  -7  -4    0.70    1.30
  -4  -7  -4    1.50    1.10
   4   7   4    0.70    1.00
   4   7   4    2.60    1.30
  -5  -7  -4  181.88    7.90
  -5  -7  -4  188.48    9.10
  -5  -7  -4  176.88    6.50
  -5  -7  -4  188.28    7.90
  -5  -7  -4  174.88    6.70
   5   7   4  183.98    6.70
  -6  -7  -4   14.10    2.40
  -6  -7  -4   10.40    2.40
  -6  -7  -4    7.20    1.80
  -6  -7  -4   12.60    2.50
   6   7   4    9.80    1.90
  -7  -7  -4   15.10    3.10
  -7  -7  -4   18.50    3.20
  -7  -7  -4   19.20    3.00
  -7  -7  -4   17.10    2.60
  -8  -7  -4   -0.40    1.40
  -8  -7  -4   -0.20    1.60
  -8  -7  -4   -0.30    1.30
  -9  -7  -4   61.09    6.10
  -9  -7  -4   48.50    5.70
  -9  -7  -4   50.89    5.40
 -10  -7  -4   19.60    4.30
 -10  -7  -4   17.70    3.80
 -10  -7  -4   12.50    3.20
 -11  -7  -4    7.00    3.10
 -11  -7  -4    6.50    2.90
 -11  -7  -4    8.50    3.50
 -12  -7  -4    2.40    3.00
 -12  -7  -4    4.40    2.80
 -12  -7  -4   -1.10    2.40
   6  -8  -4   38.40    5.50
  -6   8   4   39.00    6.40
   5  -8  -4  351.76   14.00
   5  -8  -4  349.37   14.90
  -5   8   4  359.36   15.40
  -5   8   4  318.77   14.80
   4  -8  -4  112.19    7.90
   4  -8  -4  106.19    7.20
  -4   8   4  109.19    7.90
  -4   8   4  111.09    7.80
   3  -8  -4  364.66   13.40
   3  -8  -4  363.26   14.40
  -3   8   4  347.77   14.00
  -3   8   4  359.16   13.90
   2  -8  -4   13.30    3.20
   2  -8  -4   16.30    3.40
  -2   8   4   21.00    4.00
  -2   8   4   21.10    3.90
   1  -8  -4  222.28   10.40
   1  -8  -4  233.68    9.60
  -1   8   4  225.68    9.80
  -1   8   4  237.38    9.90
   0  -8  -4   32.20    4.00
   0  -8  -4   32.90    4.50
   0   8   4   37.70    4.40
   0   8   4   38.90    4.40
  -1  -8  -4  133.19    7.80
  -1  -8  -4  164.18    7.50
   1   8   4  149.69    7.10
   1   8   4  149.49    7.00
  -2  -8  -4   55.79    5.10
  -2  -8  -4   53.09    3.70
  -2  -8  -4   35.00    4.50
   2   8   4   49.80    3.90
   2   8   4   47.90    3.90
  -3  -8  -4  369.76   10.80
  -3  -8  -4  377.16   13.90
  -3  -8  -4  382.66   11.20
  -3  -8  -4  364.26   12.30
   3   8   4  368.06   11.50
   3   8   4  357.56   11.60
  -4  -8  -4  425.76   15.10
  -4  -8  -4  415.16   11.40
  -4  -8  -4  398.76   12.50
  -4  -8  -4  405.76   13.10
   4   8   4  402.86   12.40
   4   8   4  407.46   12.00
  -5  -8  -4  451.65   14.20
  -5  -8  -4  436.66   13.90
  -6  -8  -4   46.70    4.90
  -6  -8  -4   44.90    4.80
  -7  -8  -4  188.48    9.10
  -7  -8  -4  198.58    8.40
  -7  -8  -4  191.48    8.80
  -8  -8  -4  392.06   14.00
  -8  -8  -4  406.06   14.80
  -8  -8  -4  385.26   13.50
  -9  -8  -4  182.38    9.20
  -9  -8  -4  178.28    9.00
  -9  -8  -4  179.88    9.80
 -10  -8  -4   34.40    5.00
 -10  -8  -4   39.20    5.20
 -10  -8  -4   35.40    5.50
 -11  -8  -4  235.38   11.90
 -11  -8  -4  251.77   12.20
 -11  -8  -4  239.08   12.60
 -12  -8  -4   18.00    4.70
 -12  -8  -4   12.40    4.00
 -12  -8  -4   13.70    4.50
   5  -9  -4    5.50    3.10
  -5   9   4    9.20    4.00
   4  -9  -4   -1.80    2.20
   4  -9  -4   -2.00    2.10
  -4   9   4   -1.20    2.20
  -4   9   4    0.50    2.80
   3  -9  -4    2.30    2.50
   3  -9  -4   -1.80    2.20
  -3   9   4   -1.50    2.00
  -3   9   4    3.80    2.60
   2  -9  -4   68.29    7.10
   2  -9  -4   74.39    5.90
  -2   9   4   68.49    6.80
  -2   9   4   85.79    7.70
   1  -9  -4   71.79    5.70
   1  -9  -4   75.19    6.50
  -1   9   4   63.79    6.10
  -1   9   4   60.99    6.10
   0  -9  -4   52.39    6.30
   0  -9  -4   55.19    5.60
   0   9   4   46.60    5.10
   0   9   4   50.79    5.40
  -1  -9  -4   20.20    3.90
  -1  -9  -4   23.20    3.60
   1   9   4   24.30    3.50
   1   9   4   23.60    3.70
  -2  -9  -4    9.30    2.20
  -2  -9  -4   13.70    3.20
  -2  -9  -4   15.10    3.20
   2   9   4   13.90    2.70
   2   9   4   14.00    2.80
  -3  -9  -4   22.50    3.50
  -3  -9  -4   19.60    3.80
   3   9   4   25.60    3.40
  -4  -9  -4   44.40    4.80
  -4  -9  -4   46.30    4.30
  -5  -9  -4   43.90    4.70
  -5  -9  -4   35.20    4.60
  -6  -9  -4   32.90    4.40
  -6  -9  -4   31.10    4.20
  -7  -9  -4   83.39    6.20
  -7  -9  -4   81.19    6.10
  -8  -9  -4   14.80    3.40
  -8  -9  -4   13.90    3.30
  -9  -9  -4    9.90    3.40
  -9  -9  -4   14.00    3.70
 -10  -9  -4    8.10    2.80
 -10  -9  -4    3.20    2.70
 -11  -9  -4    7.80    3.40
 -11  -9  -4    8.10    3.30
 -11  -9  -4    2.40    2.70
   4 -10  -4    6.10    3.20
  -4  10   4   10.80    4.10
   3 -10  -4   79.19    7.60
  -3  10   4   82.39    8.30
  -3  10   4   71.69    7.70
   2 -10  -4   83.29    6.70
  -2  10   4   80.19    7.90
  -2  10   4   82.59    7.80
   1 -10  -4   59.09    6.00
  -1  10   4   67.59    6.50
  -1  10   4   59.09    6.40
   0 -10  -4  157.58    8.70
   0  10   4  157.58    8.80
   0  10   4  158.08    8.50
  -1 -10  -4  146.59    8.20
   1  10   4  146.79    8.10
  -2 -10  -4  550.04   17.60
  -3 -10  -4   59.99    6.00
  -4 -10  -4  251.87   10.90
  -5 -10  -4  143.39    8.20
  -6 -10  -4  340.87   12.70
  -6 -10  -4  346.57   13.30
  -7 -10  -4    1.90    2.30
  -7 -10  -4    1.70    2.40
  -8 -10  -4   44.60    5.80
  -8 -10  -4   46.00    6.00
  -9 -10  -4    8.30    3.00
  -9 -10  -4    7.40    3.00
 -10 -10  -4  140.79    9.60
 -10 -10  -4  159.68    9.90
 -11 -10  -4   38.40    6.40
 -11 -10  -4   45.00    6.80
   2 -11  -4   67.19    7.20
   1 -11  -4   33.20    5.40
   0 -11  -4   -0.40    2.40
  -1 -11  -4   29.10    4.80
  -2 -11  -4    5.10    2.80
  -3 -11  -4   20.20    4.10
  -4 -11  -4    0.50    2.40
  -5 -11  -4    3.40    2.40
  -6 -11  -4    5.30    2.90
  -7 -11  -4    3.70    2.60
  -7 -11  -4    7.80    3.00
  -8 -11  -4    3.20    3.20
  -8 -11  -4   -1.80    2.10
  -9 -11  -4   17.10    4.20
  -9 -11  -4   11.20    3.70
 -10 -11  -4    8.20    3.80
 -10 -11  -4   10.90    3.70
   0 -12  -4  182.38   10.60
  -1 -12  -4   84.69    8.30
  -2 -12  -4   23.00    4.70
  -3 -12  -4   68.79    7.30
  -4 -12  -4  110.39    8.40
  -5 -12  -4    8.90    3.50
  -6 -12  -4    9.40    3.40
  -7 -12  -4   67.19    7.60
  -8 -12  -4  169.68   10.50
  -3 -13  -4   28.80    5.30
  -4 -13  -4   -0.80    2.70
  -5 -13  -4   10.50    3.80
   5  12  -5   16.20    4.50
  -5 -12   5   12.70    4.20
  -5 -12   5   16.30    4.50
   4  12  -5   25.40    5.10
  -4 -12   5   37.70    5.90
   3  12  -5    2.40    2.70
   3  12  -5    3.20    3.10
  -3 -12   5    3.20    3.20
   2  12  -5   -1.00    2.30
  -1 -12   5    3.00    3.70
   7  11  -5  123.49    9.60
  -7 -11   5  138.89    9.50
  -7 -11   5  107.59    8.70
   6  11  -5   35.40    5.90
  -6 -11   5   38.00    5.80
  -6 -11   5   39.70    6.10
   5  11  -5   75.39    7.80
   5  11  -5   80.09    8.30
  -5 -11   5   84.59    7.90
  -5 -11   5   94.89    6.80
  -5 -11   5   61.39    6.80
   4  11  -5   28.40    5.10
   4  11  -5   16.40    4.30
  -4 -11   5   34.70    5.30
  -4 -11   5   31.40    4.70
  -4 -11   5   38.70    5.40
   3  11  -5  213.58   12.30
   3  11  -5  223.18   12.10
   3  11  -5  206.38   11.40
  -3 -11   5  212.68   10.30
  -3 -11   5  208.08   10.80
   2  11  -5   19.40    4.50
   2  11  -5   24.00    4.70
   2  11  -5   18.80    4.50
  -2 -11   5   21.00    4.20
  -2 -11   5   18.20    3.90
   1  11  -5   29.50    5.90
   1  11  -5   41.80    5.90
  -1 -11   5   41.40    5.50
  -1 -11   5   38.30    6.10
   0  11  -5   64.59    7.20
   0 -11   5   41.30    6.30
  -1  11  -5  146.59    9.90
   1 -11   5  160.88   10.50
   2 -11   5   94.69    9.20
   8  10  -5    1.10    2.90
  -8 -10   5    1.00    2.70
  -8 -10   5    0.60    2.70
  -8 -10   5    2.00    2.80
   7  10  -5   17.30    4.50
  -7 -10   5   12.80    3.80
  -7 -10   5   23.70    4.30
  -7 -10   5   17.20    4.00
   6  10  -5   -0.10    2.00
   6  10  -5    0.60    2.40
   6  10  -5    7.00    3.10
  -6 -10   5   -1.00    2.10
  -6 -10   5    3.10    2.60
  -6 -10   5    2.30    2.50
  -6 -10   5    0.60    1.70
   5  10  -5    3.70    2.60
   5  10  -5    4.00    2.60
   5  10  -5    3.50    2.50
  -5 -10   5    4.50    2.70
  -5 -10   5    2.90    2.10
  -5 -10   5    1.30    2.40
   4  10  -5   48.80    6.20
   4  10  -5   45.20    5.90
   4  10  -5   49.50    6.20
  -4 -10   5   52.79    5.90
  -4 -10   5   57.59    5.50
  -4 -10   5   47.20    5.70
   3  10  -5    3.40    2.50
   3  10  -5    1.30    2.00
   3  10  -5   -0.90    1.80
  -3 -10   5    0.20    2.20
  -3 -10   5    0.00    2.10
  -3 -10   5    3.80    2.10
   2  10  -5    2.90    2.40
   2  10  -5    5.60    2.70
   2  10  -5    0.60    1.90
   2  10  -5    8.10    3.00
  -2 -10   5    5.10    2.50
  -2 -10   5    7.80    2.80
   1  10  -5    7.60    3.40
   1  10  -5    1.30    2.30
   1  10  -5    2.20    2.30
   1  10  -5    2.20    2.20
  -1 -10   5    5.60    2.50
  -1 -10   5    0.70    2.30
  -1 -10   5    3.30    2.40
   0  10  -5    4.70    3.10
   0  10  -5    3.50    2.30
   0  10  -5    1.30    2.00
   0  10  -5    0.50    2.10
   0 -10   5    4.30    2.50
   0 -10   5   -1.70    2.20
   0 -10   5    6.20    2.90
  -1  10  -5    0.40    2.20
  -1  10  -5    2.50    2.20
   1 -10   5    1.80    2.60
  -2  10  -5   49.50    6.80
  -2  10  -5   37.80    5.70
   2 -10   5   49.40    6.90
  -3  10  -5   79.69    8.20
   3 -10   5   95.49    9.40
  -4  10  -5   38.10    6.00
   4 -10   5   54.99    7.40
  -9  -9   5  101.49    8.20
  -9  -9   5   99.69    9.10
  -9  -9   5  108.29    8.60
  -8  -9   5   46.00    6.00
  -8  -9   5   44.10    5.80
  -8  -9   5   42.90    5.90
  -8  -9   5   46.90    5.40
   7   9  -5   25.70    4.80
   7   9  -5   24.80    4.30
   7   9  -5   24.90    4.70
  -7  -9   5   17.80    3.00
  -7  -9   5   14.40    3.60
  -7  -9   5   22.80    4.40
  -7  -9   5   22.50    4.20
   6   9  -5  249.97   11.40
   6   9  -5  242.08   12.20
   6   9  -5  263.07   12.10
  -6  -9   5  236.68   10.70
  -6  -9   5  253.27   11.70
  -6  -9   5  251.67   11.70
  -6  -9   5  249.18    9.70
   5   9  -5  100.79    7.20
   5   9  -5   85.59    6.60
   5   9  -5  100.99    7.50
  -5  -9   5  103.99    6.40
  -5  -9   5   93.09    5.70
  -5  -9   5  101.69    7.00
  -5  -9   5  100.69    7.10
   4   9  -5  419.86   16.10
   4   9  -5  430.96   15.90
   4   9  -5  434.16   15.90
  -4  -9   5  429.96   15.50
  -4  -9   5  434.66   15.50
  -4  -9   5  407.06   13.30
  -4  -9   5  410.56   13.80
   3   9  -5  104.09    7.30
   3   9  -5  113.09    7.40
   3   9  -5   94.99    7.00
  -3  -9   5  105.29    6.10
  -3  -9   5  102.49    6.80
[truncated: 389,537 more chars]
