# Supplementary material for: Synthesis and structure of hexa­aqua­cobalt bis­(2-methyl-1H-imidazol-3-ium) tetra­aqua­bis­(benzene-1,3,5-tri­carboxyl­ato-κO)cobalt
Source: Acta Crystallogr E Crystallogr Commun. 2022 Jul 19;78(Pt 8):814–7. doi: 10.1107/S2056989022007046 (PMC9361360; doi:10.1107/S2056989022007046)
Supplement: Supplementary file 2 [file e-78-00814-Isup6.hkl]

data_I                                                                          
_shelx_title ' co_complex_a.res in P-1'                                         
_shelx_refln_list_code          4                                               
_shelx_F_calc_maximum      154.26                                               
_exptl_crystal_F_000       454.00                                               
_reflns_d_resolution_high  0.6956                                               
                                                                                
loop_                                                                           
 _space_group_symop_operation_xyz                                               
 'x, y, z'                                                                      
 '-x, -y, -z'                                                                   
                                                                                
_cell_length_a     9.2008                                                       
_cell_length_b     9.3137                                                       
_cell_length_c    10.6470                                                       
_cell_angle_alpha  86.551                                                       
_cell_angle_beta   79.378                                                       
_cell_angle_gamma  72.369                                                       
                                                                                
_shelx_F_squared_multiplier     1.000                                           
                                                                                
loop_                                                                           
 _refln_index_h                                                                 
 _refln_index_k                                                                 
 _refln_index_l                                                                 
 _refln_F_squared_calc                                                          
 _refln_F_squared_meas                                                          
 _refln_F_squared_sigma                                                         
 _refln_observed_status                                                         
   1   0   0        582.30        566.61         4.73 o                         
   2   0   0       2371.82       2319.61        16.79 o                         
   3   0   0         52.62         83.99         1.98 o                         
   4   0   0       1213.53       1168.50        15.11 o                         
   5   0   0       1237.71       1321.38        11.94 o                         
   6   0   0        102.39        131.12         3.50 o                         
   7   0   0        117.92        118.75         4.96 o                         
   8   0   0       1210.67       1199.98        14.40 o                         
   9   0   0        965.45        940.52        17.00 o                         
  10   0   0       1314.15       1394.18        19.11 o                         
  11   0   0          4.45          3.67         2.56 o                         
  12   0   0        682.28        723.97        15.89 o                         
 -12   1   0          3.19          6.40         3.85 o                         
 -11   1   0          9.88         10.35         3.00 o                         
 -10   1   0         73.41         67.76         4.22 o                         
  -9   1   0         94.80         97.22         5.06 o                         
  -8   1   0         20.73         17.77         2.14 o                         
  -7   1   0        282.58        270.47         6.75 o                         
  -6   1   0        118.23        112.99         6.25 o                         
  -5   1   0        365.37        354.23         5.77 o                         
  -4   1   0          3.18          1.72         0.73 o                         
  -3   1   0        225.43        238.11         3.20 o                         
  -2   1   0         15.75         26.55         1.41 o                         
  -1   1   0        406.98        445.62         3.37 o                         
   0   1   0        807.26        908.19         5.85 o                         
   1   1   0        247.17        258.74         3.45 o                         
   2   1   0        176.18        172.49         2.40 o                         
   3   1   0        105.55         97.85         2.05 o                         
   4   1   0         56.72         62.62         1.95 o                         
   5   1   0        268.52        311.01         4.42 o                         
   6   1   0        112.06        126.26         3.05 o                         
   7   1   0        164.00        158.78         4.13 o                         
   8   1   0        160.20        161.41         5.18 o                         
   9   1   0         22.08         24.89         2.50 o                         
  10   1   0         41.10         40.15         3.27 o                         
  11   1   0         11.98          8.58         2.77 o                         
  12   1   0         73.33         80.81         6.35 o                         
 -11   2   0        228.69        245.76         9.22 o                         
 -10   2   0        434.46        448.42         9.47 o                         
  -9   2   0        857.60        791.13        14.02 o                         
  -8   2   0        587.29        630.47        10.97 o                         
  -7   2   0        571.55        552.02         8.63 o                         
  -6   2   0        183.25        173.10         4.29 o                         
  -5   2   0       1595.51       1604.80        14.92 o                         
  -4   2   0        210.90        138.74         2.66 o                         
  -3   2   0      10237.09      10654.17        79.34 o                         
  -2   2   0        169.79        172.69         2.45 o                         
  -1   2   0        365.40        324.97         2.93 o                         
   0   2   0       5193.60       5208.69        32.59 o                         
   1   2   0       3285.82       3357.64        23.76 o                         
   2   2   0      10933.55      11135.10        86.95 o                         
   3   2   0         15.56         13.23         1.71 o                         
   4   2   0        368.01        436.49         7.05 o                         
   5   2   0       1246.07       1205.42        12.31 o                         
   6   2   0        730.48        689.31         8.14 o                         
   7   2   0       2911.15       2840.42        26.05 o                         
   8   2   0        219.92        219.73         5.18 o                         
   9   2   0       2330.01       2260.50        21.91 o                         
  10   2   0       1502.29       1531.05        17.24 o                         
  11   2   0        959.53        971.83        13.49 o                         
  12   2   0        123.89        131.70         6.80 o                         
 -11   3   0         46.07         48.99         6.91 o                         
 -10   3   0         78.89         92.36         6.50 o                         
  -9   3   0          3.68          4.10         2.29 o                         
  -8   3   0         27.04         26.32         2.98 o                         
  -7   3   0         83.23         69.94         4.10 o                         
  -6   3   0         19.86         24.16         2.14 o                         
  -5   3   0        220.57        225.64         4.62 o                         
  -4   3   0        138.38        129.63         2.88 o                         
  -3   3   0        245.84        271.59         4.26 o                         
  -2   3   0         47.55         60.72         2.01 o                         
  -1   3   0        534.49        635.91         5.61 o                         
   0   3   0        645.12        674.24         7.11 o                         
   1   3   0       1961.28       2059.01        19.12 o                         
   2   3   0          4.15          1.46         0.67 o                         
   3   3   0         54.07         44.61         2.04 o                         
   4   3   0        903.63        940.58         9.95 o                         
   5   3   0        804.34        837.57         8.34 o                         
   6   3   0        319.61        344.49         5.29 o                         
   7   3   0        203.65        196.26         4.89 o                         
   8   3   0         60.12         63.80         3.10 o                         
   9   3   0         63.21         67.52         3.43 o                         
  10   3   0          3.76          2.91         1.72 o                         
  11   3   0          0.55         -0.78         1.76 o                         
  12   3   0          9.39         11.07         2.54 o                         
 -10   4   0        783.22        838.09        21.95 o                         
  -9   4   0        773.17        720.63        15.23 o                         
  -8   4   0        413.20        425.39         9.36 o                         
  -7   4   0       1783.92       1680.39        20.62 o                         
  -6   4   0        103.71         67.14         3.72 o                         
  -5   4   0        272.30        236.05         5.23 o                         
  -4   4   0        280.42        308.39         5.09 o                         
  -3   4   0       1052.62       1131.67        10.67 o                         
  -2   4   0       1093.47       1073.61         9.86 o                         
  -1   4   0       3411.42       3371.26        26.12 o                         
   0   4   0       1853.50       1809.78        14.23 o                         
   1   4   0       4618.41       4536.00        30.73 o                         
   2   4   0       4123.29       3919.54        29.46 o                         
   3   4   0       6019.29       6091.49        45.83 o                         
   4   4   0       3696.24       3692.49        31.15 o                         
   5   4   0        290.47        246.98         4.37 o                         
   6   4   0        578.19        573.02         8.27 o                         
   7   4   0       1218.41       1246.97        14.91 o                         
   8   4   0         30.57         27.96         2.29 o                         
   9   4   0        634.02        636.48         9.25 o                         
  10   4   0         33.05         26.74         2.60 o                         
  11   4   0        494.29        491.96         9.78 o                         
  12   4   0        539.10        550.59        11.39 o                         
  13   4   0        398.60        378.00        27.08 o                         
 -10   5   0          5.99          7.11         6.35 o                         
  -9   5   0          8.78          4.74         5.37 o                         
  -8   5   0          3.14         -0.87         2.36 o                         
  -7   5   0          3.67          3.38         2.37 o                         
  -6   5   0         40.96         37.89         3.20 o                         
  -5   5   0        304.75        309.67         6.93 o                         
  -4   5   0        426.48        413.99         7.64 o                         
  -3   5   0          2.44          2.11         0.87 o                         
  -2   5   0         10.87         14.97         1.26 o                         
  -1   5   0         16.93         18.31         1.21 o                         
   0   5   0         10.40         12.34         1.17 o                         
   1   5   0          6.69          9.80         0.87 o                         
   2   5   0          0.00          0.26         0.53 o                         
   3   5   0         63.73         76.49         2.02 o                         
   4   5   0         31.40         38.51         1.75 o                         
   5   5   0         53.84         62.12         2.58 o                         
   6   5   0         11.62          7.68         1.98 o                         
   7   5   0         37.55         37.16         2.95 o                         
   8   5   0        109.19        100.64         4.85 o                         
   9   5   0          2.18          1.40         1.78 o                         
  10   5   0        262.88        246.10         7.05 o                         
  11   5   0         30.43         24.50         3.31 o                         
  12   5   0          4.23          3.62         2.71 o                         
  -9   6   0         75.86        132.99        12.82 o                         
  -8   6   0        718.77        771.49        25.22 o                         
  -7   6   0        298.76        260.09         9.43 o                         
  -6   6   0        252.46        255.68         7.92 o                         
  -5   6   0        744.11        761.56        12.24 o                         
  -4   6   0        340.09        341.45         7.29 o                         
  -3   6   0        276.68        261.84         5.97 o                         
  -2   6   0       1402.22       1423.39        15.14 o                         
  -1   6   0       1456.82       1362.14        12.47 o                         
   0   6   0       5509.40       5677.44        41.33 o                         
   1   6   0        254.06        247.90         3.67 o                         
   2   6   0       1580.43       1654.23        13.31 o                         
   3   6   0        301.62        300.13         4.43 o                         
   4   6   0       1717.82       1743.01        17.44 o                         
   5   6   0          4.29          2.13         1.17 o                         
   6   6   0        420.53        512.14         9.30 o                         
   7   6   0         54.83         51.94         3.61 o                         
   8   6   0       1153.05       1171.82        17.87 o                         
   9   6   0        768.82        755.62        13.52 o                         
  10   6   0        235.34        233.23         7.61 o                         
  11   6   0        195.64        197.45         7.60 o                         
  12   6   0        301.19        306.82        10.03 o                         
  -8   7   0         42.37         49.40        10.67 o                         
  -7   7   0          0.24         -3.49         3.52 o                         
  -6   7   0         14.41          7.80         3.42 o                         
  -5   7   0        272.25        249.68         7.84 o                         
  -4   7   0         41.66         35.31         3.11 o                         
  -3   7   0          0.52          1.76         1.43 o                         
  -2   7   0        223.83        218.83         5.55 o                         
  -1   7   0        342.08        368.59         5.61 o                         
   0   7   0        102.13        139.69         4.70 o                         
   1   7   0         21.70         20.99         1.51 o                         
   2   7   0          0.19          0.19         0.74 o                         
   3   7   0          4.71          4.07         1.14 o                         
   4   7   0        321.27        330.28         6.40 o                         
   5   7   0         13.31         18.02         2.04 o                         
   6   7   0         53.02         47.35         3.31 o                         
   7   7   0        298.14        356.95         9.00 o                         
   8   7   0         60.27         64.35         4.33 o                         
   9   7   0        124.70        122.11         6.06 o                         
  10   7   0         40.18         34.50         3.89 o                         
  11   7   0          3.03          3.53         2.73 o                         
  12   7   0          3.35         -0.82         3.31 o                         
  -7   8   0        201.88        247.52        27.86 o                         
  -6   8   0        838.19        813.54        21.16 o                         
  -5   8   0        783.47        811.24        16.84 o                         
  -4   8   0        180.02        188.03         8.21 o                         
  -3   8   0        300.89        296.99        11.65 o                         
  -2   8   0         60.49         55.76         4.47 o                         
  -1   8   0        544.25        540.01         9.89 o                         
   0   8   0         43.12         50.90         4.99 o                         
   1   8   0         12.34          9.83         2.24 o                         
   2   8   0       1242.25       1247.14        13.15 o                         
   3   8   0       1173.25       1181.82        15.80 o                         
   4   8   0       1337.90       1315.99        15.57 o                         
   5   8   0       1265.46       1203.88        15.42 o                         
   6   8   0       1403.80       1342.17        21.05 o                         
   7   8   0        489.30        470.07         9.98 o                         
   8   8   0        256.34        273.46         7.85 o                         
   9   8   0        329.52        329.03         9.09 o                         
  10   8   0        145.39        141.55         7.18 o                         
  11   8   0        314.66        333.35        10.58 o                         
  12   8   0          8.92          5.60         5.74 o                         
  -6   9   0          4.90         -1.41         5.43 o                         
  -5   9   0          1.10         -0.71         4.59 o                         
  -4   9   0          6.50          8.64         3.25 o                         
  -3   9   0         12.51          8.64         3.00 o                         
  -2   9   0          0.99          1.02         2.33 o                         
  -1   9   0         11.78         12.47         3.28 o                         
   0   9   0          1.02          2.18         2.68 o                         
   1   9   0          1.61          1.67         2.54 o                         
   2   9   0          2.50          3.32         1.47 o                         
   3   9   0         32.19         43.31         3.01 o                         
   4   9   0        427.13        446.56         7.85 o                         
   5   9   0        161.73        164.70         4.98 o                         
   6   9   0          9.65         10.89         2.18 o                         
   7   9   0         14.76         13.51         2.34 o                         
   8   9   0         30.26         26.69         4.09 o                         
   9   9   0          3.27          8.40         2.74 o                         
  10   9   0          0.34          0.52         2.76 o                         
  11   9   0         54.30         65.58         6.45 o                         
  -5  10   0        225.69        222.01        27.47 o                         
  -4  10   0        416.71        457.90        26.30 o                         
  -3  10   0        378.30        374.15        16.83 o                         
  -2  10   0          6.20          8.51         3.78 o                         
  -1  10   0        708.50        725.02        17.56 o                         
   0  10   0        669.10        665.92        26.68 o                         
   1  10   0        491.97        484.40        25.94 o                         
   2  10   0        226.46        200.10         8.55 o                         
   3  10   0        445.41        454.59        12.59 o                         
   4  10   0       1026.28        999.35        18.29 o                         
   5  10   0        934.31        890.57        16.99 o                         
   6  10   0        270.83        259.76         6.64 o                         
   7  10   0        132.57        137.38         7.80 o                         
   8  10   0         99.93         82.48         5.09 o                         
   9  10   0        331.44        324.65         9.55 o                         
  10  10   0         78.14         73.13         5.40 o                         
  11  10   0         63.01         57.96         9.85 o                         
  -2  11   0          2.83          4.95         7.81 o                         
  -1  11   0         25.90         20.76         4.87 o                         
   0  11   0        181.23        184.01        10.32 o                         
   1  11   0        578.83        567.72        20.08 o                         
   2  11   0        161.16        173.57         9.91 o                         
   3  11   0          1.57          2.32         3.48 o                         
   4  11   0          7.98          4.67         5.34 o                         
   5  11   0         95.98         97.98         7.35 o                         
   6  11   0         51.63         56.49         6.15 o                         
   7  11   0          2.98          1.79         3.25 o                         
   8  11   0          0.97         -2.43         2.92 o                         
   9  11   0          2.56          0.82         3.33 o                         
  10  11   0          0.00          2.22         5.30 o                         
   1  12   0         30.50         14.85        10.67 o                         
   2  12   0        270.63        261.72        14.14 o                         
   3  12   0        239.73        252.98        13.61 o                         
   4  12   0        270.58        269.42        13.93 o                         
   5  12   0         18.59          8.95         5.06 o                         
   6  12   0        954.53        964.22        32.15 o                         
   7  12   0        329.50        342.22        15.13 o                         
   8  12   0        137.19        152.01        19.01 o                         
   2  13   0          1.40         -0.78         7.03 o                         
   3  13   0         34.19         37.23         9.63 o                         
   4  13   0          0.06          1.04         6.77 o                         
   5  13   0         47.84         54.41        11.98 o                         
   6  13   0         18.20          9.89         8.07 o                         
  -6 -13   1        411.61        423.79        26.03 o                         
  -5 -13   1         67.03         71.34        12.76 o                         
  -4 -13   1        680.22        664.59        31.76 o                         
  -8 -12   1          9.25          4.95         5.41 o                         
  -7 -12   1         76.77         70.96         9.10 o                         
  -6 -12   1         28.30         39.94         8.62 o                         
  -5 -12   1         65.49         56.23        10.37 o                         
  -4 -12   1         67.33         71.60         8.89 o                         
  -3 -12   1          0.46          2.01         3.95 o                         
  -2 -12   1        148.69        146.00        19.51 o                         
  -1 -12   1         29.04         28.30         6.89 o                         
   0 -12   1          8.76          9.89         9.37 o                         
   1 -12   1         43.06         44.78        12.76 o                         
  -9 -11   1        223.59        240.70        10.44 o                         
  -8 -11   1         12.59         13.27         2.92 o                         
  -7 -11   1        666.49        654.12        19.93 o                         
  -6 -11   1         60.85         71.96         4.50 o                         
  -5 -11   1         45.55         40.39         4.61 o                         
  -4 -11   1        351.82        328.49        11.66 o                         
  -3 -11   1        112.92         96.95         8.97 o                         
  -2 -11   1        834.23        801.17        22.44 o                         
  -1 -11   1        722.70        722.78        18.08 o                         
   0 -11   1        171.31        183.00        21.87 o                         
   1 -11   1         98.80         89.78        17.44 o                         
   2 -11   1         54.09         45.04        10.67 o                         
   3 -11   1        781.44        742.17        35.15 o                         
 -10 -10   1          0.41          4.12         4.06 o                         
  -9 -10   1          2.12          2.49         2.43 o                         
  -8 -10   1        199.74        190.82         7.63 o                         
  -7 -10   1        497.61        511.63        10.53 o                         
  -6 -10   1        163.42        166.80         6.06 o                         
  -5 -10   1         90.13         99.37         4.65 o                         
  -4 -10   1          1.23          0.29         1.56 o                         
  -3 -10   1        113.70        114.40         5.70 o                         
  -2 -10   1          0.72          2.68         2.25 o                         
  -1 -10   1         83.59         93.02        10.11 o                         
   0 -10   1         61.58         64.17         6.12 o                         
   1 -10   1         44.85         41.57         5.46 o                         
   2 -10   1          0.73         -3.40         3.40 o                         
   3 -10   1         91.05         97.67        10.67 o                         
   4 -10   1        172.67        195.49        20.31 o                         
   5 -10   1         78.14         50.51        12.24 o                         
 -11  -9   1         88.79         91.90         8.67 o                         
 -10  -9   1        330.82        342.61        10.20 o                         
  -9  -9   1         47.03         46.43         4.35 o                         
  -8  -9   1        204.84        211.82         7.58 o                         
  -7  -9   1        868.73        835.74        17.31 o                         
  -6  -9   1        781.64        759.33        12.30 o                         
  -5  -9   1       1636.87       1632.25        18.58 o                         
  -4  -9   1        571.88        595.59         9.45 o                         
  -3  -9   1        492.00        469.79         8.09 o                         
  -2  -9   1       1367.35       1338.47        18.39 o                         
  -1  -9   1       1412.16       1408.13        16.28 o                         
   0  -9   1        780.94        767.78        14.54 o                         
   1  -9   1         24.58         24.72         3.93 o                         
   2  -9   1         98.23        101.45         9.67 o                         
   3  -9   1        252.66        246.43        10.42 o                         
   4  -9   1         15.06         15.35         4.35 o                         
   5  -9   1        266.34        284.94        15.10 o                         
   6  -9   1         88.07         76.04        10.19 o                         
 -11  -8   1        105.92        104.41         6.76 o                         
 -10  -8   1        178.21        186.69         8.10 o                         
  -9  -8   1        157.23        156.79         6.98 o                         
  -8  -8   1         36.77         31.16         3.37 o                         
  -7  -8   1         99.88        106.01         5.85 o                         
  -6  -8   1        193.95        194.79         5.61 o                         
  -5  -8   1         55.73         58.69         3.50 o                         
  -4  -8   1         41.37         38.91         2.66 o                         
  -3  -8   1         81.98         79.08         3.88 o                         
  -2  -8   1          4.02          2.55         1.20 o                         
  -1  -8   1        106.76        109.37         4.05 o                         
   0  -8   1        277.95        294.22         5.55 o                         
   1  -8   1       2090.98       2092.43        24.98 o                         
   2  -8   1        289.57        305.04         8.14 o                         
   3  -8   1         36.42         36.92         3.38 o                         
   4  -8   1         10.44          8.75         2.96 o                         
   5  -8   1        148.94        129.61         9.12 o                         
   6  -8   1        103.47        112.24         9.16 o                         
   7  -8   1          9.95         14.12         6.53 o                         
 -12  -7   1        275.18        280.04        14.41 o                         
 -11  -7   1        152.51        168.77         8.89 o                         
 -10  -7   1        800.56        795.07        15.24 o                         
  -9  -7   1        450.41        452.68        10.37 o                         
  -8  -7   1        252.04        243.44         7.12 o                         
  -7  -7   1        251.08        250.36         6.91 o                         
  -6  -7   1        519.81        526.91        15.07 o                         
  -5  -7   1       1121.06       1120.47        14.30 o                         
  -4  -7   1       2572.45       2554.09        26.15 o                         
  -3  -7   1       1098.59       1127.91        12.90 o                         
  -2  -7   1         66.80         57.49         2.58 o                         
  -1  -7   1        174.25        178.30         3.62 o                         
   0  -7   1        874.75        864.42         9.34 o                         
   1  -7   1         83.50         85.59         3.52 o                         
   2  -7   1        527.54        525.80         8.91 o                         
   3  -7   1        103.65        109.26         5.13 o                         
   4  -7   1       1365.42       1322.61        18.79 o                         
   5  -7   1        924.71        878.51        14.92 o                         
   6  -7   1        663.79        672.63        18.15 o                         
   7  -7   1        344.32        351.27        13.79 o                         
   8  -7   1         56.16         54.60         9.00 o                         
 -12  -6   1         82.62         67.65         6.64 o                         
 -11  -6   1         50.31         55.08         5.12 o                         
 -10  -6   1        231.75        220.49         7.81 o                         
  -9  -6   1         38.29         39.07         3.62 o                         
  -8  -6   1        147.28        138.41         6.94 o                         
  -7  -6   1         12.79          8.50         2.95 o                         
  -6  -6   1         31.59         28.75         2.58 o                         
  -5  -6   1         91.64         82.72         4.90 o                         
  -4  -6   1        744.84        756.20        10.23 o                         
  -3  -6   1        637.13        681.96         8.67 o                         
  -2  -6   1       1843.56       1912.62        14.04 o                         
  -1  -6   1         50.84         43.13         2.39 o                         
   0  -6   1         42.01         37.50         1.85 o                         
   1  -6   1         63.70         60.87         2.24 o                         
   2  -6   1         29.20         31.29         1.88 o                         
   3  -6   1        429.99        425.69         7.76 o                         
   4  -6   1        104.50        100.55         7.10 o                         
   5  -6   1         53.70         52.56         3.63 o                         
   6  -6   1         17.47         13.57         2.66 o                         
   7  -6   1          1.04          0.80         2.81 o                         
   8  -6   1          2.50          4.81         6.11 o                         
   9  -6   1        240.30        290.75        41.13 o                         
 -12  -5   1        639.55        651.43        26.30 o                         
 -11  -5   1        116.61        123.99         7.62 o                         
 -10  -5   1         54.38         61.22         4.65 o                         
  -9  -5   1        380.18        365.95         8.78 o                         
  -8  -5   1        253.69        260.56         6.90 o                         
  -7  -5   1        454.85        468.39         8.99 o                         
  -6  -5   1          8.40         11.22         2.44 o                         
  -5  -5   1        466.88        503.46         7.80 o                         
  -4  -5   1       1168.07       1183.56        14.50 o                         
  -3  -5   1       3237.02       3266.90        27.02 o                         
  -2  -5   1       3683.49       3646.84        27.46 o                         
  -1  -5   1       3786.44       3740.27        26.28 o                         
   0  -5   1       1670.21       1628.32        13.64 o                         
   1  -5   1       1426.80       1346.76        11.29 o                         
   2  -5   1        959.06       1024.20        10.07 o                         
   3  -5   1        515.13        494.64         7.09 o                         
   4  -5   1        309.82        310.33         8.29 o                         
   5  -5   1         42.70         60.27         4.25 o                         
   6  -5   1       1212.63       1127.22        17.03 o                         
   7  -5   1        490.20        488.91        10.79 o                         
   8  -5   1        147.11        150.71         8.74 o                         
   9  -5   1        222.95        229.89        25.52 o                         
  10  -5   1          7.77          1.53         6.07 o                         
 -12  -4   1         50.70         57.61         6.09 o                         
 -11  -4   1          1.55          1.43         1.93 o                         
 -10  -4   1          7.21          9.49         2.11 o                         
  -9  -4   1         47.38         47.56         3.50 o                         
  -8  -4   1        400.48        405.85         7.68 o                         
  -7  -4   1          6.89          7.09         1.50 o                         
  -6  -4   1         74.10         92.01         3.21 o                         
  -5  -4   1       2228.63       2395.83        20.39 o                         
  -4  -4   1         21.59         24.58         1.60 o                         
  -3  -4   1        792.69        860.84         9.31 o                         
  -2  -4   1         44.13         50.94         1.99 o                         
  -1  -4   1        165.81        157.13         2.28 o                         
   0  -4   1       4673.92       4820.62        36.30 o                         
   1  -4   1        530.46        518.72         5.32 o                         
   2  -4   1        677.61        693.72         9.45 o                         
   3  -4   1        470.61        524.91         7.27 o                         
   4  -4   1         17.35         13.45         1.44 o                         
   5  -4   1         38.67         50.34         2.58 o                         
   6  -4   1        478.66        397.65         7.85 o                         
   7  -4   1         18.36         24.74         2.76 o                         
   8  -4   1         33.44         25.04         3.93 o                         
   9  -4   1         37.90         42.23         5.22 o                         
  10  -4   1         25.20         16.18         7.05 o                         
 -12  -3   1        242.82        246.72        13.57 o                         
 -11  -3   1        421.66        440.75         8.60 o                         
 -10  -3   1        349.08        347.70         7.55 o                         
  -9  -3   1         30.48         31.75         2.51 o                         
  -8  -3   1        282.90        292.41         5.99 o                         
  -7  -3   1       1903.90       1825.56        18.38 o                         
  -6  -3   1       3362.12       3286.19        30.95 o                         
  -5  -3   1       3178.67       3213.21        45.62 o                         
  -4  -3   1        991.34        899.30         8.81 o                         
  -3  -3   1       2711.94       2756.85        23.13 o                         
  -2  -3   1       5357.66       5132.77        48.81 o                         
  -1  -3   1       2631.01       2654.51        19.67 o                         
   0  -3   1         16.82         42.73         1.22 o                         
   1  -3   1         10.25          9.45         1.02 o                         
   2  -3   1       2067.81       2204.97        17.21 o                         
   3  -3   1        747.52        658.60         6.98 o                         
   4  -3   1        701.41        732.01         7.49 o                         
   5  -3   1        249.19        264.18         4.80 o                         
   6  -3   1        827.95        768.10        10.16 o                         
   7  -3   1       1329.72       1353.18        17.17 o                         
   8  -3   1        879.13        857.16        13.42 o                         
   9  -3   1        764.61        749.08        14.59 o                         
  10  -3   1        347.05        360.46        10.75 o                         
  11  -3   1         69.77         65.94         8.92 o                         
 -12  -2   1         54.53         43.92         5.53 o                         
 -11  -2   1        118.06        127.43         5.40 o                         
 -10  -2   1          8.36          7.83         1.90 o                         
  -9  -2   1        524.03        483.45         7.97 o                         
  -8  -2   1        717.04        679.80         9.83 o                         
  -7  -2   1        184.45        176.42         4.27 o                         
  -6  -2   1         67.41         69.96         2.74 o                         
  -5  -2   1        712.91        710.58         7.39 o                         
  -4  -2   1       1990.57       1951.21        18.65 o                         
  -3  -2   1        134.00        145.57         2.36 o                         
  -2  -2   1         80.36         92.59         2.00 o                         
  -1  -2   1        478.06        495.70         4.79 o                         
   0  -2   1       1935.65       1986.61        13.75 o                         
   1  -2   1        156.45        149.86         1.96 o                         
   2  -2   1       2708.12       2722.26        19.96 o                         
   3  -2   1       2122.10       2331.54        17.91 o                         
   4  -2   1        264.54        297.02         4.24 o                         
   5  -2   1        880.38        998.58         9.95 o                         
   6  -2   1        295.58        271.20         5.32 o                         
   7  -2   1        254.71        256.40         6.10 o                         
   8  -2   1         76.16         71.90         3.84 o                         
   9  -2   1          7.78          5.26         2.10 o                         
  10  -2   1         15.58         13.81         2.67 o                         
  11  -2   1         93.12         83.83        10.41 o                         
 -12  -1   1        284.59        295.25        11.57 o                         
 -11  -1   1        607.05        613.14        13.31 o                         
 -10  -1   1        783.80        768.65        14.49 o                         
  -9  -1   1        446.65        448.97         8.27 o                         
  -8  -1   1        797.37        800.85        10.97 o                         
  -7  -1   1        424.78        404.36         6.79 o                         
  -6  -1   1        234.48        225.87         4.66 o                         
  -5  -1   1        742.43        727.47         8.05 o                         
  -4  -1   1       1847.77       1991.15        17.91 o                         
  -3  -1   1         65.25         59.68         1.87 o                         
  -2  -1   1         53.95         47.93         1.37 o                         
  -1  -1   1       6801.29       6803.74        61.97 o                         
   0  -1   1        708.70        704.73         6.52 o                         
   1  -1   1       5474.50       5462.14        35.37 o                         
   2  -1   1       3498.05       3373.78        30.72 o                         
   3  -1   1       3269.84       3020.45        23.65 o                         
   4  -1   1       8271.40       8586.15        63.47 o                         
   5  -1   1       2859.09       2928.44        26.26 o                         
   6  -1   1        216.94        214.63         5.01 o                         
   7  -1   1        218.21        211.27         4.96 o                         
   8  -1   1         69.91         87.23         4.00 o                         
   9  -1   1        444.37        430.31         9.04 o                         
  10  -1   1        148.13        149.73         8.08 o                         
  11  -1   1        221.10        219.98         7.48 o                         
  12  -1   1        293.18        287.45        19.71 o                         
 -12   0   1         22.75         13.15         3.95 o                         
 -11   0   1         19.54         19.24         3.32 o                         
 -10   0   1         41.90         40.91         3.71 o                         
  -9   0   1        287.78        285.89         6.62 o                         
  -8   0   1         89.95         92.52         4.03 o                         
  -7   0   1         20.25         21.54         1.98 o                         
  -6   0   1          0.05         -0.51         0.91 o                         
  -5   0   1          1.59         -0.30         0.71 o                         
  -4   0   1       1701.95       1815.75        15.67 o                         
  -3   0   1         28.46         10.10         1.07 o                         
  -2   0   1          0.02         -0.44         0.44 o                         
  -1   0   1       1338.75       1409.75        11.56 o                         
   0   0   1        201.74        205.83         3.74 o                         
   1   0   1         67.58         68.91         0.88 o                         
   2   0   1        987.02       1111.46        11.30 o                         
   3   0   1       1764.29       1762.61        15.35 o                         
   4   0   1       1071.11        996.91         9.57 o                         
   5   0   1         10.73          8.61         1.12 o                         
   6   0   1        214.17        208.63         4.14 o                         
   7   0   1          0.54         -0.99         0.99 o                         
   8   0   1         46.86         44.40         2.95 o                         
   9   0   1         50.27         49.41         3.34 o                         
  10   0   1        208.78        208.10        10.09 o                         
  11   0   1         49.96         55.12         4.60 o                         
  12   0   1         17.77         13.36         4.38 o                         
 -11   1   1         99.23         94.89         6.46 o                         
 -10   1   1        128.52        133.80         7.45 o                         
  -9   1   1        320.00        318.38         9.37 o                         
  -8   1   1        434.68        437.19         9.77 o                         
  -7   1   1       1043.81       1014.31        13.61 o                         
  -6   1   1        375.09        378.48        10.82 o                         
  -5   1   1       1274.21       1276.15        13.40 o                         
  -4   1   1       1299.19       1288.56        11.94 o                         
  -3   1   1       2722.78       2501.05        18.89 o                         
  -2   1   1       5203.96       5187.74        32.52 o                         
  -1   1   1       7387.94       7420.12        45.66 o                         
   0   1   1       2613.79       2585.98        15.50 o                         
   1   1   1       3230.16       3130.97        21.87 o                         
   2   1   1       9038.63       9110.36        67.12 o                         
   3   1   1        201.28        206.56         2.83 o                         
   4   1   1         24.68         38.13         1.58 o                         
   5   1   1        358.05        355.49         5.26 o                         
   6   1   1       1147.64       1146.81        11.83 o                         
   7   1   1        956.42        944.08        11.40 o                         
   8   1   1        455.92        440.10         8.02 o                         
   9   1   1         27.43         26.30         2.62 o                         
  10   1   1        687.81        692.55        11.19 o                         
  11   1   1        957.10        958.78        14.38 o                         
  12   1   1        650.54        692.27        13.74 o                         
 -11   2   1          2.47          0.78         3.27 o                         
 -10   2   1         28.27         27.58         3.33 o                         
  -9   2   1          0.08         -1.59         1.99 o                         
  -8   2   1        350.92        340.11         7.96 o                         
  -7   2   1          0.08          1.22         1.52 o                         
  -6   2   1         73.49         58.95         2.95 o                         
  -5   2   1         49.69         47.76         4.31 o                         
  -4   2   1         95.41         90.03         2.03 o                         
  -3   2   1        122.54        112.47         2.35 o                         
  -2   2   1       2003.48       1936.67        13.33 o                         
  -1   2   1       3549.78       3670.87        24.71 o                         
   0   2   1       2169.26       2336.70        15.08 o                         
   1   2   1       1166.86       1248.84         8.48 o                         
   2   2   1        235.76        285.02         3.46 o                         
   3   2   1        295.78        345.54         4.11 o                         
   4   2   1        351.82        337.16         5.00 o                         
   5   2   1         27.25         30.75         1.98 o                         
   6   2   1        215.65        222.14         3.91 o                         
   7   2   1        245.43        248.86         7.00 o                         
   8   2   1          0.10          1.41         1.14 o                         
   9   2   1          1.49          1.10         1.37 o                         
  10   2   1         94.57         96.03         4.37 o                         
  11   2   1        143.55        144.02         5.66 o                         
  12   2   1        103.46         97.50         5.13 o                         
 -11   3   1        349.55        338.85        12.48 o                         
 -10   3   1        149.40        161.50         8.13 o                         
  -9   3   1        137.46        136.07         6.49 o                         
  -8   3   1       1064.57       1059.54        15.64 o                         
  -7   3   1       1488.19       1514.86        18.91 o                         
  -6   3   1       1868.42       1760.75        20.23 o                         
  -5   3   1        283.00        290.13         7.24 o                         
  -4   3   1        658.23        668.69         6.96 o                         
  -3   3   1       2034.66       2034.45        14.24 o                         
  -2   3   1         36.86         11.19         0.84 o                         
  -1   3   1          5.32         -0.47         0.47 o                         
   0   3   1        135.52        134.75         1.97 o                         
   1   3   1        527.21        540.35         4.97 o                         
   2   3   1      19432.62      20027.04       160.61 o                         
   3   3   1       2165.41       1994.28        17.36 o                         
   4   3   1       2259.90       2139.77        19.01 o                         
   5   3   1       2096.39       2059.32        17.78 o                         
   6   3   1        844.35        777.02         8.83 o                         
   7   3   1       1282.16       1254.65        12.93 o                         
   8   3   1        723.20        729.27         9.45 o                         
   9   3   1        570.48        586.95         8.81 o                         
  10   3   1        152.96        157.57         5.28 o                         
  11   3   1        452.52        445.32         8.58 o                         
  12   3   1        341.57        351.36         8.18 o                         
  13   3   1        111.85        120.92        12.78 o                         
 -10   4   1          5.23          0.56         3.60 o                         
  -9   4   1          0.06          0.21         2.31 o                         
  -8   4   1         30.20         26.15         3.20 o                         
  -7   4   1        100.88         90.41         4.78 o                         
  -6   4   1        179.42        179.71         5.02 o                         
  -5   4   1         11.67         12.07         1.79 o                         
  -4   4   1          7.28          0.68         0.98 o                         
  -3   4   1        109.45        114.59         3.03 o                         
  -2   4   1        364.33        410.32         5.52 o                         
  -1   4   1        601.42        639.08         5.87 o                         
   0   4   1       1278.04       1420.39        12.14 o                         
   1   4   1        911.42       1023.63         9.18 o                         
   2   4   1       1205.54       1252.29        11.62 o                         
   3   4   1        255.26        255.22         4.16 o                         
   4   4   1         11.95         19.49         1.39 o                         
   5   4   1          0.04          0.36         0.76 o                         
   6   4   1        563.22        549.62         8.13 o                         
   7   4   1        611.05        624.23         9.33 o                         
   8   4   1         73.91         78.58         3.57 o                         
   9   4   1       1180.65       1160.99        13.48 o                         
  10   4   1        532.27        526.09         8.82 o                         
  11   4   1         41.40         35.43         3.15 o                         
  12   4   1          0.41          1.24         2.44 o                         
  13   4   1        108.12        104.31         9.74 o                         
  -9   5   1        367.98        397.61        14.69 o                         
  -8   5   1        306.18        287.54        10.25 o                         
  -7   5   1        377.30        374.01        12.24 o                         
  -6   5   1        378.70        386.79         8.40 o                         
  -5   5   1        161.38        155.07         5.01 o                         
  -4   5   1         29.83         36.01         2.67 o                         
  -3   5   1        435.51        401.66         7.09 o                         
  -2   5   1       1001.69        910.13         8.99 o                         
  -1   5   1       5047.20       5160.48        37.15 o                         
   0   5   1       1355.39       1264.62        10.99 o                         
   1   5   1       1530.17       1531.69        12.54 o                         
   2   5   1       3196.29       3239.44        25.17 o                         
   3   5   1       4599.46       4597.66        35.49 o                         
   4   5   1       3026.80       3088.46        26.83 o                         
   5   5   1        253.94        239.30         4.44 o                         
   6   5   1         74.13         70.70         3.26 o                         
   7   5   1         87.71         79.86         3.55 o                         
   8   5   1        314.64        317.14         6.71 o                         
   9   5   1        234.80        253.27         7.28 o                         
  10   5   1          2.59          2.93         2.00 o                         
  11   5   1       1042.22       1030.81        19.95 o                         
  12   5   1        586.60        614.03        12.73 o                         
  13   5   1        487.55        504.87        17.66 o                         
  -9   6   1          1.46          4.07         6.60 o                         
  -8   6   1          2.45          1.95         4.19 o                         
  -7   6   1        270.52        271.64         9.81 o                         
  -6   6   1          1.69          1.68         2.37 o                         
  -5   6   1         76.27         66.34         4.65 o                         
  -4   6   1        208.80        179.29         5.31 o                         
  -3   6   1        425.31        414.63         7.68 o                         
  -2   6   1         58.97         53.48         2.98 o                         
  -1   6   1          7.57          4.49         0.95 o                         
   0   6   1        792.47        807.75         8.29 o                         
   1   6   1          0.00          0.18         0.63 o                         
   2   6   1        723.39        752.01         7.59 o                         
   3   6   1         12.62         21.99         1.42 o                         
   4   6   1          0.95          0.35         0.89 o                         
   5   6   1        701.26        727.94         9.05 o                         
   6   6   1          7.26         12.31         1.93 o                         
   7   6   1        961.41        985.50        14.67 o                         
   8   6   1         62.27         64.55         5.60 o                         
   9   6   1          0.00         -0.98         1.66 o                         
  10   6   1        221.72        215.25         7.39 o                         
  11   6   1        231.42        232.92         7.67 o                         
  12   6   1         10.24         10.42         3.18 o                         
  -8   7   1        473.23        502.48        21.16 o                         
  -7   7   1        152.89        136.07         8.29 o                         
  -6   7   1        829.68        827.11        15.59 o                         
  -5   7   1       1438.62       1384.14        22.23 o                         
  -4   7   1         36.44         50.68         4.08 o                         
  -3   7   1        422.35        400.99         8.94 o                         
  -2   7   1        411.28        411.50         8.63 o                         
  -1   7   1        964.54        970.41        12.62 o                         
   0   7   1       1406.59       1393.03        14.97 o                         
   1   7   1        574.71        580.53         6.92 o                         
   2   7   1        617.87        644.23         6.91 o                         
   3   7   1        283.08        279.79         4.18 o                         
   4   7   1        450.60        436.14         7.41 o                         
   5   7   1        493.71        502.06         8.36 o                         
   6   7   1        808.53        789.60        12.65 o                         
   7   7   1        143.43        127.47         8.78 o                         
   8   7   1       1111.67       1086.49        17.43 o                         
   9   7   1        546.62        518.36        14.44 o                         
  10   7   1        925.33        910.10        16.15 o                         
  11   7   1        322.94        327.93         8.93 o                         
  12   7   1        136.24        137.93         9.65 o                         
  -7   8   1        216.06        236.40        17.09 o                         
  -6   8   1         49.11         61.88         7.93 o                         
  -5   8   1         28.30         28.62         5.71 o                         
  -4   8   1          6.62          8.19         2.58 o                         
  -3   8   1          3.47         -1.74         1.86 o                         
  -2   8   1         73.23         76.49         4.84 o                         
  -1   8   1         87.38         87.44         4.67 o                         
   0   8   1        139.55        144.65         5.58 o                         
   1   8   1        381.41        401.17         6.60 o                         
   2   8   1          3.27          5.98         1.29 o                         
   3   8   1        436.52        429.32         7.01 o                         
   4   8   1        200.29        223.18         5.04 o                         
   5   8   1         12.66         15.47         2.05 o                         
   6   8   1         89.29         91.69         4.38 o                         
   7   8   1        143.87        148.98         5.40 o                         
   8   8   1         90.06         83.29         7.37 o                         
   9   8   1         42.25         40.08         3.96 o                         
  10   8   1         14.11          8.36         2.81 o                         
  11   8   1          4.55          0.45         2.65 o                         
  12   8   1         65.84         48.34         5.99 o                         
  -6   9   1        213.94        232.09        16.20 o                         
  -5   9   1        119.66        114.75         8.74 o                         
  -4   9   1        291.65        289.31         9.91 o                         
  -3   9   1        566.10        577.85        21.08 o                         
  -2   9   1          9.54          8.22         2.68 o                         
  -1   9   1         93.31        100.25         6.24 o                         
   0   9   1        269.08        268.11        20.49 o                         
   1   9   1       2024.64       2002.34        45.15 o                         
   2   9   1       1125.04       1124.55        20.18 o                         
   3   9   1        343.49        355.14        10.33 o                         
   4   9   1       1005.06        980.35        12.54 o                         
   5   9   1       1131.23       1120.45        15.07 o                         
   6   9   1        417.79        413.19        10.11 o                         
   7   9   1        159.76        156.27         8.30 o                         
   8   9   1         94.71         97.00         5.40 o                         
   9   9   1        177.16        171.90         6.85 o                         
  10   9   1        401.49        382.28        10.68 o                         
  11   9   1        280.38        274.78        11.49 o                         
  -5  10   1         59.89         85.91        16.14 o                         
  -4  10   1         67.46         67.89         9.08 o                         
  -3  10   1         87.08         88.61         7.70 o                         
  -2  10   1         41.12         43.55         5.61 o                         
  -1  10   1        100.70         86.33         8.01 o                         
   0  10   1        332.21        330.97        11.30 o                         
   1  10   1       1434.05       1397.63        25.72 o                         
   2  10   1         17.64         15.44         3.70 o                         
   3  10   1         26.24         29.04         5.33 o                         
   4  10   1          0.77         -0.72         2.35 o                         
   5  10   1        174.54        157.70         8.24 o                         
   6  10   1         17.16         17.94         3.73 o                         
   7  10   1          3.03          0.77         2.42 o                         
   8  10   1         75.21         72.57         5.95 o                         
   9  10   1         84.13         91.28         6.74 o                         
  10  10   1         63.24         65.83        12.33 o                         
  11  10   1        132.75        114.06        11.78 o                         
  -2  11   1        857.76        853.95        35.80 o                         
  -1  11   1        519.46        513.43        19.26 o                         
   0  11   1         82.36         62.28         9.11 o                         
   1  11   1        901.26        863.62        24.65 o                         
   2  11   1        344.51        355.80        17.18 o                         
   3  11   1        280.90        244.64        12.50 o                         
   4  11   1         51.48         30.17        10.15 o                         
   5  11   1         44.57         40.96         5.19 o                         
   6  11   1        259.34        258.36        10.62 o                         
   7  11   1        253.05        244.33        10.67 o                         
   8  11   1        286.30        290.44        15.00 o                         
   9  11   1          8.95          3.38         4.97 o                         
  10  11   1        421.40        410.43        19.05 o                         
  -1  12   1         15.20          6.25         8.07 o                         
   0  12   1          0.32         -0.78         7.16 o                         
   1  12   1          1.58          1.29         4.88 o                         
   2  12   1         12.74         18.17        11.33 o                         
   3  12   1        116.89        110.41        10.47 o                         
   4  12   1         60.34         53.63         7.91 o                         
   5  12   1        138.93        129.88        11.27 o                         
   6  12   1         25.63         26.42         6.41 o                         
   7  12   1         99.96        109.97        10.57 o                         
   8  12   1        138.24        127.66        12.61 o                         
   9  12   1        167.38        151.45        25.11 o                         
   1  13   1        167.34        199.66        20.57 o                         
   2  13   1        253.63        258.76        21.09 o                         
   3  13   1        120.95        100.23        14.84 o                         
   4  13   1         36.49         44.52        10.67 o                         
   5  13   1        330.07        337.12        22.91 o                         
   6  13   1        221.17        202.26        20.31 o                         
  -8 -12   2        748.29        685.36        17.27 o                         
  -7 -12   2        817.67        824.76        21.29 o                         
  -6 -12   2         42.68         47.12         8.20 o                         
  -5 -12   2        392.37        394.89        23.80 o                         
  -4 -12   2          6.52          0.14         4.67 o                         
  -3 -12   2        420.64        433.43        26.82 o                         
  -1 -12   2          6.47          8.85         8.33 o                         
   0 -12   2        149.78        144.73        19.01 o                         
   1 -12   2        424.19        461.02        28.64 o                         
  -9 -11   2         19.02         21.10         6.93 o                         
  -8 -11   2        161.95        150.91         7.27 o                         
  -7 -11   2         45.70         45.23         3.95 o                         
  -6 -11   2        156.84        165.30         6.60 o                         
  -5 -11   2         15.56         12.38         2.66 o                         
  -4 -11   2         12.11         11.78         2.50 o                         
  -3 -11   2        290.94        282.59        11.75 o                         
  -2 -11   2         75.66         73.25        14.32 o                         
  -1 -11   2         77.23         78.94         9.37 o                         
   0 -11   2          1.64          3.32         4.82 o                         
   1 -11   2         17.15         16.44         5.88 o                         
   2 -11   2         22.85         16.92         9.37 o                         
   3 -11   2          3.70         -4.17         8.07 o                         
 -10 -10   2        681.91        713.81        20.44 o                         
  -9 -10   2        114.95        124.54         7.57 o                         
  -8 -10   2        542.40        534.82        11.25 o                         
  -7 -10   2         14.90         16.75         2.71 o                         
  -6 -10   2        319.08        310.09        10.84 o                         
  -5 -10   2        880.10        832.20        12.45 o                         
  -4 -10   2         52.29         53.71         3.56 o                         
  -3 -10   2        237.68        230.75         6.04 o                         
  -2 -10   2        742.54        734.94        11.37 o                         
  -1 -10   2       1297.65       1273.72        21.28 o                         
   0 -10   2        758.58        735.27        22.71 o                         
   1 -10   2        198.67        207.93        14.19 o                         
   2 -10   2        600.02        577.63        20.96 o                         
   3 -10   2        568.34        589.55        21.62 o                         
   4 -10   2        315.03        341.81        23.69 o                         
   5 -10   2         36.50         45.82        12.24 o                         
 -11  -9   2         30.83         19.70         9.11 o                         
 -10  -9   2         12.39         14.58         3.86 o                         
  -9  -9   2         91.67         90.13         5.88 o                         
  -8  -9   2          6.04          6.93         2.34 o                         
  -7  -9   2          0.05         -1.57         1.73 o                         
  -6  -9   2         43.44         46.70         4.93 o                         
  -5  -9   2         46.05         45.03         3.17 o                         
  -4  -9   2         56.02         61.16         3.69 o                         
  -3  -9   2        173.00        163.08         4.92 o                         
  -2  -9   2         82.36         87.48         4.01 o                         
  -1  -9   2          7.28          5.63         2.01 o                         
   0  -9   2        450.79        454.92         8.93 o                         
   1  -9   2        537.51        498.72        11.64 o                         
   2  -9   2         66.82         60.74         6.05 o                         
   3  -9   2         21.57         21.05         5.61 o                         
   4  -9   2          3.18          2.72         4.11 o                         
   5  -9   2         72.46         73.12        11.46 o                         
   6  -9   2          0.13          3.26         5.81 o                         
 -11  -8   2         36.96         39.11         6.19 o                         
 -10  -8   2        118.19        113.69         6.58 o                         
  -9  -8   2        299.34        308.55         8.88 o                         
  -8  -8   2       2442.77       2336.25        29.50 o                         
  -7  -8   2        370.96        362.57         8.75 o                         
  -6  -8   2        365.41        359.89         9.59 o                         
  -5  -8   2        847.93        840.01        12.37 o                         
  -4  -8   2       1114.32       1080.45        13.36 o                         
  -3  -8   2        562.21        554.52        10.93 o                         
  -2  -8   2         11.63         16.59         1.75 o                         
  -1  -8   2         51.58         54.48         3.02 o                         
   0  -8   2       1618.59       1593.20        16.23 o                         
   1  -8   2       1502.01       1506.53        15.74 o                         
   2  -8   2        438.13        424.99         9.04 o                         
   3  -8   2        155.43        148.61        10.25 o                         
   4  -8   2        626.64        623.98        14.30 o                         
   5  -8   2        789.36        810.22        20.11 o                         
   6  -8   2        270.15        259.18        13.83 o                         
   7  -8   2         32.67         21.14         6.94 o                         
 -12  -7   2          3.53          9.25         6.56 o                         
 -11  -7   2          3.87          2.39         4.08 o                         
 -10  -7   2        112.99        114.34         6.45 o                         
  -9  -7   2         42.61         36.33         3.68 o                         
  -8  -7   2        170.29        175.16         6.45 o                         
  -7  -7   2         51.84         54.83         3.86 o                         
  -6  -7   2         68.45         71.17         4.19 o                         
  -5  -7   2         86.67         83.47         6.60 o                         
  -4  -7   2        229.28        248.32         5.61 o                         
  -3  -7   2         30.35         43.49         2.55 o                         
  -2  -7   2        204.54        225.05         4.56 o                         
  -1  -7   2        265.27        255.33         4.84 o                         
   0  -7   2         11.58         14.11         1.44 o                         
   1  -7   2          1.00          0.46         0.99 o                         
   2  -7   2          2.40          4.79         1.20 o                         
   3  -7   2         53.13         57.94         3.85 o                         
   4  -7   2         17.58         14.69         2.89 o                         
   5  -7   2         34.38         40.31         4.85 o                         
   6  -7   2          0.13          0.05         2.62 o                         
   7  -7   2          5.24          5.42         3.54 o                         
   8  -7   2         32.34         16.82         6.60 o                         
 -12  -6   2        438.80        450.84        14.34 o                         
 -11  -6   2        234.24        227.35         8.37 o                         
 -10  -6   2        612.31        612.63        12.71 o                         
  -9  -6   2        472.63        487.20        10.69 o                         
  -8  -6   2       1560.58       1518.90        20.66 o                         
  -7  -6   2        553.11        562.31        10.39 o                         
  -6  -6   2         81.82         91.44         5.07 o                         
  -5  -6   2        225.73        227.76         5.73 o                         
  -4  -6   2        211.03        201.31         4.74 o                         
  -3  -6   2        758.65        782.77         9.67 o                         
  -2  -6   2        280.96        335.45         4.97 o                         
  -1  -6   2        363.68        366.77         4.70 o                         
   0  -6   2        130.64        117.62         3.04 o                         
   1  -6   2       3069.73       3099.19        24.41 o                         
   2  -6   2       4799.11       4730.88        35.69 o                         
   3  -6   2        710.94        743.22        11.45 o                         
   4  -6   2       1069.79       1056.71        19.32 o                         
   5  -6   2        132.65        125.87         6.00 o                         
   6  -6   2        638.40        637.30        14.53 o                         
   7  -6   2        407.30        386.31        11.62 o                         
   8  -6   2          6.16          6.88         3.59 o                         
   9  -6   2         41.04         39.06         8.04 o                         
 -12  -5   2         39.89         42.01         5.80 o                         
 -11  -5   2          6.12          6.78         2.52 o                         
 -10  -5   2         14.75         16.00         2.82 o                         
  -9  -5   2          0.04          0.37         1.69 o                         
  -8  -5   2        121.65        120.30         9.70 o                         
  -7  -5   2         43.39         44.03         3.19 o                         
  -6  -5   2        660.59        675.87        10.76 o                         
  -5  -5   2         19.01         21.41         2.25 o                         
  -4  -5   2         85.42         73.76         3.25 o                         
  -3  -5   2        319.13        347.40         6.88 o                         
  -2  -5   2        633.95        643.04         6.68 o                         
  -1  -5   2        539.14        579.94         5.71 o                         
   0  -5   2        282.45        278.59         4.44 o                         
   1  -5   2        722.14        728.86         7.63 o                         
   2  -5   2        159.27        162.64         3.41 o                         
   3  -5   2         19.77         18.83         1.62 o                         
   4  -5   2         60.62         69.50         2.93 o                         
   5  -5   2         93.66         92.61         4.35 o                         
   6  -5   2        101.55         96.13         5.27 o                         
   7  -5   2        560.89        521.58        13.15 o                         
   8  -5   2        211.99        207.50        11.12 o                         
   9  -5   2          5.11          4.20         4.20 o                         
  10  -5   2          8.04          8.62         5.58 o                         
 -12  -4   2        185.82        194.95        10.63 o                         
 -11  -4   2         84.41         70.23         4.78 o                         
 -10  -4   2        257.24        246.14         7.05 o                         
  -9  -4   2        227.95        247.15         7.07 o                         
  -8  -4   2        607.54        598.97        10.79 o                         
  -7  -4   2       1031.44       1027.60        12.97 o                         
  -6  -4   2        290.68        263.55         5.59 o                         
  -5  -4   2       1299.10       1320.07        17.00 o                         
  -4  -4   2         62.09         52.99         2.41 o                         
  -3  -4   2       4750.88       4920.34        40.70 o                         
  -2  -4   2       3903.41       3834.24        30.16 o                         
  -1  -4   2       7599.52       7952.03        56.07 o                         
   0  -4   2         22.55         10.09         1.58 o                         
   1  -4   2       2590.34       2686.41        19.54 o                         
   2  -4   2         91.11         74.38         2.26 o                         
   3  -4   2       1340.69       1349.84        12.40 o                         
   4  -4   2        272.26        257.09         4.51 o                         
   5  -4   2        170.78        189.63         4.92 o                         
   6  -4   2        751.68        754.12        10.72 o                         
   7  -4   2        376.84        365.28         7.88 o                         
   8  -4   2        544.66        522.27        17.89 o                         
   9  -4   2        507.88        538.60        14.53 o                         
  10  -4   2         19.60         14.82         4.89 o                         
 -12  -3   2         90.75         88.35         9.01 o                         
 -11  -3   2          8.44          5.43         2.60 o                         
 -10  -3   2          0.40         -1.51         1.51 o                         
  -9  -3   2          0.28          0.16         1.28 o                         
  -8  -3   2        942.93        883.64        11.52 o                         
  -7  -3   2          0.69          0.67         1.04 o                         
  -6  -3   2         56.06         51.21         2.61 o                         
  -5  -3   2        152.63        170.48         3.49 o                         
  -4  -3   2         51.41         54.54         2.74 o                         
  -3  -3   2        670.16        713.42         8.19 o                         
  -2  -3   2        198.06        162.82         2.80 o                         
  -1  -3   2        498.80        516.75         5.19 o                         
   0  -3   2        246.15        242.51         2.91 o                         
   1  -3   2        278.48        221.03         3.08 o                         
   2  -3   2        954.67        957.75        14.51 o                         
   3  -3   2         64.53         65.89         2.47 o                         
   4  -3   2          4.58          5.10         0.92 o                         
   5  -3   2        463.56        461.24         6.47 o                         
   6  -3   2        197.81        211.20         5.52 o                         
   7  -3   2         26.19         34.61         2.66 o                         
   8  -3   2         65.47         68.80         5.03 o                         
   9  -3   2        161.39        155.69         8.42 o                         
  10  -3   2          0.03          1.04         3.16 o                         
  11  -3   2          2.39          0.43         4.10 o                         
 -12  -2   2        284.84        270.09        16.78 o                         
 -11  -2   2        385.38        395.29        10.95 o                         
 -10  -2   2        463.57        478.37         9.28 o                         
  -9  -2   2         14.42         16.25         2.03 o                         
  -8  -2   2       2003.06       1954.06        19.05 o                         
  -7  -2   2        829.64        782.50        10.11 o                         
  -6  -2   2       3687.91       3668.14        38.13 o                         
  -5  -2   2       1338.06       1247.15        14.44 o                         
  -4  -2   2        797.37        720.07         9.61 o                         
  -3  -2   2       2062.71       2145.61        19.69 o                         
  -2  -2   2         45.41         37.57         6.36 o                         
  -1  -2   2         48.62         52.33         4.43 o                         
   0  -2   2       1608.76       1761.33        11.94 o                         
   1  -2   2       1098.06       1193.20         9.08 o                         
   2  -2   2        731.15        738.88         6.83 o                         
   3  -2   2        390.69        369.47         4.43 o                         
   4  -2   2       3405.03       3407.28        25.69 o                         
   5  -2   2       1565.90       1460.91        13.19 o                         
   6  -2   2       3075.12       3013.20        27.42 o                         
   7  -2   2         95.80        133.96         4.47 o                         
   8  -2   2       2852.72       2681.67        24.67 o                         
   9  -2   2        240.57        262.20         8.45 o                         
  10  -2   2        305.30        302.39        10.76 o                         
  11  -2   2         32.33         44.29        12.59 o                         
 -12  -1   2         14.32         12.20         4.63 o                         
 -11  -1   2         11.30         10.08         2.59 o                         
 -10  -1   2          1.51         -0.61         2.04 o                         
  -9  -1   2          0.02          1.51         1.55 o                         
  -8  -1   2         50.72         59.39         3.34 o                         
  -7  -1   2        383.63        366.73         6.50 o                         
  -6  -1   2          7.08          5.97         1.36 o                         
  -5  -1   2         13.46         21.34         1.66 o                         
  -4  -1   2         25.80         38.52         2.23 o                         
  -3  -1   2       1745.32       1833.16        19.26 o                         
  -2  -1   2        836.26        969.09        11.85 o                         
  -1  -1   2        221.28        227.02         2.89 o                         
   0  -1   2       2353.38       2480.58        18.45 o                         
   1  -1   2       3135.49       3216.96        24.14 o                         
   2  -1   2        582.89        567.16         5.92 o                         
   3  -1   2       2258.44       2361.87        20.40 o                         
   4  -1   2         82.08         84.45         2.35 o                         
   5  -1   2          8.08          9.52         1.15 o                         
   6  -1   2         74.40         77.40         3.12 o                         
   7  -1   2        291.36        313.07         6.07 o                         
   8  -1   2        131.93        114.12         4.94 o                         
   9  -1   2         83.71         65.88         3.79 o                         
  10  -1   2         19.61         18.81         3.04 o                         
  11  -1   2          6.70          4.82         3.54 o                         
  12  -1   2         43.04         41.65         6.98 o                         
 -12   0   2         51.08         40.59         8.98 o                         
 -11   0   2        198.51        210.75         8.98 o                         
 -10   0   2        750.97        745.41        16.40 o                         
  -9   0   2        727.22        759.85        12.56 o                         
  -8   0   2        348.07        331.25         6.72 o                         
  -7   0   2       1336.10       1276.11        15.95 o                         
  -6   0   2       3070.07       3034.64        32.57 o                         
  -5   0   2        806.21        807.31         8.85 o                         
  -4   0   2       4228.59       4355.21        67.10 o                         
  -3   0   2        332.03        317.26         5.15 o                         
  -2   0   2       2372.02       2391.28        19.91 o                         
  -1   0   2      10489.35      10786.79        90.24 o                         
   0   0   2       1221.90       1207.47         6.96 o                         
   1   0   2       3151.52       2928.41        18.29 o                         
   2   0   2        628.49        563.71         4.73 o                         
   3   0   2       1972.49       2049.56        17.63 o                         
   4   0   2       7988.81       8219.13        64.41 o                         
   5   0   2          3.40         27.24         2.52 o                         
   6   0   2       2263.37       2290.96        20.26 o                         
   7   0   2        329.83        323.15         6.04 o                         
   8   0   2        556.21        562.04        10.99 o                         
   9   0   2        107.28        129.43         5.18 o                         
  10   0   2        427.95        407.76         8.49 o                         
  11   0   2        269.38        279.62         9.22 o                         
  12   0   2        200.72        203.08        12.60 o                         
 -11   1   2        125.49        134.32         7.72 o                         
 -10   1   2         29.86         38.75         5.65 o                         
  -9   1   2         21.26         23.14         3.51 o                         
  -8   1   2         86.26         82.21         5.26 o                         
  -7   1   2        509.17        486.56         9.74 o                         
  -6   1   2        233.65        221.80         5.66 o                         
  -5   1   2        137.92        106.64         2.86 o                         
  -4   1   2        312.28        328.36         4.66 o                         
  -3   1   2       1244.39       1334.79        11.67 o                         
  -2   1   2       1195.84       1282.75        10.12 o                         
  -1   1   2        269.17        303.51         3.00 o                         
   0   1   2        180.21        181.47         1.75 o                         
   1   1   2         39.84         28.82         1.35 o                         
   2   1   2        211.76        193.34         2.08 o                         
   3   1   2        450.77        419.29         5.38 o                         
   4   1   2        999.92       1021.78         9.61 o                         
   5   1   2       1173.27       1247.13        11.84 o                         
   6   1   2         28.16         39.26         2.26 o                         
   7   1   2        870.62        886.82        11.64 o                         
   8   1   2        101.48        107.96         4.26 o                         
   9   1   2         46.06         46.99         3.23 o                         
  10   1   2         11.54         12.12         2.32 o                         
  11   1   2          0.01         -1.96         1.96 o                         
  12   1   2         25.29         30.06         4.41 o                         
 -11   2   2        132.27        134.90        10.70 o                         
 -10   2   2        100.94        126.89         5.96 o                         
  -9   2   2        814.23        870.68        17.52 o                         
  -8   2   2        307.08        289.76         7.48 o                         
  -7   2   2        948.24        946.35        13.66 o                         
  -6   2   2        184.73        204.84         5.43 o                         
  -5   2   2       1400.52       1330.26        15.58 o                         
  -4   2   2       6146.31       6228.87        40.59 o                         
  -3   2   2       5848.50       5767.44        36.93 o                         
  -2   2   2       2078.56       2113.59        13.82 o                         
  -1   2   2       1304.13       1338.71         9.89 o                         
   0   2   2       1128.26       1197.32         8.72 o                         
   1   2   2      23478.03      24926.56       147.34 o                         
   2   2   2      23796.17      25304.57       174.22 o                         
   3   2   2        232.63        207.43         3.02 o                         
   4   2   2         91.98         67.57         1.90 o                         
   5   2   2       4536.75       4347.66        32.05 o                         
   6   2   2       4464.91       4431.99        33.25 o                         
   7   2   2       1049.89        999.11        11.68 o                         
   8   2   2       1013.07       1012.77        11.75 o                         
   9   2   2       2238.09       2199.88        21.39 o                         
  10   2   2        268.00        268.64         6.25 o                         
  11   2   2        199.62        221.96         6.26 o                         
  12   2   2          8.45         12.56         3.10 o                         
  13   2   2        606.64        665.36        24.55 o                         
 -10   3   2         19.68         18.51         4.57 o                         
  -9   3   2          6.48          7.72         2.70 o                         
  -8   3   2        136.38        140.81         6.13 o                         
  -7   3   2         22.20         26.37         2.77 o                         
  -6   3   2        106.17         98.93         6.21 o                         
  -5   3   2         10.34          7.76         1.71 o                         
  -4   3   2          4.79          5.39         0.93 o                         
  -3   3   2       1173.79       1240.61         9.43 o                         
  -2   3   2       1098.87       1163.47         9.21 o                         
  -1   3   2        106.79         98.79         1.84 o                         
   0   3   2         74.42         74.25         1.58 o                         
   1   3   2        253.70        227.68         2.60 o                         
   2   3   2       1763.99       1973.05        14.83 o                         
   3   3   2          0.15         -0.07         0.62 o                         
   4   3   2         64.55         69.87         4.67 o                         
   5   3   2         14.11         15.99         1.48 o                         
   6   3   2        520.70        521.11         6.40 o                         
   7   3   2         46.36         55.96         3.04 o                         
   8   3   2         69.69         71.75         3.25 o                         
   9   3   2         12.92         13.94         1.90 o                         
  10   3   2         12.70         12.43         2.08 o                         
  11   3   2         37.42         34.67         3.06 o                         
  12   3   2          3.69          2.60         2.51 o                         
  13   3   2         57.12         51.10         6.02 o                         
 -10   4   2         78.26         67.69         6.84 o                         
  -9   4   2         99.21        109.73         6.85 o                         
  -8   4   2        181.20        160.73         7.51 o                         
  -7   4   2        401.23        430.10         9.12 o                         
  -6   4   2        750.36        717.40        10.66 o                         
  -5   4   2        780.04        767.16        10.51 o                         
  -4   4   2       1550.62       1596.10        16.65 o                         
  -3   4   2        186.84        172.34         4.20 o                         
  -2   4   2       3342.26       3570.95        25.69 o                         
  -1   4   2         37.38         64.61         1.86 o                         
   0   4   2        863.32        794.31         6.90 o                         
   1   4   2       1693.82       1782.93        14.41 o                         
   2   4   2        354.41        314.57         3.79 o                         
   3   4   2       5044.59       4934.12        59.91 o                         
   4   4   2       1149.76       1084.34        11.20 o                         
   5   4   2       1378.99       1370.57        13.93 o                         
   6   4   2       2781.39       2748.03        37.04 o                         
   7   4   2       1147.31       1090.33        18.21 o                         
   8   4   2       2082.56       2082.23        19.70 o                         
   9   4   2          4.22          2.58         1.44 o                         
  10   4   2       1146.47       1156.05        14.11 o                         
  11   4   2          2.40          1.49         1.90 o                         
  12   4   2         20.62         18.00         3.22 o                         
  13   4   2         41.70         49.92         7.01 o                         
  -9   5   2          9.02          7.84         4.61 o                         
  -8   5   2         20.13         24.96         4.49 o                         
  -7   5   2         88.77         88.91         6.40 o                         
  -6   5   2          0.97          0.41         2.12 o                         
  -5   5   2         30.00         31.61         2.82 o                         
  -4   5   2        102.94        115.04         4.45 o                         
  -3   5   2         87.40         89.50         4.03 o                         
  -2   5   2         36.07         45.94         2.76 o                         
  -1   5   2        139.24        138.10         3.63 o                         
   0   5   2        881.84        904.97         8.41 o                         
   1   5   2        480.16        514.50         5.18 o                         
   2   5   2         37.69         30.17         1.41 o                         
   3   5   2        414.77        454.86         5.67 o                         
   4   5   2        104.83        105.27         2.74 o                         
   5   5   2         20.53         17.77         1.60 o                         
   6   5   2          8.08          4.77         1.15 o                         
   7   5   2        117.79        118.99         4.08 o                         
   8   5   2          0.54          1.82         1.40 o                         
   9   5   2         27.26         31.22         2.70 o                         
  10   5   2        109.31        119.36         5.26 o                         
  11   5   2          2.60          2.55         2.28 o                         
  12   5   2          6.76          2.74         3.14 o                         
  13   5   2          0.33         -1.68         4.13 o                         
  -8   6   2          4.17          1.36         4.23 o                         
  -7   6   2         24.79         24.88         4.37 o                         
  -6   6   2        691.83        676.38        13.45 o                         
  -5   6   2        212.54        244.15         7.43 o                         
  -4   6   2       2950.43       2830.74        32.84 o                         
  -3   6   2        433.24        440.88         8.94 o                         
  -2   6   2       3302.43       3384.20        32.85 o                         
  -1   6   2       1652.42       1585.61        17.30 o                         
   0   6   2       1816.25       1796.44        17.66 o                         
   1   6   2         41.03         43.22         1.83 o                         
   2   6   2        139.50        136.09         2.65 o                         
   3   6   2        127.99        123.55         3.50 o                         
   4   6   2       1221.79       1286.53        13.21 o                         
   5   6   2        528.56        519.00         6.86 o                         
   6   6   2        202.33        188.84         4.65 o                         
   7   6   2        692.13        669.12        10.06 o                         
   8   6   2        681.50        699.30        12.98 o                         
   9   6   2        162.58        165.92         9.02 o                         
  10   6   2       1441.06       1462.63        19.61 o                         
  11   6   2         99.00         99.34         5.71 o                         
  12   6   2        536.59        524.88        13.15 o                         
  13   6   2        186.42        200.52        15.43 o                         
  -8   7   2          2.44         -2.48         4.29 o                         
  -7   7   2          3.80          3.68         4.05 o                         
  -6   7   2         15.56         17.45         3.36 o                         
  -5   7   2         12.86         10.20         2.71 o                         
  -4   7   2          6.34          5.78         2.38 o                         
  -3   7   2        568.80        542.31        10.62 o                         
  -2   7   2        112.95        100.98         5.70 o                         
  -1   7   2        106.48         98.47         4.42 o                         
   0   7   2          6.79          8.38         1.85 o                         
   1   7   2        359.77        344.95         5.66 o                         
   2   7   2        350.70        369.40         4.83 o                         
   3   7   2         95.17         94.11         2.43 o                         
   4   7   2        301.78        323.26         5.21 o                         
   5   7   2         13.40         11.79         1.71 o                         
   6   7   2         32.97         34.96         2.64 o                         
   7   7   2          0.27         -0.84         1.47 o                         
   8   7   2        159.05        157.30         8.84 o                         
   9   7   2          1.51          1.15         1.98 o                         
  10   7   2         41.50         42.25         4.37 o                         
  11   7   2        238.93        216.48         8.67 o                         
  12   7   2        199.36        209.11        10.84 o                         
  -7   8   2       1136.43       1245.74        27.33 o                         
  -6   8   2        101.23         80.39        12.12 o                         
  -5   8   2        189.54        185.03         8.05 o                         
  -4   8   2        989.11       1002.06        19.12 o                         
  -3   8   2        831.30        818.36        14.33 o                         
  -2   8   2        245.92        254.42         7.25 o                         
  -1   8   2        231.47        221.07         6.40 o                         
   0   8   2        141.67        149.31         5.11 o                         
   1   8   2       1563.63       1628.00        22.82 o                         
   2   8   2          2.83          2.22         1.42 o                         
   3   8   2        185.13        185.36         4.22 o                         
   4   8   2        101.80         92.62         4.01 o                         
   5   8   2       2173.31       2240.68        24.15 o                         
   6   8   2        772.65        771.91        11.62 o                         
   7   8   2       1403.15       1378.50        17.60 o                         
   8   8   2        270.86        285.96         8.05 o                         
   9   8   2        960.69        957.17        16.39 o                         
  10   8   2        400.78        393.16        14.69 o                         
  11   8   2         81.44         81.52         6.72 o                         
  12   8   2         60.11         63.64         9.97 o                         
  -6   9   2         18.90         15.14         6.44 o                         
  -5   9   2         83.99         86.29         9.82 o                         
  -4   9   2         26.84         22.59         4.19 o                         
  -3   9   2        319.76        288.68        13.68 o                         
  -2   9   2         26.11         23.80         3.52 o                         
  -1   9   2          0.39          0.62         2.14 o                         
   0   9   2        119.89        117.00         6.11 o                         
   1   9   2        122.89        133.54         7.29 o                         
   2   9   2        140.46        138.63         7.08 o                         
   3   9   2         94.82         93.50         6.04 o                         
   4   9   2          3.26          0.55         2.14 o                         
   5   9   2        127.58        129.70         7.42 o                         
   6   9   2         20.81         22.10         3.22 o                         
   7   9   2         13.07         11.40         2.78 o                         
   8   9   2         17.00         10.82         4.36 o                         
   9   9   2        299.78        286.49        11.22 o                         
  10   9   2         51.84         62.22         6.93 o                         
  11   9   2        136.14        124.48        12.21 o                         
  -4  10   2        162.49        154.71        16.53 o                         
  -3  10   2         91.00         89.79         8.40 o                         
  -2  10   2        391.80        382.50        13.31 o                         
  -1  10   2        534.69        502.67        17.97 o                         
   0  10   2        616.51        651.09        20.27 o                         
   1  10   2        176.49        170.31        11.72 o                         
   2  10   2        643.84        632.85        19.32 o                         
   3  10   2       1798.40       1752.28        36.81 o                         
   4  10   2        388.75        361.38        11.10 o                         
   5  10   2         26.66         29.79         4.30 o                         
   6  10   2         73.67         65.02         5.90 o                         
   7  10   2        388.09        400.25        12.62 o                         
   8  10   2        208.42        185.52        17.70 o                         
   9  10   2         65.78         62.12         7.52 o                         
  10  10   2        110.13        110.14         9.01 o                         
  11  10   2        207.46        208.69        12.63 o                         
  -3  11   2         99.16         97.11        14.06 o                         
  -2  11   2          1.45         -1.63         4.41 o                         
  -1  11   2         17.85         15.64         5.50 o                         
   0  11   2         11.65          2.97        10.02 o                         
   1  11   2          0.28         -1.19         3.95 o                         
   2  11   2          2.97          5.31         5.21 o                         
   3  11   2        244.92        256.57        12.89 o                         
   4  11   2         51.12         40.54         6.17 o                         
   5  11   2        285.45        270.44        13.25 o                         
   6  11   2         96.24         79.27        14.19 o                         
   7  11   2         75.46         81.25         8.81 o                         
   8  11   2         13.80          9.96         4.93 o                         
   9  11   2          0.66         -1.47         4.30 o                         
  10  11   2         62.61         73.85        10.00 o                         
  -1  12   2        126.25        116.64        15.88 o                         
   0  12   2        712.79        703.61        24.47 o                         
   1  12   2        104.16        114.17        16.39 o                         
   2  12   2         41.66         43.62         9.76 o                         
   3  12   2        153.24        159.27        42.42 o                         
   4  12   2        216.28        224.65        20.57 o                         
   5  12   2        219.58        196.80        19.01 o                         
   6  12   2        102.74        117.16        15.62 o                         
   7  12   2         13.36         10.99         5.49 o                         
   8  12   2        252.60        261.99        18.75 o                         
   9  12   2        449.42        466.45        44.39 o                         
   2  13   2        273.21        224.13        21.61 o                         
   3  13   2        315.43        262.92        20.83 o                         
   4  13   2         22.50         25.25         9.63 o                         
   5  13   2         20.61         32.54         9.89 o                         
   6  13   2          4.46          6.51         7.81 o                         
  -7 -12   3          0.53          0.20         3.98 o                         
  -6 -12   3         11.99         14.14         3.57 o                         
  -5 -12   3         82.75         76.11         6.65 o                         
  -4 -12   3         22.56         31.76         9.63 o                         
  -1 -12   3         25.59         16.66         8.59 o                         
   0 -12   3         75.07         83.83        14.84 o                         
   1 -12   3          0.51         -1.82         8.33 o                         
  -9 -11   3        341.27        352.41        21.03 o                         
  -8 -11   3         10.27         14.70         3.99 o                         
  -7 -11   3        418.68        416.45        10.18 o                         
  -6 -11   3        214.99        197.76         9.68 o                         
  -5 -11   3        299.79        293.65         7.68 o                         
  -4 -11   3          6.26          8.18         2.32 o                         
  -3 -11   3        218.32        215.26         8.24 o                         
  -2 -11   3         22.76         18.75         5.34 o                         
  -1 -11   3        830.11        796.19        30.33 o                         
   0 -11   3         97.01         83.64         9.84 o                         
   1 -11   3        555.27        534.44        29.42 o                         
   2 -11   3        576.11        585.73        31.76 o                         
   3 -11   3        779.80        696.61        35.15 o                         
 -10 -10   3          7.04         10.35         5.88 o                         
  -9 -10   3          0.02          4.37         3.90 o                         
  -8 -10   3         70.64         65.40         4.79 o                         
  -7 -10   3         16.61         14.47         2.67 o                         
  -6 -10   3          7.45          9.37         2.23 o                         
  -5 -10   3         17.26         16.15         2.96 o                         
  -4 -10   3          4.44          4.42         1.93 o                         
  -3 -10   3        120.10        114.56         5.84 o                         
  -2 -10   3         74.41         66.74         4.25 o                         
  -1 -10   3         53.02         53.65         5.42 o                         
   0 -10   3         88.20         88.99         7.46 o                         
   1 -10   3          0.99          0.56         3.17 o                         
   2 -10   3         27.49         32.40         7.55 o                         
   3 -10   3         88.33         82.28         9.55 o                         
   4 -10   3         38.88         39.31        10.67 o                         
   5 -10   3        118.67        115.07        17.44 o                         
 -10  -9   3        282.92        282.81        21.01 o                         
  -9  -9   3        161.29        165.08         7.46 o                         
  -8  -9   3        258.33        270.97         7.73 o                         
  -7  -9   3         62.61         65.78         4.59 o                         
  -6  -9   3       1109.29       1101.89        14.87 o                         
  -5  -9   3        169.33        167.80         5.61 o                         
  -4  -9   3        581.75        562.33         9.53 o                         
  -3  -9   3       1344.40       1280.73        15.68 o                         
  -2  -9   3        163.85        167.15         4.73 o                         
  -1  -9   3        849.58        844.73        14.18 o                         
   0  -9   3        427.48        434.36         8.36 o                         
   1  -9   3        264.08        255.95        10.15 o                         
   2  -9   3        440.60        421.47        13.54 o                         
   3  -9   3        201.83        204.22        10.60 o                         
   4  -9   3        787.37        782.68        37.36 o                         
   5  -9   3        148.00        150.72        17.70 o                         
   6  -9   3        170.95        188.12        14.44 o                         
 -11  -8   3          1.48         -3.38         4.08 o                         
 -10  -8   3         83.50         90.73         6.22 o                         
  -9  -8   3         51.42         55.84         4.62 o                         
  -8  -8   3         12.18         12.57         2.64 o                         
  -7  -8   3          0.04          0.03         1.65 o                         
  -6  -8   3        520.83        524.56         9.74 o                         
  -5  -8   3        922.69        894.91        12.25 o                         
  -4  -8   3        470.19        458.01         7.95 o                         
  -3  -8   3         31.21         33.38         2.57 o                         
  -2  -8   3          9.95          9.00         1.56 o                         
  -1  -8   3        627.55        597.13         9.12 o                         
   0  -8   3        155.13        140.30         4.27 o                         
   1  -8   3        122.89        120.38         4.67 o                         
   2  -8   3        170.25        167.96         9.47 o                         
   3  -8   3          5.07          4.11         2.34 o                         
   4  -8   3          1.68          0.97         2.42 o                         
   5  -8   3        129.56        140.30        11.72 o                         
   6  -8   3        315.19        339.47        11.68 o                         
   7  -8   3          0.29          2.88         5.78 o                         
 -11  -7   3         91.23         73.46        11.36 o                         
 -10  -7   3        181.35        180.26         7.69 o                         
  -9  -7   3       1029.55        979.99        16.43 o                         
  -8  -7   3       1203.39       1201.02        18.12 o                         
  -7  -7   3        509.64        516.71        10.33 o                         
  -6  -7   3       3290.34       3204.43        35.80 o                         
  -5  -7   3        179.84        173.77         4.97 o                         
  -4  -7   3        737.86        733.06        10.48 o                         
  -3  -7   3          6.95          6.41         1.31 o                         
  -2  -7   3          3.62          4.41         1.17 o                         
  -1  -7   3        265.41        272.34         5.98 o                         
   0  -7   3        432.00        437.48         6.74 o                         
   1  -7   3        493.44        492.14         6.78 o                         
   2  -7   3        421.05        424.68         7.15 o                         
   3  -7   3       1793.91       1832.40        23.47 o                         
   4  -7   3       1550.44       1527.85        24.14 o                         
   5  -7   3        349.65        351.25        10.51 o                         
   6  -7   3        893.28        899.34        18.50 o                         
   7  -7   3        211.46        220.48        10.73 o                         
   8  -7   3        362.22        380.83        14.97 o                         
 -12  -6   3         20.05         26.85        12.37 o                         
 -11  -6   3          4.90          9.81         4.21 o                         
 -10  -6   3          9.44          7.17         2.55 o                         
  -9  -6   3        331.13        310.17         8.39 o                         
  -8  -6   3        185.79        172.20         6.09 o                         
  -7  -6   3        219.32        231.87         6.47 o                         
  -6  -6   3         22.66         24.42         2.45 o                         
  -5  -6   3        130.86        138.18         5.48 o                         
  -4  -6   3         71.30         74.37         3.68 o                         
  -3  -6   3        189.29        200.04         4.68 o                         
  -2  -6   3        457.98        441.52         6.72 o                         
  -1  -6   3         18.80         22.47         1.96 o                         
   0  -6   3        323.02        325.34         5.08 o                         
   1  -6   3          5.61          4.44         0.99 o                         
   2  -6   3       1105.12       1096.63        11.11 o                         
   3  -6   3       3085.97       3005.77        26.29 o                         
   4  -6   3         49.04         53.98         3.77 o                         
   5  -6   3         76.82         72.37         5.38 o                         
   6  -6   3         14.66         26.69         3.94 o                         
   7  -6   3          3.73          2.14         2.85 o                         
   8  -6   3          0.09         -1.82         2.95 o                         
   9  -6   3         23.86         28.95         5.95 o                         
 -12  -5   3         30.22         30.21         5.94 o                         
 -11  -5   3        440.52        447.00        28.64 o                         
 -10  -5   3        206.41        211.05         7.43 o                         
  -9  -5   3        596.98        572.72        11.37 o                         
  -8  -5   3        107.89        113.78         6.04 o                         
  -7  -5   3        707.78        681.42        11.41 o                         
  -6  -5   3       1541.48       1481.55        18.73 o                         
  -5  -5   3       1007.98        985.68        14.85 o                         
  -4  -5   3        224.86        228.69         5.27 o                         
  -3  -5   3        505.21        514.97         7.56 o                         
  -2  -5   3        268.23        260.21         4.49 o                         
  -1  -5   3        543.57        475.21         5.04 o                         
   0  -5   3        783.32        834.34         7.95 o                         
   1  -5   3       2329.90       2338.78        18.00 o                         
   2  -5   3       2064.40       2070.35        16.60 o                         
   3  -5   3       5201.53       5149.90        40.86 o                         
   4  -5   3        846.03        861.31         9.82 o                         
   5  -5   3        726.19        695.33        12.17 o                         
   6  -5   3        113.94        112.72         6.62 o                         
   7  -5   3        116.49        104.28         6.83 o                         
   8  -5   3         34.78         39.14         4.91 o                         
   9  -5   3         23.99         19.75         4.54 o                         
  10  -5   3        377.51        392.65        16.09 o                         
 -12  -4   3         80.73         81.78         7.22 o                         
 -11  -4   3         84.73         88.34         5.43 o                         
 -10  -4   3         16.42         15.48         3.11 o                         
  -9  -4   3         18.68         19.69         2.60 o                         
  -8  -4   3          0.15          0.99         1.50 o                         
  -7  -4   3        424.45        409.09         8.15 o                         
  -6  -4   3          2.13          1.46         1.07 o                         
  -5  -4   3         17.72         16.64         1.98 o                         
  -4  -4   3        454.98        452.22         6.94 o                         
  -3  -4   3         53.23         48.38         2.38 o                         
  -2  -4   3         23.00         20.30         1.35 o                         
  -1  -4   3       1184.89       1325.26        10.19 o                         
   0  -4   3       1431.23       1567.22        11.38 o                         
   1  -4   3        241.50        241.17         3.44 o                         
   2  -4   3        169.53        154.17         2.83 o                         
   3  -4   3         13.17          6.60         1.05 o                         
   4  -4   3         32.23         27.52         1.86 o                         
   5  -4   3        488.93        476.70         7.18 o                         
   6  -4   3         19.72         16.62         2.52 o                         
   7  -4   3        142.90        126.68         7.15 o                         
   8  -4   3         16.67         12.98         3.42 o                         
   9  -4   3         71.42         67.14         6.27 o                         
  10  -4   3        164.45        178.07        25.16 o                         
 -12  -3   3         14.16         17.65         5.33 o                         
 -11  -3   3        226.26        240.67         7.23 o                         
 -10  -3   3        125.43        122.10         5.32 o                         
  -9  -3   3        239.72        212.05         5.61 o                         
  -8  -3   3       1115.14       1057.57        13.05 o                         
  -7  -3   3       1532.98       1523.40        16.18 o                         
  -6  -3   3       2912.06       2845.77        34.57 o                         
  -5  -3   3       1710.41       1630.18        19.09 o                         
  -4  -3   3       2942.76       2892.85        26.70 o                         
  -3  -3   3       1742.28       1706.51        23.13 o                         
  -2  -3   3        751.69        754.51        11.05 o                         
  -1  -3   3        248.51        217.56         2.73 o                         
   0  -3   3        389.99        336.71         3.54 o                         
   1  -3   3         31.78         31.19         1.23 o                         
   2  -3   3         99.58         81.97         2.03 o                         
   3  -3   3       1497.81       1638.12        14.78 o                         
   4  -3   3       2911.88       2775.58        21.90 o                         
   5  -3   3       2392.39       2406.09        19.99 o                         
   6  -3   3        654.85        683.91         9.33 o                         
   7  -3   3        751.35        696.30        10.06 o                         
   8  -3   3        230.59        240.20         7.58 o                         
   9  -3   3        362.59        364.94        11.57 o                         
  10  -3   3        312.70        308.56        11.80 o                         
  11  -3   3         29.70         14.51         5.40 o                         
 -12  -2   3          9.41          3.64         4.79 o                         
 -11  -2   3        222.44        233.40         9.27 o                         
 -10  -2   3         59.60         69.06         5.07 o                         
  -9  -2   3         98.61        101.91         4.21 o                         
  -8  -2   3          4.16          4.68         1.40 o                         
  -7  -2   3        194.27        187.23         6.37 o                         
  -6  -2   3         38.97         47.97         3.51 o                         
  -5  -2   3         55.01         50.47         2.80 o                         
  -4  -2   3       2462.25       2751.99        22.22 o                         
  -3  -2   3       2122.89       2350.56        19.96 o                         
  -2  -2   3        706.89        715.67         7.03 o                         
  -1  -2   3       1181.52       1284.90        10.74 o                         
   0  -2   3       2144.22       2131.96        21.19 o                         
   1  -2   3         60.22         50.35         1.31 o                         
   2  -2   3        881.30        906.13         8.45 o                         
   3  -2   3         49.58         63.90         1.81 o                         
   4  -2   3       1095.70       1106.52        10.17 o                         
   5  -2   3         45.63         52.48         2.51 o                         
   6  -2   3         23.06         22.01         1.71 o                         
   7  -2   3         49.54         62.03         2.99 o                         
   8  -2   3        309.06        278.41         5.82 o                         
   9  -2   3          7.82         11.98         2.76 o                         
  10  -2   3        195.15        196.08         9.84 o                         
  11  -2   3          3.71          8.08         3.99 o                         
 -11  -1   3        104.14         98.70         7.33 o                         
 -10  -1   3        442.02        432.22         9.65 o                         
  -9  -1   3        730.69        708.76        11.02 o                         
  -8  -1   3        654.09        652.22         9.99 o                         
  -7  -1   3       1139.28       1108.97        13.11 o                         
  -6  -1   3       2326.88       2259.06        28.71 o                         
  -5  -1   3       2046.84       2028.95        20.90 o                         
  -4  -1   3        744.55        749.21         9.30 o                         
  -3  -1   3        352.88        449.24         6.04 o                         
  -2  -1   3         84.93         78.65         2.16 o                         
  -1  -1   3        757.00        809.84         8.04 o                         
   0  -1   3       1837.22       2038.26        13.52 o                         
   1  -1   3        924.49        827.67         9.35 o                         
   2  -1   3       3344.90       3348.72        23.99 o                         
   3  -1   3       6754.92       7020.45        54.46 o                         
   4  -1   3       3310.36       3190.19        26.73 o                         
   5  -1   3       2372.57       2397.19        20.35 o                         
   6  -1   3       1303.91       1350.33        15.67 o                         
   7  -1   3       1192.91       1165.68        13.65 o                         
   8  -1   3        549.34        565.53        10.62 o                         
   9  -1   3         23.35         23.18         2.65 o                         
  10  -1   3        136.32        136.96         7.11 o                         
  11  -1   3         63.07         66.98         6.40 o                         
  12  -1   3         40.86         30.27         6.23 o                         
 -11   0   3        265.56        283.95         9.96 o                         
 -10   0   3          1.00          0.41         2.10 o                         
  -9   0   3        349.01        336.27         8.11 o                         
  -8   0   3         97.48        103.29         5.25 o                         
  -7   0   3        791.54        764.59        11.56 o                         
  -6   0   3       1164.63       1126.95        14.08 o                         
  -5   0   3        179.59        175.59         3.79 o                         
  -4   0   3         73.56         88.79         2.48 o                         
  -3   0   3          0.89         10.78         1.58 o                         
  -2   0   3       1221.75       1118.61        11.04 o                         
  -1   0   3        687.97        666.85         7.87 o                         
   0   0   3        268.74        261.91         2.23 o                         
   1   0   3       3648.52       3786.48        24.90 o                         
   2   0   3        347.47        360.09         3.63 o                         
   3   0   3        151.30        146.63         2.68 o                         
   4   0   3        125.33        147.94         3.31 o                         
   5   0   3        235.67        248.86         4.19 o                         
   6   0   3        124.51        145.24         3.94 o                         
   7   0   3          1.32          1.68         1.12 o                         
   8   0   3        791.85        783.13        10.84 o                         
   9   0   3          1.53          9.01         1.91 o                         
  10   0   3         10.85         12.29         2.70 o                         
  11   0   3         62.25         57.98         5.13 o                         
  12   0   3         23.68         15.80         7.32 o                         
 -11   1   3        206.32        213.01        12.17 o                         
 -10   1   3        102.78         92.65         6.15 o                         
  -9   1   3        115.14        122.93         6.01 o                         
  -8   1   3        169.57        162.11         6.23 o                         
  -7   1   3        734.17        752.66        11.81 o                         
  -6   1   3        717.71        699.59        10.30 o                         
  -5   1   3        533.33        536.16         7.57 o                         
  -4   1   3       3323.03       3328.49        28.71 o                         
  -3   1   3       5892.30       5907.27        39.53 o                         
  -2   1   3       2631.79       2422.66        17.91 o                         
  -1   1   3       1628.18       1535.21        10.95 o                         
   0   1   3        713.28        695.04         5.41 o                         
   1   1   3        851.40        907.01         6.52 o                         
   2   1   3       5623.82       5959.55        37.01 o                         
   3   1   3        718.80        687.74         6.65 o                         
   4   1   3        141.62        102.56         2.33 o                         
   5   1   3       1312.43       1301.22        12.30 o                         
   6   1   3        769.19        755.55         8.77 o                         
   7   1   3        283.70        272.83         5.72 o                         
   8   1   3        593.42        600.22        11.87 o                         
   9   1   3        389.37        412.78        10.18 o                         
  10   1   3       1101.33       1080.24        14.59 o                         
  11   1   3        317.41        324.05         8.77 o                         
  12   1   3        314.75        291.47        18.06 o                         
 -11   2   3         20.00         16.76         5.85 o                         
 -10   2   3         14.01         12.44         3.12 o                         
  -9   2   3        160.46        155.88         6.82 o                         
  -8   2   3          8.33          8.03         2.33 o                         
  -7   2   3        995.46        943.74        13.86 o                         
  -6   2   3          0.01         -0.33         1.38 o                         
  -5   2   3        349.31        330.10         5.96 o                         
  -4   2   3        435.28        444.46         5.21 o                         
  -3   2   3        186.82        204.18         3.13 o                         
  -2   2   3         69.83         75.28         1.47 o                         
  -1   2   3         14.37         16.29         1.03 o                         
   0   2   3        734.09        729.30         5.70 o                         
   1   2   3       1089.88       1218.05         8.48 o                         
   2   2   3       1914.38       2068.67        12.66 o                         
   3   2   3        683.47        680.11         7.60 o                         
   4   2   3        884.41        981.01         8.83 o                         
   5   2   3        156.35        151.08         3.10 o                         
   6   2   3         14.30         13.94         1.38 o                         
   7   2   3         20.30         21.06         1.70 o                         
   8   2   3          0.71         -0.84         1.08 o                         
   9   2   3         49.98         50.91         3.62 o                         
  10   2   3         77.36         80.82         4.08 o                         
  11   2   3         18.05         19.17         3.08 o                         
  12   2   3          2.25          3.01         2.72 o                         
  13   2   3          1.14          1.35         4.40 o                         
 -10   3   3        120.79        125.38         8.51 o                         
  -9   3   3        176.26        192.44         8.66 o                         
  -8   3   3        547.32        523.33        10.66 o                         
  -7   3   3       1222.78       1218.29        17.12 o                         
  -6   3   3       1087.25       1124.99        15.11 o                         
  -5   3   3        217.25        228.53         8.18 o                         
  -4   3   3       1709.23       1702.93        17.21 o                         
  -3   3   3        912.14        970.98        10.08 o                         
  -2   3   3       2026.65       2115.06        15.97 o                         
  -1   3   3       1379.17       1488.27        12.61 o                         
   0   3   3        212.65        244.47         3.22 o                         
   1   3   3         22.80         29.61         1.04 o                         
   2   3   3          7.74         14.78         0.88 o                         
   3   3   3       2998.18       2966.78        30.71 o                         
   4   3   3        457.34        416.17         6.37 o                         
   5   3   3       1721.65       1680.86        14.18 o                         
   6   3   3       2821.58       2877.52        24.19 o                         
   7   3   3       2102.41       2029.98        17.80 o                         
   8   3   3       2302.42       2306.05        21.33 o                         
   9   3   3        714.72        713.89         9.87 o                         
  10   3   3         42.71         43.02         3.17 o                         
  11   3   3        407.99        415.70         8.98 o                         
  12   3   3        210.54        206.23         8.14 o                         
  13   3   3         92.35         96.65         7.74 o                         
 -10   4   3         98.13         84.07         8.64 o                         
  -9   4   3         81.70         87.26        14.03 o                         
  -8   4   3         10.69         14.00         3.17 o                         
  -7   4   3        122.68        123.09         6.38 o                         
  -6   4   3        182.51        167.32         6.65 o                         
  -5   4   3         81.46         86.22         3.81 o                         
  -4   4   3        160.13        146.73         4.50 o                         
  -3   4   3        925.73        883.67        11.24 o                         
  -2   4   3        144.52        133.12         2.60 o                         
  -1   4   3        350.51        378.81         4.35 o                         
   0   4   3        241.69        280.44         3.55 o                         
   1   4   3       2732.48       2879.97        21.54 o                         
   2   4   3        180.96        186.51         2.82 o                         
   3   4   3       1265.85       1377.49        11.52 o                         
   4   4   3        659.61        635.00         8.17 o                         
   5   4   3         76.60         72.94         2.95 o                         
   6   4   3        228.89        251.42         7.17 o                         
   7   4   3        211.75        205.91         5.00 o                         
   8   4   3        320.72        327.79         6.35 o                         
   9   4   3          0.02         -1.18         1.18 o                         
  10   4   3          0.36         -0.66         1.54 o                         
  11   4   3         29.72         23.92         3.02 o                         
  12   4   3         65.82         68.84         5.76 o                         
  13   4   3          0.09         -4.04         4.04 o                         
  -9   5   3         72.49         72.90        11.35 o                         
  -8   5   3         16.38          9.81         3.85 o                         
  -7   5   3        282.80        296.66        10.09 o                         
  -6   5   3        330.11        326.70         8.83 o                         
  -5   5   3        599.93        596.00        11.43 o                         
  -4   5   3         46.70         55.81         4.65 o                         
  -3   5   3        480.61        486.04         9.09 o                         
  -2   5   3       2168.46       2161.93        22.00 o                         
  -1   5   3       1453.77       1513.98        13.88 o                         
   0   5   3       3353.95       3407.79        27.01 o                         
   1   5   3       1070.79        979.01         8.75 o                         
   2   5   3       1555.42       1497.06        12.51 o                         
   3   5   3       4829.54       5092.34        38.97 o                         
   4   5   3        291.81        374.78         5.49 o                         
   5   5   3        538.24        562.85         7.64 o                         
   6   5   3        644.44        662.16         9.42 o                         
   7   5   3        546.01        542.48         8.79 o                         
   8   5   3       1097.01       1094.01        13.36 o                         
   9   5   3        272.50        277.04         6.35 o                         
  10   5   3        482.10        503.86         9.25 o                         
  11   5   3        190.43        178.05         8.05 o                         
  12   5   3        212.85        215.97        10.28 o                         
  13   5   3         68.45         85.55         8.80 o                         
  -8   6   3         22.44         14.26         5.04 o                         
  -7   6   3          0.06         -2.86         2.86 o                         
  -6   6   3         12.69         22.56         3.33 o                         
  -5   6   3        219.97        224.60         7.26 o                         
  -4   6   3         33.31         37.01         3.43 o                         
  -3   6   3          1.38         18.24         2.31 o                         
  -2   6   3         60.43         67.15         4.65 o                         
  -1   6   3         77.31         77.77         3.82 o                         
   0   6   3        454.21        492.90         9.90 o                         
   1   6   3        192.34        184.34         3.19 o                         
   2   6   3         10.70         15.74         1.07 o                         
   3   6   3       1283.70       1310.39        12.25 o                         
   4   6   3         64.64         66.20         2.49 o                         
   5   6   3        577.15        589.33         7.49 o                         
   6   6   3        266.02        258.33         5.61 o                         
   7   6   3         46.84         51.54         3.15 o                         
   8   6   3        167.88        178.08         5.31 o                         
   9   6   3        128.71        134.73         5.73 o                         
  10   6   3        387.91        371.32         9.82 o                         
  11   6   3        505.87        496.84        13.37 o                         
  12   6   3         46.34         42.77         5.48 o                         
  13   6   3         63.83         62.75         9.38 o                         
  -7   7   3         56.17         58.69         6.01 o                         
  -6   7   3        169.95        173.28        12.59 o                         
  -5   7   3        239.39        258.29         8.31 o                         
  -4   7   3        741.80        747.24        13.63 o                         
  -3   7   3       1482.17       1484.40        20.44 o                         
  -2   7   3       2028.93       1944.10        24.06 o                         
  -1   7   3        707.28        708.56        11.58 o                         
   0   7   3       1301.68       1367.21        17.56 o                         
   1   7   3         26.42         19.31         2.12 o                         
   2   7   3        339.28        335.91         5.44 o                         
   3   7   3         61.69         65.59         2.47 o                         
   4   7   3         48.26         49.62         2.41 o                         
   5   7   3        314.71        320.25         5.68 o                         
   6   7   3        249.93        240.78         7.02 o                         
   7   7   3        815.81        829.29        13.54 o                         
   8   7   3       1055.68       1036.64        16.22 o                         
   9   7   3       1231.93       1198.85        21.10 o                         
  10   7   3        889.38        896.54        17.77 o                         
  11   7   3        136.68        152.56        10.47 o                         
  12   7   3       1024.22        983.88        24.30 o                         
  -7   8   3          0.15          4.95         7.55 o                         
  -6   8   3         19.02         14.59         4.97 o                         
  -5   8   3         37.33         31.00         4.59 o                         
  -4   8   3         96.37         87.66         5.71 o                         
  -3   8   3          0.86          2.40         2.18 o                         
  -2   8   3          0.06         -0.10         1.80 o                         
  -1   8   3         46.68         41.38         3.46 o                         
   0   8   3         57.62         58.04         5.07 o                         
   1   8   3         31.23         28.49         2.71 o                         
   2   8   3         40.10         37.89         2.97 o                         
   3   8   3          3.12          4.14         1.61 o                         
   4   8   3        148.68        144.00         5.76 o                         
   5   8   3         66.23         77.53         4.58 o                         
   6   8   3         29.09         32.54         3.33 o                         
   7   8   3        449.43        466.60        10.64 o                         
   8   8   3         21.92         21.89         5.40 o                         
   9   8   3        242.07        212.58         9.54 o                         
  10   8   3         93.06        105.47         8.31 o                         
  11   8   3          3.18         -1.66         3.35 o                         
  12   8   3         20.54         20.59         5.31 o                         
  -5   9   3        203.17        215.37        14.68 o                         
  -4   9   3        268.26        260.63        10.10 o                         
  -3   9   3          2.39          7.97         3.23 o                         
  -2   9   3        937.90        924.61        18.00 o                         
  -1   9   3        688.27        680.12        17.70 o                         
   0   9   3        717.75        714.32        14.42 o                         
   1   9   3        406.83        412.00        10.29 o                         
   2   9   3        106.74        116.49        13.02 o                         
   3   9   3        502.55        508.90        20.96 o                         
   4   9   3        389.07        389.74        10.99 o                         
   5   9   3        336.70        314.68         9.86 o                         
   6   9   3        465.45        520.27        25.68 o                         
   7   9   3       1008.43       1027.11        40.87 o                         
   8   9   3        432.23        403.78        12.70 o                         
   9   9   3        831.67        842.85        20.02 o                         
  10   9   3         11.14         13.61         4.74 o                         
  11   9   3        150.17        172.68        11.50 o                         
  12   9   3        103.68        114.29        16.66 o                         
  -4  10   3          9.54          9.95         5.60 o                         
  -3  10   3          1.37          1.28         3.79 o                         
  -2  10   3         18.32         12.19         4.18 o                         
  -1  10   3          5.14          2.26         3.26 o                         
   0  10   3          0.17          2.23         3.48 o                         
   1  10   3        164.95        174.61        12.76 o                         
   2  10   3         71.95         75.54         8.46 o                         
   3  10   3          1.71          2.80         3.59 o                         
   4  10   3          0.48         -0.67         3.12 o                         
   5  10   3        150.78        152.88         9.93 o                         
   6  10   3         88.39         72.91         7.73 o                         
   7  10   3          7.13          8.08         4.32 o                         
   8  10   3         61.70         60.19         8.01 o                         
   9  10   3         52.98         43.53         7.64 o                         
  10  10   3          0.55         -0.08         4.63 o                         
  11  10   3         27.53         38.83         8.18 o                         
  -3  11   3        279.50        243.66        19.79 o                         
  -2  11   3        751.45        734.03        31.11 o                         
  -1  11   3        204.56        215.41        14.57 o                         
   0  11   3        692.13        722.35        42.44 o                         
   1  11   3        532.33        541.23        19.27 o                         
   2  11   3        617.56        593.85        41.40 o                         
   3  11   3         92.03         79.41        12.24 o                         
   4  11   3          2.57          2.86         5.99 o                         
   5  11   3        179.60        159.31        16.66 o                         
   6  11   3        121.04        137.86        11.58 o                         
   7  11   3         66.19         78.76         9.20 o                         
   8  11   3        149.88        179.72        15.36 o                         
   9  11   3        404.31        405.01        18.04 o                         
  10  11   3        466.14        505.36        21.07 o                         
  -1  12   3         26.04         23.69         9.63 o                         
   0  12   3         79.74         80.19        13.80 o                         
   1  12   3        110.71        127.05        16.14 o                         
   2  12   3        193.68        168.16        18.75 o                         
   3  12   3        719.50        722.39        32.80 o                         
   4  12   3          2.51         -1.30         7.03 o                         
   5  12   3         49.66         50.51        10.93 o                         
   6  12   3          0.19         11.98         7.81 o                         
   7  12   3          0.25         -4.43         5.99 o                         
   8  12   3          7.55          6.41         5.67 o                         
   9  12   3          1.30         -1.56         8.07 o                         
   2  13   3        332.91        294.95        22.91 o                         
   3  13   3          2.21          3.38         8.33 o                         
   4  13   3        137.83        127.57        16.40 o                         
   5  13   3        247.74        265.01        24.47 o                         
   6  13   3        259.44        299.11        22.91 o                         
  -6 -12   4        128.15        146.23        10.61 o                         
  -5 -12   4        144.62        149.11        10.33 o                         
  -4 -12   4         51.83         52.93         6.85 o                         
  -3 -12   4         60.21         58.37         8.67 o                         
  -1 -12   4        181.47        204.09        22.39 o                         
   0 -12   4        458.82        484.71        29.94 o                         
  -8 -11   4         99.38        100.56         8.91 o                         
  -7 -11   4        102.68        106.62         7.61 o                         
  -6 -11   4         41.54         35.14         5.28 o                         
  -5 -11   4         57.45         42.32         4.09 o                         
  -4 -11   4         10.56          3.62         2.47 o                         
  -3 -11   4          0.36          0.97         2.54 o                         
  -2 -11   4          0.29         -0.14         2.22 o                         
  -1 -11   4        164.30        145.50        10.19 o                         
   0 -11   4        120.96        113.69         9.60 o                         
   1 -11   4         26.69         16.14         8.85 o                         
   2 -11   4          8.42         13.02         9.37 o                         
   3 -11   4         34.73         40.35        12.76 o                         
  -9 -10   4         52.32         51.46         7.10 o                         
  -8 -10   4         33.84         43.55         5.52 o                         
  -7 -10   4        398.34        381.11         8.81 o                         
  -6 -10   4        227.71        226.00         6.69 o                         
  -5 -10   4          7.77          7.69         2.20 o                         
  -4 -10   4        351.74        329.08         7.60 o                         
  -3 -10   4         58.83         59.45         4.19 o                         
  -2 -10   4       1338.78       1263.14        18.16 o                         
  -1 -10   4        280.27        287.88        12.35 o                         
   0 -10   4        536.88        582.28        15.07 o                         
   1 -10   4       1124.74       1082.39        24.52 o                         
   2 -10   4        844.66        835.29        21.47 o                         
   3 -10   4        199.40        175.97        19.27 o                         
   4 -10   4         31.40         27.34        10.15 o                         
 -10  -9   4         49.08         43.93         6.56 o                         
  -9  -9   4          4.43          4.55         4.51 o                         
  -8  -9   4         38.71         42.24         4.07 o                         
  -7  -9   4         27.36         21.08         3.02 o                         
  -6  -9   4        536.97        515.35         9.59 o                         
  -5  -9   4          0.75          0.05         1.60 o                         
  -4  -9   4          8.24          5.17         2.18 o                         
  -3  -9   4         48.08         48.15         3.29 o                         
  -2  -9   4          7.04         10.45         2.34 o                         
  -1  -9   4         72.61         64.48         3.85 o                         
   0  -9   4        333.04        337.14         7.52 o                         
   1  -9   4         10.69         10.58         2.22 o                         
   2  -9   4          3.25          9.97         3.56 o                         
   3  -9   4        411.79        407.10        14.16 o                         
   4  -9   4         37.20         41.03         6.60 o                         
   5  -9   4         19.38         17.68         6.25 o                         
   6  -9   4          6.13         30.20        11.19 o                         
 -10  -8   4        447.94        453.69        15.93 o                         
  -9  -8   4        567.58        576.07        12.56 o                         
  -8  -8   4        187.80        189.15         7.29 o                         
  -7  -8   4        477.34        444.66        10.54 o                         
  -6  -8   4          6.00          6.20         1.86 o                         
  -5  -8   4       1462.59       1427.67        16.97 o                         
  -4  -8   4       2002.13       1935.66        20.80 o                         
  -3  -8   4         68.22         70.62         3.65 o                         
  -2  -8   4       1106.97       1140.12        13.18 o                         
  -1  -8   4        715.12        702.83        10.27 o                         
   0  -8   4        374.06        379.47        10.32 o                         
   1  -8   4        140.37        139.75         5.10 o                         
   2  -8   4         15.73         15.63         2.21 o                         
   3  -8   4        506.96        469.16        16.09 o                         
   4  -8   4        516.80        530.30        13.17 o                         
   5  -8   4        213.82        204.80         9.49 o                         
   6  -8   4        119.26        102.39        11.61 o                         
   7  -8   4        348.32        370.79        14.97 o                         
 -11  -7   4          0.25          4.82         4.41 o                         
 -10  -7   4         61.85         53.43         7.87 o                         
  -9  -7   4         12.95         11.70         2.74 o                         
  -8  -7   4         61.39         59.90         4.36 o                         
  -7  -7   4        142.16        138.39         7.74 o                         
  -6  -7   4         19.88         17.50         2.41 o                         
  -5  -7   4         14.98         16.21         2.06 o                         
  -4  -7   4          0.29          1.24         1.18 o                         
  -3  -7   4         14.00          8.04         1.76 o                         
  -2  -7   4          2.88          3.68         1.18 o                         
  -1  -7   4        297.34        280.84         5.35 o                         
   0  -7   4         59.41         55.81         2.83 o                         
   1  -7   4         35.02         32.63         2.56 o                         
   2  -7   4        771.54        758.62        10.13 o                         
   3  -7   4        187.04        168.92         5.26 o                         
   4  -7   4          0.01         -0.71         2.04 o                         
   5  -7   4        385.36        383.55        14.87 o                         
   6  -7   4         22.94         20.08         4.03 o                         
   7  -7   4          0.55         -0.47         2.84 o                         
   8  -7   4         48.11         58.94         7.55 o                         
 -11  -6   4        367.39        382.03        17.70 o                         
 -10  -6   4        247.17        247.52         8.16 o                         
  -9  -6   4        604.81        594.31        11.95 o                         
  -8  -6   4        660.26        656.20        12.06 o                         
  -7  -6   4       1684.59       1638.05        21.44 o                         
  -6  -6   4          3.53          2.83         1.52 o                         
  -5  -6   4        150.41        136.56         5.47 o                         
  -4  -6   4        505.10        502.65         8.88 o                         
  -3  -6   4        341.24        329.89         6.29 o                         
  -2  -6   4        829.13        812.33        10.92 o                         
  -1  -6   4        449.61        414.55         6.21 o                         
   0  -6   4        662.65        665.63         8.60 o                         
   1  -6   4       2381.74       2403.53        20.05 o                         
   2  -6   4        902.50        907.23        10.85 o                         
   3  -6   4        560.36        550.84         8.86 o                         
   4  -6   4        115.30        116.14         4.75 o                         
   5  -6   4       2166.14       2108.45        27.11 o                         
   6  -6   4        955.42        909.47        18.02 o                         
   7  -6   4        195.00        194.90        13.06 o                         
   8  -6   4        101.16        104.24         7.88 o                         
   9  -6   4        189.92        186.06        12.37 o                         
 -11  -5   4        206.92        195.20        11.88 o                         
 -10  -5   4        211.52        224.03         7.55 o                         
  -9  -5   4         10.04          9.09         2.31 o                         
  -8  -5   4          0.08         -1.06         1.44 o                         
  -7  -5   4          2.88          2.28         1.54 o                         
  -6  -5   4         35.21         34.40         2.84 o                         
  -5  -5   4        184.08        181.12         4.89 o                         
  -3  -5   4         16.87         22.76         2.80 o                         
  -2  -5   4         37.98         28.62         2.08 o                         
  -1  -5   4        738.94        794.91         7.68 o                         
   0  -5   4        245.42        266.72         4.07 o                         
   1  -5   4         22.02         19.64         1.53 o                         
   2  -5   4          1.32          2.78         0.92 o                         
   3  -5   4         75.56         85.38         3.70 o                         
   4  -5   4         29.80         33.00         2.58 o                         
   5  -5   4         21.65         20.01         2.94 o                         
   6  -5   4         63.75         52.72         4.18 o                         
   7  -5   4        186.85        213.30         8.75 o                         
   8  -5   4          5.62          7.71         4.28 o                         
   9  -5   4         50.37         43.83         5.65 o                         
  10  -5   4         30.14         19.68         8.33 o                         
 -11  -4   4        338.46        340.85        11.88 o                         
 -10  -4   4         92.54         84.85         6.28 o                         
  -9  -4   4         82.43         88.31         4.92 o                         
  -8  -4   4         13.35         11.45         2.07 o                         
  -7  -4   4        951.08        848.26        12.86 o                         
  -6  -4   4        363.51        371.98         7.31 o                         
  -5  -4   4        749.60        686.95        21.22 o                         
  -4  -4   4       2583.15       2556.72        29.85 o                         
  -3  -4   4       2397.46       2313.53        30.43 o                         
  -2  -4   4       3318.81       3242.76        74.26 o                         
  -1  -4   4        951.03        866.32         7.79 o                         
   0  -4   4       1485.27       1381.32        10.40 o                         
   1  -4   4        917.39        894.09         7.90 o                         
   2  -4   4       2257.15       2206.21        17.12 o                         
   3  -4   4        677.83        598.24         7.41 o                         
   4  -4   4         30.32         34.19         2.42 o                         
   5  -4   4       1275.98       1256.90        14.98 o                         
   6  -4   4        140.09        130.36         6.05 o                         
   7  -4   4        667.88        668.74        12.93 o                         
   8  -4   4        363.87        369.67        11.26 o                         
   9  -4   4        165.71        170.88         9.50 o                         
  10  -4   4        559.48        580.05        21.47 o                         
 -11  -3   4         48.36         51.63         9.41 o                         
 -10  -3   4          1.23          0.40         1.74 o                         
  -9  -3   4         11.10         11.80         2.18 o                         
  -8  -3   4         32.02         36.06         3.23 o                         
  -7  -3   4        128.97        135.65         4.16 o                         
  -6  -3   4          0.20         -0.74         0.88 o                         
  -5  -3   4        155.91        148.59         4.42 o                         
  -4  -3   4        305.17        311.01         4.59 o                         
  -3  -3   4        248.90        224.89         3.55 o                         
  -2  -3   4        899.49        945.03         8.63 o                         
  -1  -3   4        680.89        793.42         7.71 o                         
   0  -3   4       1661.86       1737.84        13.13 o                         
   1  -3   4          8.06         16.59         0.95 o                         
   2  -3   4        258.19        267.66         3.54 o                         
   3  -3   4        113.03        120.51         3.78 o                         
   4  -3   4         17.26         15.00         1.69 o                         
   5  -3   4        368.87        370.84         5.39 o                         
   6  -3   4         65.17         64.91         4.44 o                         
   7  -3   4        132.53        135.98         6.28 o                         
   8  -3   4        113.20        102.11         5.87 o                         
   9  -3   4         33.99         25.14         4.69 o                         
  10  -3   4         58.77         52.03         5.86 o                         
  11  -3   4          5.67          5.35         5.18 o                         
 -11  -2   4         43.76         34.42         6.16 o                         
 -10  -2   4        111.35        100.30         4.88 o                         
  -9  -2   4       1018.91       1003.54        12.70 o                         
  -8  -2   4        747.62        751.65        10.55 o                         
  -7  -2   4        586.20        561.03         8.24 o                         
  -6  -2   4        610.85        566.84         9.07 o                         
  -5  -2   4       1318.66       1215.48        11.79 o                         
  -4  -2   4       5094.15       5118.96        41.68 o                         
  -3  -2   4        756.03        663.71         7.00 o                         
  -2  -2   4       2015.65       2046.20        17.38 o                         
  -1  -2   4         41.76         26.31         1.05 o                         
   0  -2   4       1027.22       1061.44         9.36 o                         
   1  -2   4        886.32       1158.06         9.34 o                         
   2  -2   4       2078.51       2082.49        25.70 o                         
   3  -2   4        226.24        196.55         3.17 o                         
   4  -2   4       3937.65       3883.76        27.33 o                         
   5  -2   4       2128.23       2059.78        16.35 o                         
   6  -2   4       1400.47       1458.47        13.02 o                         
   7  -2   4       2017.97       1981.10        24.98 o                         
   8  -2   4        426.78        444.02        11.73 o                         
   9  -2   4        282.64        289.40         8.69 o                         
  10  -2   4        188.39        199.78        15.29 o                         
  11  -2   4          8.91          4.63         3.65 o                         
 -11  -1   4         23.48         22.55         7.37 o                         
 -10  -1   4         63.93         64.54         4.09 o                         
  -9  -1   4         56.47         57.02         4.00 o                         
  -8  -1   4        105.38         93.63         4.50 o                         
  -7  -1   4        101.69         83.57         3.75 o                         
  -6  -1   4        569.94        528.93         9.53 o                         
  -5  -1   4          0.60          0.39         1.02 o                         
  -4  -1   4        247.87        278.91         5.01 o                         
  -3  -1   4         65.30         75.26         2.27 o                         
  -2  -1   4        217.85        233.27         4.98 o                         
  -1  -1   4       1981.64       2135.83        16.91 o                         
   0  -1   4        370.35        331.62         3.29 o                         
   1  -1   4         26.55         32.98         1.03 o                         
   2  -1   4       2983.88       3130.62        24.40 o                         
   3  -1   4        143.22        126.93         2.34 o                         
   4  -1   4         20.78         22.09         1.34 o                         
   5  -1   4         21.18         26.41         1.71 o                         
   6  -1   4        292.66        311.22         6.61 o                         
   7  -1   4        122.28        118.02         5.32 o                         
   8  -1   4         27.87         25.52         2.63 o                         
   9  -1   4        237.80        238.49         7.64 o                         
  10  -1   4          0.01         -2.13         2.13 o                         
  11  -1   4          3.85          1.69         3.21 o                         
  12  -1   4         47.01         48.61         7.26 o                         
 -11   0   4        320.00        323.54        10.69 o                         
 -10   0   4        121.11        120.38         5.69 o                         
  -9   0   4        162.22        165.54         6.43 o                         
  -8   0   4         47.76         49.38         4.18 o                         
  -7   0   4       2114.76       2051.59        25.24 o                         
  -6   0   4        264.63        266.66         5.95 o                         
  -5   0   4        632.81        687.93         8.58 o                         
  -4   0   4         24.25         26.30         1.58 o                         
  -3   0   4       1716.10       1634.27        16.49 o                         
  -2   0   4       5823.81       5811.10       104.32 o                         
  -1   0   4        489.82        406.59         9.29 o                         
   0   0   4       1148.80       1093.46         8.70 o                         
   1   0   4       6432.09       6595.07        45.05 o                         
   2   0   4       6527.25       6536.76        42.47 o                         
   3   0   4       1621.20       1551.38        16.36 o                         
   4   0   4        347.26        334.98         4.60 o                         
   5   0   4       1848.55       1835.27        16.43 o                         
   6   0   4       1380.84       1334.25        14.15 o                         
   7   0   4       1579.82       1590.10        15.94 o                         
   8   0   4         27.89         22.98         2.25 o                         
   9   0   4        909.04        838.81        13.12 o                         
  10   0   4         12.06         12.87         2.89 o                         
  11   0   4        311.45        312.29         9.82 o                         
  12   0   4        174.25        181.72        10.20 o                         
 -11   1   4         36.76         23.28         5.30 o                         
 -10   1   4         20.30         20.76         3.83 o                         
  -9   1   4         12.54         13.24         2.87 o                         
  -8   1   4          7.22          3.24         2.09 o                         
  -7   1   4        516.09        536.18         9.84 o                         
  -6   1   4          4.40          7.45         1.82 o                         
  -5   1   4         33.20         45.72         2.51 o                         
  -4   1   4        308.01        280.63         5.09 o                         
  -3   1   4         48.71         48.99         2.11 o                         
  -2   1   4       1113.18       1279.81        10.41 o                         
  -1   1   4       1228.15       1332.03         9.91 o                         
   0   1   4       3378.47       3587.19        25.47 o                         
   1   1   4          0.53         -0.31         0.31 o                         
   2   1   4         14.78         18.53         0.78 o                         
   3   1   4       2895.08       3054.97        21.27 o                         
   4   1   4        230.04        211.64         4.13 o                         
   5   1   4        253.69        266.66         4.31 o                         
   6   1   4         24.87         22.35         1.62 o                         
   7   1   4          4.89          6.09         1.29 o                         
   8   1   4          1.05         -0.49         1.22 o                         
   9   1   4         91.18         97.31         4.80 o                         
  10   1   4        625.33        600.29        13.31 o                         
  11   1   4         11.55         13.12         3.11 o                         
  12   1   4         33.79         30.81         4.51 o                         
 -10   2   4        121.16        129.62         9.91 o                         
  -9   2   4        180.98        170.79         8.20 o                         
  -8   2   4        146.89        154.01         6.38 o                         
  -7   2   4        386.16        373.84         8.28 o                         
  -6   2   4         59.73         63.06         3.75 o                         
  -5   2   4       7806.73       7686.35        63.26 o                         
  -4   2   4        883.18        880.78         8.91 o                         
  -3   2   4       2800.20       2874.01        21.84 o                         
  -2   2   4        245.33        223.27         3.93 o                         
  -1   2   4       2168.70       2046.72        16.30 o                         
   0   2   4       2093.71       2114.27        17.52 o                         
   1   2   4         73.70        103.32         1.46 o                         
   2   2   4        267.12        234.63         2.64 o                         
   3   2   4       1079.44       1029.69         8.75 o                         
   4   2   4       2955.98       3026.49        22.74 o                         
   5   2   4       2156.08       2135.25        18.35 o                         
   6   2   4        233.55        303.71         4.92 o                         
   7   2   4       1993.64       2049.25        17.99 o                         
   8   2   4        934.39        924.08        15.60 o                         
   9   2   4       1537.47       1562.35        16.89 o                         
  10   2   4        158.40        171.17         7.37 o                         
  11   2   4        394.28        386.89         9.96 o                         
  12   2   4        284.66        299.15        11.06 o                         
  13   2   4        346.48        362.90        25.77 o                         
 -10   3   4          1.00          4.06         4.26 o                         
  -9   3   4        126.95        135.88         7.50 o                         
  -8   3   4          0.01          4.02         2.69 o                         
  -7   3   4         49.20         45.49         5.30 o                         
  -6   3   4        145.89        144.98         7.93 o                         
  -5   3   4       2138.24       2068.38        20.97 o                         
  -4   3   4        274.69        265.35         5.21 o                         
  -3   3   4        757.48        789.39         8.83 o                         
  -2   3   4          2.07          0.11         0.62 o                         
  -1   3   4          1.86          0.97         0.60 o                         
   0   3   4         24.03         24.28         1.13 o                         
   1   3   4       1014.45       1079.95         8.15 o                         
   2   3   4        782.07        795.30         6.52 o                         
   3   3   4       1528.72       1513.39        11.35 o                         
   4   3   4        938.84        955.40         9.41 o                         
   5   3   4        163.53        179.33         4.01 o                         
   6   3   4        165.05        177.22         3.65 o                         
   7   3   4         78.34         86.31         3.26 o                         
   8   3   4        196.57        204.12         4.66 o                         
   9   3   4         91.76         85.65         3.84 o                         
  10   3   4        293.68        292.15         7.48 o                         
  11   3   4        136.86        118.21         6.61 o                         
  12   3   4          7.23          5.16         3.06 o                         
  13   3   4         55.71         53.56         7.15 o                         
  -9   4   4        148.48        153.87        12.97 o                         
  -8   4   4       1466.89       1535.03        23.33 o                         
  -7   4   4         71.86         59.82         4.74 o                         
  -6   4   4        548.55        571.71        10.49 o                         
  -5   4   4        448.54        460.90         9.97 o                         
  -4   4   4        883.39        867.56        12.17 o                         
  -3   4   4        682.38        707.98        11.18 o                         
  -2   4   4         63.91         69.22         3.01 o                         
  -1   4   4        178.93        189.95         5.13 o                         
   0   4   4       1307.99       1296.17        10.36 o                         
   1   4   4        357.64        320.65         3.67 o                         
   2   4   4       7997.01       8236.58        54.59 o                         
   3   4   4       1214.06       1475.16        12.32 o                         
   4   4   4      10872.83      11501.11        79.40 o                         
   5   4   4       2833.87       2881.46        25.44 o                         
   6   4   4       2815.57       2742.81        23.60 o                         
   7   4   4        587.79        602.67         8.18 o                         
   8   4   4          6.75         18.75         1.78 o                         
   9   4   4        237.44        238.58         5.68 o                         
  10   4   4        747.49        758.51        13.86 o                         
  11   4   4          7.34         11.54         2.97 o                         
  12   4   4         80.53         93.73         6.43 o                         
  13   4   4         44.68         50.78         6.23 o                         
  -9   5   4          2.60          4.59         4.97 o                         
  -8   5   4         11.72         12.92         4.81 o                         
  -7   5   4         18.68         23.11         4.21 o                         
  -6   5   4        242.09        236.63         7.72 o                         
  -5   5   4        251.30        255.37         7.43 o                         
  -4   5   4        166.01        153.27         6.87 o                         
  -3   5   4        170.19        160.52         5.11 o                         
  -2   5   4        130.93        132.38         4.50 o                         
  -1   5   4        914.33        917.28        13.81 o                         
   0   5   4        417.96        422.51         5.65 o                         
   1   5   4         40.37         40.69         1.62 o                         
   2   5   4         28.43         29.70         1.47 o                         
   3   5   4         27.31         35.44         1.62 o                         
   4   5   4        841.65        920.05         9.56 o                         
   5   5   4        688.56        706.03         8.23 o                         
   6   5   4        162.01        152.10         3.66 o                         
   7   5   4        207.79        211.83         4.85 o                         
   8   5   4          7.26          8.06         1.66 o                         
   9   5   4         43.32         45.45         3.51 o                         
  10   5   4         31.73         33.66         3.62 o                         
  11   5   4          4.03          2.20         2.60 o                         
  12   5   4        113.75        106.41         7.80 o                         
  13   5   4          0.46         -2.82         4.40 o                         
  -8   6   4        239.00        262.58        13.01 o                         
  -7   6   4        252.84        258.89        10.51 o                         
  -6   6   4        409.60        417.19        13.70 o                         
  -5   6   4        307.34        289.22         8.38 o                         
  -4   6   4        378.15        392.07         9.16 o                         
  -3   6   4        806.43        828.72        13.36 o                         
  -2   6   4        291.04        288.19         6.87 o                         
  -1   6   4       1429.63       1416.06        17.84 o                         
   0   6   4        186.76        156.91         4.45 o                         
   1   6   4       3745.53       3795.65        34.74 o                         
   2   6   4       2580.45       2695.54        24.47 o                         
   3   6   4         91.04         74.55         2.36 o                         
   4   6   4        758.59        775.92         9.19 o                         
   5   6   4        135.66        134.45         3.35 o                         
   6   6   4        596.94        616.14         8.08 o                         
   7   6   4        520.15        517.40         8.80 o                         
   8   6   4         32.49         32.33         2.85 o                         
   9   6   4        391.78        378.93         8.86 o                         
  10   6   4        104.62        106.85         6.70 o                         
  11   6   4       1316.38       1289.36        27.12 o                         
  12   6   4         37.02         44.03         6.63 o                         
  13   6   4        345.18        363.42        26.30 o                         
  -7   7   4         78.12         86.55        10.63 o                         
  -6   7   4         65.12         82.37         6.77 o                         
  -5   7   4          0.08         -0.18         2.63 o                         
  -4   7   4        135.61        127.58         6.92 o                         
  -3   7   4          7.50          5.63         2.26 o                         
  -2   7   4          0.03          0.21         1.61 o                         
  -1   7   4         90.52         81.98         4.96 o                         
   0   7   4        101.71        111.09         5.63 o                         
   1   7   4         92.61        111.53         5.28 o                         
   2   7   4        154.49        156.48         4.21 o                         
   3   7   4          1.68          1.78         1.24 o                         
   4   7   4          2.27          3.12         1.27 o                         
   5   7   4        449.19        472.85         7.77 o                         
   6   7   4         26.30         28.18         2.64 o                         
   7   7   4         44.28         45.77         3.84 o                         
   8   7   4          0.15         -0.79         2.13 o                         
   9   7   4        128.44        139.52         9.38 o                         
  10   7   4         39.18         42.86         5.54 o                         
  11   7   4         25.63         18.92         4.72 o                         
  12   7   4          2.92          4.50         4.05 o                         
  -6   8   4        120.41        100.64        10.86 o                         
  -5   8   4        938.76        899.26        19.20 o                         
  -4   8   4        267.84        285.23        10.00 o                         
  -3   8   4        947.59        934.41        18.11 o                         
  -2   8   4         47.17         46.74         4.70 o                         
  -1   8   4        640.81        599.13        12.90 o                         
   0   8   4         94.54         92.51         5.61 o                         
   1   8   4        389.09        391.01        12.10 o                         
   2   8   4        117.70        128.56         6.87 o                         
   3   8   4        950.98        963.21        12.51 o                         
   4   8   4       1053.15       1064.27        13.40 o                         
   5   8   4       1166.32       1156.26        25.86 o                         
   6   8   4        116.05        119.24         8.93 o                         
   7   8   4        507.70        503.04        13.16 o                         
   8   8   4       1038.64       1025.77        21.15 o                         
   9   8   4        462.52        469.09        14.00 o                         
  10   8   4         79.29         94.86         7.85 o                         
  11   8   4        640.13        630.64        18.37 o                         
  12   8   4         43.04         38.54         6.57 o                         
  -5   9   4         25.86         18.52         6.38 o                         
  -4   9   4          0.17         -2.97         2.97 o                         
  -3   9   4          0.47          1.22         3.53 o                         
  -2   9   4        205.14        193.47         8.82 o                         
  -1   9   4        188.62        177.91         8.34 o                         
   0   9   4        125.52        133.15         7.23 o                         
   1   9   4         58.47         59.98         4.77 o                         
   2   9   4         35.61         33.98         3.19 o                         
   3   9   4         57.51         59.99         5.34 o                         
   4   9   4        124.12        118.39         8.34 o                         
   5   9   4        106.35        103.97        11.33 o                         
   6   9   4         64.51         83.27         7.91 o                         
   7   9   4        218.65        214.23        11.32 o                         
   8   9   4         37.10         37.36         6.17 o                         
   9   9   4         37.14         31.50         6.52 o                         
  10   9   4         14.16         14.59         6.38 o                         
  11   9   4         19.13         15.17         4.71 o                         
  -4  10   4         17.89         21.25         6.57 o                         
  -3  10   4        207.27        202.56        11.80 o                         
  -2  10   4        232.30        213.99        11.13 o                         
  -1  10   4        160.75        161.40         9.45 o                         
   0  10   4        411.81        410.71        13.02 o                         
   1  10   4        423.34        381.91        15.00 o                         
   2  10   4       1421.24       1432.01        45.82 o                         
   3  10   4        136.74        156.18        15.62 o                         
   4  10   4        650.21        655.74        28.38 o                         
   5  10   4        347.13        373.31        21.35 o                         
   6  10   4        916.36        894.58        23.91 o                         
   7  10   4         18.01          4.69         4.32 o                         
   8  10   4        115.66        117.90        10.86 o                         
   9  10   4          9.74         20.44         5.52 o                         
  10  10   4        378.06        391.92        24.59 o                         
  11  10   4        106.01        108.73        12.13 o                         
  -2  11   4        180.60        174.93        18.75 o                         
  -1  11   4        109.01         86.44        14.06 o                         
   0  11   4          5.20         -1.04         6.25 o                         
   1  11   4         63.08         75.76        12.50 o                         
   2  11   4          1.78         13.28         7.29 o                         
   3  11   4         70.76         52.59        10.67 o                         
   4  11   4          0.25          1.30         6.25 o                         
   5  11   4          0.03          8.85         6.25 o                         
   6  11   4         21.59         13.80         7.55 o                         
   7  11   4         16.46         14.59         5.34 o                         
   8  11   4          2.98          0.47         6.51 o                         
   9  11   4         36.63         37.49         7.68 o                         
  10  11   4         23.73         24.91         6.90 o                         
   0  12   4        476.43        474.82        27.60 o                         
   1  12   4        244.29        220.49        21.61 o                         
   2  12   4         64.49         59.88        12.24 o                         
   3  12   4        187.69        179.09        19.01 o                         
   4  12   4        275.06        287.40        21.87 o                         
   5  12   4         27.69         23.17         9.11 o                         
   6  12   4         28.61         24.47         8.85 o                         
   7  12   4        187.50        174.93        19.79 o                         
   8  12   4        412.47        441.76        27.34 o                         
   3  13   4         82.34         74.98        13.80 o                         
   4  13   4          2.88         -2.08         7.03 o                         
   5  13   4         27.98         27.34         9.89 o                         
  -5 -12   5         40.81         39.44         6.60 o                         
  -4 -12   5         83.95         82.97        16.01 o                         
  -3 -12   5          8.20          7.56         4.47 o                         
  -2 -12   5          0.00         -2.60         5.99 o                         
  -1 -12   5         17.86          7.81         9.63 o                         
  -7 -11   5        318.96        322.17        19.36 o                         
  -6 -11   5         86.51         98.26         8.91 o                         
  -5 -11   5        222.12        210.64        11.33 o                         
  -4 -11   5         71.56         80.52         7.57 o                         
  -3 -11   5        582.79        553.41        13.16 o                         
  -2 -11   5         51.24         52.89         5.04 o                         
  -1 -11   5        108.21        100.29         7.60 o                         
   0 -11   5        124.02        140.56        30.32 o                         
   1 -11   5        400.79        400.02        18.75 o                         
   2 -11   5        271.09        246.52        23.95 o                         
  -8 -10   5          3.63          3.04         3.61 o                         
  -7 -10   5         53.97         47.65         5.37 o                         
  -6 -10   5          3.85          3.75         2.19 o                         
  -5 -10   5          5.75          8.51         2.61 o                         
  -4 -10   5        146.78        132.03         6.25 o                         
  -3 -10   5          8.36          3.10         2.22 o                         
  -2 -10   5         17.22         12.05         2.69 o                         
  -1 -10   5          7.53          7.87         2.38 o                         
   0 -10   5          5.85          6.22         2.46 o                         
   1 -10   5          3.24          4.05         3.48 o                         
   2 -10   5         93.29        117.96         9.69 o                         
   3 -10   5        204.98        227.09        20.57 o                         
   4 -10   5        136.54        120.60        21.99 o                         
  -9  -9   5        258.13        269.08        12.94 o                         
  -8  -9   5        121.08        117.43         7.50 o                         
  -7  -9   5         53.30         56.13         3.93 o                         
  -6  -9   5        656.78        648.97        11.08 o                         
  -5  -9   5        264.35        255.24         6.60 o                         
  -4  -9   5       1112.46       1100.81        14.79 o                         
  -3  -9   5        268.94        266.65         7.23 o                         
  -2  -9   5        978.17        971.43        14.99 o                         
  -1  -9   5        197.88        203.93         6.03 o                         
   0  -9   5       1432.34       1404.07        17.82 o                         
   1  -9   5        105.75        108.74         5.89 o                         
   2  -9   5        529.04        557.18        27.72 o                         
   3  -9   5         51.41         62.94         7.28 o                         
   4  -9   5        186.62        161.02        14.69 o                         
   5  -9   5         29.29         30.09         7.30 o                         
   6  -9   5        120.56        133.66        20.42 o                         
 -10  -8   5         27.50         29.19         5.81 o                         
  -9  -8   5          4.42          0.79         3.60 o                         
  -8  -8   5        160.68        166.28         6.99 o                         
  -7  -8   5         77.85         86.41         5.24 o                         
  -6  -8   5        293.94        298.10         6.99 o                         
  -5  -8   5        104.51         98.35         4.85 o                         
  -4  -8   5         26.50         27.40         2.53 o                         
  -3  -8   5         74.88         77.31         3.82 o                         
  -2  -8   5         64.21         59.18         4.43 o                         
  -1  -8   5        141.28        110.74         4.73 o                         
   0  -8   5          5.41          3.42         1.74 o                         
   1  -8   5        215.99        234.19         6.25 o                         
   2  -8   5         23.20         24.63         2.68 o                         
   3  -8   5          0.97          1.89         2.45 o                         
   4  -8   5         12.06         12.57         4.19 o                         
   5  -8   5         51.17         51.38         6.49 o                         
   6  -8   5         61.92         65.53         7.39 o                         
   7  -8   5          3.35          7.03         4.76 o                         
 -10  -7   5        423.57        451.35        15.98 o                         
  -9  -7   5        386.50        369.35         9.60 o                         
  -8  -7   5        207.18        210.22         7.31 o                         
  -7  -7   5        615.53        594.44        11.44 o                         
  -6  -7   5        432.08        418.37         9.07 o                         
  -5  -7   5       1573.68       1522.91        17.42 o                         
  -4  -7   5        105.03        114.62         4.35 o                         
  -3  -7   5        597.58        586.24         8.94 o                         
  -2  -7   5       1204.77       1167.13        13.88 o                         
  -1  -7   5         24.30         38.42         2.72 o                         
   0  -7   5        495.08        455.83         9.85 o                         
   1  -7   5         52.84         57.20         3.43 o                         
   2  -7   5        418.83        402.30         7.89 o                         
   3  -7   5       1104.27       1110.88        15.84 o                         
   4  -7   5        341.61        352.91         9.49 o                         
   5  -7   5        489.48        464.98        12.49 o                         
   6  -7   5        149.58        161.17         9.09 o                         
   7  -7   5        531.41        524.81        16.98 o                         
   8  -7   5        308.39        282.24        16.15 o                         
 -11  -6   5        206.23        187.76        14.59 o                         
 -10  -6   5         10.96          7.70         4.21 o                         
  -9  -6   5         92.81         89.10         5.36 o                         
  -8  -6   5          0.19         -1.63         1.63 o                         
  -7  -6   5        320.58        323.36        14.90 o                         
  -6  -6   5        171.28        182.94         6.56 o                         
  -5  -6   5         19.09         20.09         2.30 o                         
  -4  -6   5       3572.22       3455.05        34.11 o                         
  -3  -6   5        352.04        338.18         8.26 o                         
  -2  -6   5          1.62          3.42         1.11 o                         
  -1  -6   5         83.80         93.27         3.07 o                         
   0  -6   5        303.62        308.49         6.10 o                         
   1  -6   5        115.92        119.30         4.17 o                         
   2  -6   5        806.67        756.49         9.84 o                         
   3  -6   5        177.66        183.13         5.10 o                         
   4  -6   5        204.35        222.74         5.90 o                         
   5  -6   5        346.51        315.23         8.59 o                         
   6  -6   5        176.55        176.87         8.88 o                         
   7  -6   5        153.71        182.22        13.87 o                         
   8  -6   5         95.47        107.70         7.99 o                         
   9  -6   5          3.95          3.55         4.60 o                         
 -11  -5   5        674.62        677.61        19.84 o                         
 -10  -5   5        552.17        561.85        17.08 o                         
  -9  -5   5        286.89        294.99         8.02 o                         
  -8  -5   5        357.54        329.00         8.04 o                         
  -7  -5   5        211.88        218.73         6.13 o                         
  -6  -5   5         10.40         12.21         1.90 o                         
  -5  -5   5       1026.01        944.47        15.62 o                         
  -4  -5   5        352.98        330.00         6.60 o                         
  -1  -5   5       2585.98       2584.37        23.14 o                         
   0  -5   5       4157.80       4275.33        32.11 o                         
   1  -5   5       2099.82       2046.82        18.82 o                         
   2  -5   5        536.02        512.37         7.90 o                         
   3  -5   5        405.06        392.05         7.07 o                         
   4  -5   5        710.87        745.09        10.78 o                         
   5  -5   5        471.79        478.65         8.78 o                         
   6  -5   5         10.61          9.88         2.40 o                         
   7  -5   5        278.01        269.23        11.97 o                         
   8  -5   5         64.70         54.10         5.57 o                         
   9  -5   5        600.85        629.62        19.06 o                         
 -11  -4   5         17.46          6.33         6.65 o                         
 -10  -4   5        104.97         94.03         8.78 o                         
  -9  -4   5         67.99         74.70         4.58 o                         
  -8  -4   5        187.84        164.80         5.78 o                         
  -7  -4   5        703.51        591.87        10.29 o                         
  -6  -4   5         79.10         68.63         3.61 o                         
  -5  -4   5        105.61        103.35         3.74 o                         
  -4  -4   5         23.37         26.70         1.84 o                         
  -3  -4   5        502.01        500.15         6.41 o                         
  -1  -4   5        565.57        578.85         7.54 o                         
   0  -4   5        268.12        307.06         4.25 o                         
   1  -4   5         10.53          8.23         0.90 o                         
   2  -4   5          0.00         -0.66         0.80 o                         
   3  -4   5        204.12        178.80         4.47 o                         
   4  -4   5       3472.79       3323.04        30.89 o                         
   5  -4   5        714.98        696.58        10.40 o                         
   6  -4   5        288.15        289.82        11.83 o                         
   7  -4   5        152.85        150.49         7.03 o                         
   8  -4   5          4.07          5.34         2.57 o                         
   9  -4   5         41.06         40.87         5.90 o                         
  10  -4   5          6.35          8.19         4.60 o                         
 -11  -3   5         47.95         27.33         7.05 o                         
 -10  -3   5        508.98        512.96        11.26 o                         
  -9  -3   5        306.61        312.18         7.98 o                         
  -8  -3   5        617.88        596.30        10.73 o                         
  -7  -3   5         14.41         25.62         2.75 o                         
  -6  -3   5        697.50        669.45         9.38 o                         
  -5  -3   5       1660.95       1590.90        15.57 o                         
  -4  -3   5       1303.97       1298.65        12.80 o                         
  -3  -3   5        768.21        747.14         7.46 o                         
  -2  -3   5       1463.69       1366.21        11.36 o                         
  -1  -3   5       1831.89       1765.49        14.24 o                         
   0  -3   5       4735.03       4543.11        31.68 o                         
   1  -3   5       1855.32       1825.66        15.31 o                         
   2  -3   5        828.64        761.72         7.94 o                         
   3  -3   5         36.62         32.84         2.08 o                         
   4  -3   5        598.86        578.14         9.03 o                         
   5  -3   5         94.22         91.41         4.37 o                         
   6  -3   5        227.88        221.98         5.64 o                         
   7  -3   5        588.24        600.79        11.89 o                         
   8  -3   5       1038.99        989.27        17.10 o                         
   9  -3   5        675.73        653.08        13.85 o                         
  10  -3   5        762.52        743.39        17.78 o                         
  11  -3   5        769.83        788.04        22.82 o                         
 -11  -2   5        125.22        141.96        16.29 o                         
 -10  -2   5        102.03        108.37         5.55 o                         
  -9  -2   5         28.45         27.73         2.72 o                         
  -8  -2   5        164.46        157.21         4.81 o                         
  -7  -2   5          2.01         -0.22         1.10 o                         
  -6  -2   5         26.38         28.02         1.98 o                         
  -5  -2   5        425.46        384.30         5.55 o                         
  -4  -2   5         13.74          8.64         0.94 o                         
  -3  -2   5        212.19        236.18         3.37 o                         
  -2  -2   5         20.22         16.64         0.94 o                         
  -1  -2   5          6.49          3.17         0.57 o                         
   0  -2   5         24.72         26.62         1.13 o                         
   1  -2   5       3175.49       3447.00        29.08 o                         
   2  -2   5          7.19          4.47         0.80 o                         
   3  -2   5        490.00        457.77         6.52 o                         
   4  -2   5         10.51         14.81         1.55 o                         
   5  -2   5         62.51         48.04         2.88 o                         
   6  -2   5        422.22        423.76         7.56 o                         
   7  -2   5         81.08         72.84         4.52 o                         
   8  -2   5        244.56        209.10         7.26 o                         
   9  -2   5         45.02         48.39         4.39 o                         
  10  -2   5         98.42        101.71         6.54 o                         
  11  -2   5         56.34         63.75         6.67 o                         
 -11  -1   5        303.38        296.75        11.75 o                         
 -10  -1   5       1481.08       1528.11        26.51 o                         
  -9  -1   5        572.14        547.37        10.87 o                         
  -8  -1   5        426.88        396.24         8.30 o                         
  -7  -1   5        672.86        672.47        10.36 o                         
  -6  -1   5        213.57        233.29         6.23 o                         
  -5  -1   5         66.47         50.63         4.35 o                         
  -4  -1   5         16.31         15.57         1.50 o                         
  -3  -1   5        693.50        685.44         8.48 o                         
  -2  -1   5       2361.06       2338.13        27.25 o                         
  -1  -1   5       1508.38       1474.31        11.90 o                         
   0  -1   5       1134.13       1062.81         7.63 o                         
   1  -1   5       3056.01       2953.15        27.27 o                         
   2  -1   5       4506.94       4477.92        36.36 o                         
   3  -1   5       2403.69       2384.03        19.89 o                         
   4  -1   5       1466.99       1505.64        12.98 o                         
   5  -1   5        402.24        362.66         5.98 o                         
   6  -1   5        518.34        537.52         7.99 o                         
   7  -1   5        481.67        493.27         9.22 o                         
   8  -1   5        422.43        411.76         9.49 o                         
   9  -1   5        245.17        245.49         8.80 o                         
  10  -1   5        497.21        503.40        13.08 o                         
  11  -1   5        332.61        354.06        10.79 o                         
  12  -1   5        136.19        146.10        13.62 o                         
 -10   0   5         23.80         26.37         4.09 o                         
  -9   0   5        175.44        179.65         6.32 o                         
  -8   0   5         20.88         19.28         2.88 o                         
  -7   0   5         76.30         70.42         5.64 o                         
  -6   0   5         11.01         12.18         2.01 o                         
  -5   0   5          5.08          6.19         1.17 o                         
  -4   0   5        133.68        143.83         3.10 o                         
  -3   0   5        255.32        283.68         4.18 o                         
  -2   0   5       1612.77       1835.82        18.10 o                         
  -1   0   5          3.95          0.93         0.48 o                         
   0   0   5        461.58        473.09         4.35 o                         
   1   0   5       1943.16       2073.03        15.41 o                         
   2   0   5         10.14         25.33         1.41 o                         
   3   0   5        483.44        473.46         4.82 o                         
   4   0   5        616.78        626.43         6.60 o                         
   5   0   5         28.27         42.34         2.07 o                         
   6   0   5        258.63        265.03         4.84 o                         
   7   0   5         30.83         33.32         2.43 o                         
   8   0   5          0.85          2.32         1.77 o                         
   9   0   5         34.69         30.28         3.39 o                         
  10   0   5         21.71         24.21         3.54 o                         
  11   0   5         43.01         41.99         4.62 o                         
  12   0   5         33.84         37.39         5.62 o                         
 -10   1   5        621.25        666.04        16.78 o                         
  -9   1   5        426.78        430.98        10.18 o                         
  -8   1   5        218.44        202.10         7.14 o                         
  -7   1   5        359.49        365.51         8.19 o                         
  -6   1   5         90.83         83.85         5.72 o                         
  -5   1   5        297.03        290.68         5.56 o                         
  -4   1   5         99.66         96.65         2.74 o                         
  -3   1   5        495.48        481.05         6.13 o                         
  -2   1   5       1531.23       1479.37        12.99 o                         
  -1   1   5       8082.21       8263.05        57.01 o                         
   0   1   5      11085.09      11054.99        75.44 o                         
   1   1   5       4640.62       4684.31        34.92 o                         
   2   1   5        474.87        412.99         4.39 o                         
   3   1   5       1072.92       1020.53         7.94 o                         
   4   1   5       1189.64       1168.70        10.40 o                         
   5   1   5         35.42         24.73         1.51 o                         
   6   1   5          6.61          4.94         0.99 o                         
   7   1   5         66.85         62.01         2.89 o                         
   8   1   5        837.95        810.99        13.50 o                         
   9   1   5       1034.25       1042.88        14.84 o                         
  10   1   5        167.02        174.64         7.89 o                         
  11   1   5        482.67        497.06        16.27 o                         
  12   1   5        397.11        419.54        13.50 o                         
 -10   2   5         60.82         63.40         6.64 o                         
  -9   2   5         70.58         74.11         5.92 o                         
  -8   2   5         22.72         24.88         3.61 o                         
  -7   2   5         47.47         45.69         3.64 o                         
  -6   2   5          0.05         -1.25         1.49 o                         
  -5   2   5        754.36        706.43         9.74 o                         
  -4   2   5        270.11        238.66         5.88 o                         
  -3   2   5        126.06        138.05         2.53 o                         
  -2   2   5          0.11         -0.14         0.48 o                         
  -1   2   5          2.86          2.71         0.58 o                         
   0   2   5        360.29        340.87         4.57 o                         
   1   2   5        207.43        233.85         2.76 o                         
   2   2   5          0.72          0.39         0.41 o                         
   3   2   5         49.01         58.73         1.88 o                         
   4   2   5        120.93        133.26         2.46 o                         
   5   2   5         82.69         94.45         3.17 o                         
   6   2   5          2.92          2.06         0.93 o                         
   7   2   5         42.64         41.24         2.27 o                         
   8   2   5         14.01         10.99         2.26 o                         
   9   2   5         46.56         45.81         3.63 o                         
  10   2   5         67.80         68.10         4.96 o                         
  11   2   5         24.25         27.03         4.85 o                         
  12   2   5          1.79          0.65         3.27 o                         
  -9   3   5        360.30        360.92        14.23 o                         
  -8   3   5        326.61        323.88         9.78 o                         
  -7   3   5        250.17        261.94         8.24 o                         
  -6   3   5        640.44        644.78        12.30 o                         
  -5   3   5       1031.17        995.76        15.37 o                         
  -4   3   5        367.97        358.39         6.25 o                         
  -3   3   5        739.12        769.29        11.12 o                         
  -2   3   5        188.38        182.81         3.08 o                         
  -1   3   5        442.52        426.93         4.34 o                         
   0   3   5       2282.63       2375.35        17.84 o                         
   1   3   5        839.68        777.82         6.84 o                         
   2   3   5       1398.94       1337.91        10.72 o                         
   3   3   5       2028.83       2030.48        15.23 o                         
   4   3   5        492.76        447.97         5.49 o                         
   5   3   5        775.49        744.71         8.41 o                         
   6   3   5       1302.06       1301.05        13.53 o                         
   7   3   5        708.05        716.62         8.85 o                         
   8   3   5        495.83        489.95         9.35 o                         
   9   3   5        977.52       1040.81        16.14 o                         
  10   3   5        636.21        627.38        16.84 o                         
  11   3   5        781.38        777.74        15.06 o                         
  12   3   5          5.60          6.04         3.76 o                         
  13   3   5         73.83         86.96        16.14 o                         
  -9   4   5          2.84          7.53         4.27 o                         
  -8   4   5         34.67         31.96         4.39 o                         
  -7   4   5          4.29          3.35         2.69 o                         
  -6   4   5        495.49        480.41         9.71 o                         
  -5   4   5         27.57         26.87         2.71 o                         
  -4   4   5         44.06         46.85         3.18 o                         
  -3   4   5          8.56          5.49         1.62 o                         
  -2   4   5        133.29        133.57         4.18 o                         
  -1   4   5         54.22         48.71         3.05 o                         
   0   4   5         30.46         26.48         1.42 o                         
   1   4   5        424.24        460.24         5.03 o                         
   2   4   5         86.37        103.22         1.93 o                         
   3   4   5        190.24        188.47         2.65 o                         
   4   4   5        282.39        303.33         3.93 o                         
   5   4   5         28.75         32.14         1.86 o                         
   6   4   5        531.00        555.67         7.40 o                         
   7   4   5        185.74        188.64         4.73 o                         
   8   4   5         69.24         68.63         4.03 o                         
   9   4   5         30.21         30.82         3.73 o                         
  10   4   5         70.71         73.93         5.07 o                         
  11   4   5         32.24         41.58         4.31 o                         
  12   4   5         23.52         27.21         4.18 o                         
  13   4   5         44.54         49.17         7.19 o                         
  -8   5   5        362.82        377.54        21.64 o                         
  -7   5   5        304.48        321.35        10.98 o                         
  -6   5   5        248.21        256.02         8.13 o                         
  -5   5   5          4.90          5.29         2.23 o                         
  -4   5   5          6.97         10.02         2.20 o                         
  -3   5   5       1667.58       1637.28        20.82 o                         
  -2   5   5        295.91        283.78         6.54 o                         
  -1   5   5        805.81        819.95        11.70 o                         
   0   5   5        783.02        762.41        10.51 o                         
   1   5   5       1973.04       1886.06        21.02 o                         
   2   5   5       3187.52       3165.96        27.83 o                         
   3   5   5       1142.15       1117.97        10.28 o                         
   4   5   5       2431.07       2430.99        20.69 o                         
   5   5   5        511.10        513.59         6.69 o                         
   6   5   5       1776.41       1831.10        18.64 o                         
   7   5   5        492.90        507.10         8.58 o                         
   8   5   5         21.40         26.49         3.09 o                         
   9   5   5        112.83        120.90         5.80 o                         
  10   5   5         75.36         70.54         4.96 o                         
  11   5   5        163.45        188.64        11.31 o                         
  12   5   5        580.16        613.04        15.65 o                         
  -7   6   5         80.28         83.82        10.39 o                         
  -6   6   5         88.27         93.71         6.86 o                         
  -5   6   5         42.83         42.79         5.41 o                         
  -4   6   5         67.31         70.11         5.34 o                         
  -3   6   5        266.56        252.58         8.02 o                         
  -2   6   5        564.32        561.54        11.77 o                         
  -1   6   5         35.48         40.76         4.18 o                         
   0   6   5         64.07         60.92         5.45 o                         
   1   6   5         55.22         54.90         3.68 o                         
   2   6   5        331.25        330.97         5.93 o                         
   3   6   5          3.44          4.00         1.20 o                         
   4   6   5        154.22        162.58         4.46 o                         
   5   6   5          6.55          2.41         1.37 o                         
   6   6   5          1.40          4.07         1.53 o                         
   7   6   5          0.53          0.66         1.92 o                         
   8   6   5          0.04         -1.58         1.58 o                         
   9   6   5        152.93        151.37         7.07 o                         
  10   6   5         85.37         81.46         5.82 o                         
  11   6   5          4.84          7.04         3.72 o                         
  12   6   5          0.77          0.08         4.01 o                         
  -7   7   5        334.17        316.31        17.12 o                         
  -6   7   5        630.11        653.39        26.63 o                         
  -5   7   5        191.23        182.42        11.63 o                         
  -4   7   5        424.67        441.38        15.56 o                         
  -3   7   5        202.89        211.19         7.93 o                         
  -2   7   5        802.58        791.35        24.38 o                         
  -1   7   5       1040.69       1035.03        17.62 o                         
   0   7   5        140.72        145.00         5.82 o                         
   1   7   5        658.96        662.63        14.61 o                         
   2   7   5        171.55        157.47         4.95 o                         
   3   7   5        927.62        952.85        12.31 o                         
   4   7   5       1479.03       1500.33        18.85 o                         
   5   7   5        366.65        415.98        11.34 o                         
   6   7   5       1474.11       1555.20        20.21 o                         
   7   7   5        853.46        831.02        14.56 o                         
   8   7   5        743.47        743.05        14.26 o                         
   9   7   5        457.75        469.14        13.80 o                         
  10   7   5          2.82         -2.60         2.60 o                         
  11   7   5        416.24        441.73        14.93 o                         
  12   7   5        516.67        513.15        17.06 o                         
  -6   8   5          6.89          8.73         6.25 o                         
  -5   8   5          9.52         12.09         3.87 o                         
  -4   8   5          0.02          4.28         3.10 o                         
  -3   8   5        320.33        301.79        13.94 o                         
  -2   8   5        144.08        138.58         7.38 o                         
  -1   8   5          0.42          2.06         2.31 o                         
   0   8   5         80.76         70.79         5.00 o                         
   1   8   5          7.92          8.87         2.71 o                         
   2   8   5         99.12        101.01         5.59 o                         
   3   8   5          3.70          2.88         1.89 o                         
   4   8   5        181.92        181.23         5.54 o                         
   5   8   5          4.88          4.86         2.11 o                         
   6   8   5        298.45        289.77         9.22 o                         
   7   8   5         22.84         26.11         4.97 o                         
   8   8   5          5.93          1.30         3.68 o                         
   9   8   5         59.42         57.57         6.20 o                         
  10   8   5          6.37          0.27         3.28 o                         
  11   8   5          8.52         11.59         4.41 o                         
  12   8   5        201.32        203.92        21.74 o                         
  -5   9   5        538.10        625.82        23.26 o                         
  -4   9   5         94.97        105.03         7.62 o                         
  -3   9   5        101.70         98.21         8.72 o                         
  -2   9   5        238.00        237.72         9.13 o                         
  -1   9   5        213.94        226.63         8.60 o                         
   0   9   5          7.59          3.79         3.09 o                         
   1   9   5        147.74        153.64        15.16 o                         
   2   9   5         69.92         66.39         4.79 o                         
   3   9   5       2183.90       2160.50        29.39 o                         
   4   9   5       1093.89       1116.26        37.49 o                         
   5   9   5        654.61        700.21        32.41 o                         
   6   9   5        801.31        802.43        21.90 o                         
   7   9   5        403.20        383.28        14.91 o                         
   8   9   5        555.69        552.17        19.05 o                         
   9   9   5        194.15        202.18        17.44 o                         
  10   9   5         40.02         32.16         6.70 o                         
  11   9   5         10.06          8.28         5.87 o                         
  -3  10   5          9.12         16.81         5.15 o                         
  -2  10   5          4.77          6.87         4.25 o                         
  -1  10   5         10.39         13.56         4.67 o                         
   0  10   5          1.87          2.74         3.20 o                         
   1  10   5        175.34        180.69         9.86 o                         
   2  10   5          8.72         11.98         6.51 o                         
   3  10   5          0.95          4.69         5.73 o                         
   4  10   5         19.16         26.03         7.81 o                         
   5  10   5          1.67          6.25         6.25 o                         
   6  10   5          3.71          2.72         4.32 o                         
   7  10   5         12.07         11.46         4.60 o                         
   8  10   5        163.65        177.44        27.99 o                         
   9  10   5         41.71         45.43        14.71 o                         
  10  10   5         44.47         38.67         7.27 o                         
  11  10   5        275.22        301.20        23.69 o                         
  -2  11   5          6.75          2.45         8.07 o                         
  -1  11   5        601.25        630.25        31.24 o                         
   0  11   5        162.18        204.35        20.05 o                         
   1  11   5        247.02        267.87        19.79 o                         
   2  11   5         92.19         98.93        14.32 o                         
   3  11   5         87.84        125.49        15.62 o                         
   4  11   5        745.12        730.46        31.76 o                         
   5  11   5        690.77        663.03        30.46 o                         
   6  11   5        250.81        227.00        18.48 o                         
   7  11   5         72.51         52.33        11.19 o                         
   8  11   5         97.42        108.90        10.77 o                         
   9  11   5         52.34         38.67         7.54 o                         
  10  11   5        300.22        307.31        18.70 o                         
   0  12   5         48.09         48.68        12.24 o                         
   1  12   5          3.53         11.98         8.85 o                         
   2  12   5         64.84         59.36        11.72 o                         
   3  12   5         13.24          6.51         7.29 o                         
   4  12   5         71.32         62.74        12.76 o                         
   5  12   5         74.63         70.29        12.76 o                         
   6  12   5          2.26          3.64         6.25 o                         
   7  12   5        205.76        224.91        22.65 o                         
   8  12   5          6.17          8.07         9.37 o                         
  -6 -11   6         61.04         54.25         7.15 o                         
  -5 -11   6          0.12         -0.37         4.32 o                         
  -4 -11   6          3.90          6.44         4.08 o                         
  -3 -11   6          4.21         -0.24         2.78 o                         
  -2 -11   6          2.67          3.24         3.01 o                         
  -1 -11   6          2.48          4.71         2.93 o                         
   0 -11   6         19.78         13.33        10.28 o                         
   1 -11   6         37.63         27.23         7.57 o                         
   2 -11   6        228.40        257.99        18.13 o                         
  -7 -10   6         72.20         65.22         7.31 o                         
  -6 -10   6         12.01          2.72         3.59 o                         
  -5 -10   6         32.60         28.75         3.55 o                         
  -4 -10   6        659.10        680.43        12.94 o                         
  -3 -10   6        802.36        783.81        13.07 o                         
  -2 -10   6        645.79        670.01        12.92 o                         
  -1 -10   6        406.68        432.19         9.57 o                         
   0 -10   6        265.84        267.19         7.88 o                         
   1 -10   6        438.09        486.70        12.74 o                         
   2 -10   6         30.33         26.13         6.99 o                         
   3 -10   6        145.32        118.00        13.53 o                         
   4 -10   6        452.52        480.77        21.62 o                         
  -9  -9   6         12.34          5.73         8.33 o                         
  -8  -9   6          0.68          1.67         3.22 o                         
  -7  -9   6         98.13         93.43         5.43 o                         
  -6  -9   6          7.34          4.91         2.06 o                         
  -5  -9   6         20.81         14.83         2.60 o                         
  -4  -9   6        338.86        324.29         8.89 o                         
  -3  -9   6          9.82          9.66         2.43 o                         
  -2  -9   6          0.50         -0.63         1.86 o                         
  -1  -9   6         67.50         73.94         4.39 o                         
   0  -9   6          0.41          0.99         1.87 o                         
   1  -9   6          8.09         12.68         2.60 o                         
   2  -9   6         71.38         83.89         6.23 o                         
   3  -9   6         18.44         18.24         4.87 o                         
   4  -9   6          7.56          7.55         5.12 o                         
   5  -9   6          0.03         -1.15         5.07 o                         
  -9  -8   6          4.94          7.73         4.25 o                         
  -8  -8   6          2.30          3.91         3.08 o                         
  -7  -8   6        421.19        399.71         9.15 o                         
  -6  -8   6       1287.71       1285.81        16.59 o                         
  -5  -8   6        675.05        674.28        10.83 o                         
  -4  -8   6        169.91        177.83         5.88 o                         
  -3  -8   6       1500.47       1462.86        19.04 o                         
  -2  -8   6       1044.51       1102.41        14.71 o                         
  -1  -8   6       1991.01       1888.15        21.38 o                         
   0  -8   6          6.48          3.93         1.80 o                         
   1  -8   6         11.56         15.97         2.36 o                         
   2  -8   6        207.99        181.90         7.26 o                         
   3  -8   6        188.27        204.74         7.69 o                         
   4  -8   6          9.54          0.98         3.15 o                         
   5  -8   6         15.66         16.19         4.72 o                         
   6  -8   6        438.23        459.40        20.34 o                         
 -10  -7   6          5.52          2.74         4.24 o                         
  -9  -7   6         39.54         35.52         5.74 o                         
  -8  -7   6        102.69        111.85         5.87 o                         
  -7  -7   6         88.97         93.10         5.17 o                         
  -6  -7   6          4.22          2.06         1.65 o                         
  -5  -7   6          0.46          0.42         1.37 o                         
  -4  -7   6         63.59         67.04         3.62 o                         
  -3  -7   6          1.72          3.61         1.54 o                         
  -2  -7   6        313.22        320.53         8.57 o                         
  -1  -7   6         17.70         19.56         2.22 o                         
   0  -7   6         83.61         81.51         4.07 o                         
   1  -7   6        119.02        109.42         4.76 o                         
   2  -7   6         93.72        100.38         4.68 o                         
   3  -7   6         50.76         42.39         3.64 o                         
   4  -7   6         12.19         11.19         2.54 o                         
   5  -7   6         93.44         89.90         6.65 o                         
   6  -7   6         93.25        102.17         7.37 o                         
   7  -7   6          4.22          2.17         3.71 o                         
 -10  -6   6        386.91        401.00        15.08 o                         
  -9  -6   6        377.03        410.72         9.97 o                         
  -8  -6   6         66.92         67.28         4.51 o                         
  -7  -6   6         69.89         73.24         5.32 o                         
  -6  -6   6        562.39        550.61        10.21 o                         
  -5  -6   6        293.06        297.75         6.58 o                         
  -4  -6   6       1651.07       1616.64        17.61 o                         
  -3  -6   6        504.87        490.55         7.80 o                         
  -2  -6   6          3.40          0.96         1.10 o                         
  -1  -6   6       1561.92       1522.07        15.94 o                         
   0  -6   6        728.76        725.64        10.42 o                         
   1  -6   6        286.27        312.60         6.56 o                         
   2  -6   6        318.87        308.17         6.07 o                         
   3  -6   6        330.86        347.29         7.19 o                         
   4  -6   6       1662.58       1611.87        19.03 o                         
   5  -6   6        873.32        873.31        15.45 o                         
   6  -6   6        149.07        146.20         7.29 o                         
   7  -6   6        104.50         99.10         9.66 o                         
   8  -6   6        487.94        483.65        16.63 o                         
 -10  -5   6          1.60         -0.13         3.64 o                         
  -9  -5   6          0.39          0.99         1.94 o                         
  -8  -5   6         65.80         59.61         4.01 o                         
  -7  -5   6         41.64         32.33         3.21 o                         
  -6  -5   6         11.31          6.89         1.65 o                         
  -5  -5   6        421.99        402.17         7.80 o                         
  -4  -5   6         52.65         53.29         2.94 o                         
  -3  -5   6          4.01          5.23         1.26 o                         
  -2  -5   6        432.00        408.79         6.53 o                         
  -1  -5   6          0.00         -0.08         0.80 o                         
   0  -5   6        315.85        305.48         5.26 o                         
   1  -5   6        131.09        113.63         3.47 o                         
   2  -5   6        472.13        458.82         7.15 o                         
   3  -5   6         62.68         69.85         3.60 o                         
   4  -5   6         74.39         63.88         3.65 o                         
   5  -5   6        450.37        429.82         9.73 o                         
   6  -5   6        107.45        115.09         6.27 o                         
   7  -5   6         13.50         12.16         3.07 o                         
   8  -5   6         25.21         26.99         4.58 o                         
   9  -5   6         78.26         87.22         8.78 o                         
 -10  -4   6        144.79        154.26        10.20 o                         
  -9  -4   6        144.59        139.08         5.68 o                         
  -8  -4   6        494.26        494.78         9.79 o                         
  -7  -4   6         34.39         31.25         2.72 o                         
  -6  -4   6        121.23        115.39         4.71 o                         
  -5  -4   6          6.43          4.60         1.34 o                         
  -4  -4   6       2455.38       2384.04        23.77 o                         
  -3  -4   6       2995.62       2964.46        26.56 o                         
  -2  -4   6        716.29        719.49        10.26 o                         
   0  -4   6       2205.56       2111.45        26.51 o                         
   1  -4   6       1771.78       1807.22        17.86 o                         
   2  -4   6        979.72        974.98        11.62 o                         
   3  -4   6         35.11         29.82         2.32 o                         
   4  -4   6        155.93        142.18         4.51 o                         
   5  -4   6        350.48        343.30         7.10 o                         
   6  -4   6       1300.37       1272.20        17.65 o                         
   7  -4   6         52.26         63.19         4.89 o                         
   8  -4   6          7.65          4.56         2.63 o                         
   9  -4   6        306.67        310.78        11.31 o                         
  10  -4   6        604.27        559.46        20.69 o                         
 -10  -3   6          4.39          5.08         4.01 o                         
  -9  -3   6          1.19          8.08         2.16 o                         
  -8  -3   6        165.00        174.07         5.65 o                         
  -7  -3   6        128.59        118.85         4.38 o                         
  -6  -3   6          0.17          4.83         1.31 o                         
  -5  -3   6         98.92        112.04         2.99 o                         
  -4  -3   6        476.52        471.95         6.13 o                         
  -3  -3   6         69.57         65.74         1.85 o                         
  -2  -3   6         37.02         26.92         1.34 o                         
  -1  -3   6         25.61         33.82         1.47 o                         
   0  -3   6          0.03          6.99         2.66 o                         
   1  -3   6        643.64        696.91         8.03 o                         
   2  -3   6         64.23         73.18         3.25 o                         
   3  -3   6         39.37         49.96         2.82 o                         
   4  -3   6        117.72        121.96         4.07 o                         
   5  -3   6          5.51          4.90         1.49 o                         
   6  -3   6        187.86        198.14         5.48 o                         
   7  -3   6         14.35          7.89         2.40 o                         
   8  -3   6         67.13         59.27         4.68 o                         
   9  -3   6         29.85         53.04         4.91 o                         
  10  -3   6          4.32          0.30         3.19 o                         
 -10  -2   6         72.24         59.06         7.93 o                         
  -9  -2   6        193.46        199.59         6.37 o                         
  -8  -2   6        562.69        601.18         9.35 o                         
  -7  -2   6        673.02        635.35        13.59 o                         
  -6  -2   6       2081.87       1911.47        20.24 o                         
  -5  -2   6        167.24        206.39         3.83 o                         
  -4  -2   6        508.58        487.12         5.96 o                         
  -3  -2   6       1497.74       1494.14        17.42 o                         
  -2  -2   6        687.60        653.07         7.17 o                         
  -1  -2   6        742.80        731.66         6.73 o                         
   0  -2   6          6.91         15.96         0.96 o                         
   1  -2   6       1541.16       1542.51        15.52 o                         
   2  -2   6       2860.63       2932.10        24.40 o                         
   3  -2   6       1941.40       1909.92        18.65 o                         
   4  -2   6          7.35          4.97         1.26 o                         
   5  -2   6         10.77          5.89         1.35 o                         
   6  -2   6       3306.63       3330.96        45.72 o                         
   7  -2   6        628.58        612.63        18.44 o                         
   8  -2   6        842.67        853.39        15.08 o                         
   9  -2   6        139.39        135.26         7.02 o                         
  10  -2   6        230.99        221.14         9.01 o                         
  11  -2   6        890.81        921.39        24.06 o                         
 -10  -1   6         16.26         17.28         3.93 o                         
  -9  -1   6         40.18         47.00         3.76 o                         
  -8  -1   6         28.44         27.92         2.54 o                         
  -7  -1   6        131.63        129.17         4.67 o                         
  -6  -1   6         10.52         15.76         2.30 o                         
  -5  -1   6          3.32          0.54         1.13 o                         
  -4  -1   6        121.96        101.49         3.16 o                         
  -3  -1   6          2.39         -0.72         1.24 o                         
  -2  -1   6        389.95        403.22         6.49 o                         
  -1  -1   6        222.99        250.82         2.87 o                         
   0  -1   6          0.14          1.38         0.50 o                         
   1  -1   6          7.28          8.81         0.84 o                         
   2  -1   6        292.39        305.11         4.82 o                         
   3  -1   6        124.90        115.49         2.96 o                         
   4  -1   6          0.31         -0.13         0.93 o                         
   5  -1   6         63.45         68.42         3.26 o                         
   6  -1   6        855.92        868.45        12.49 o                         
   7  -1   6        144.89        152.63         5.50 o                         
   8  -1   6          7.93          6.58         2.39 o                         
   9  -1   6         46.43         46.20         4.78 o                         
  10  -1   6         87.45         65.99         5.98 o                         
  11  -1   6          0.60         -1.64         3.00 o                         
 -10   0   6         62.66         51.76         6.16 o                         
  -9   0   6        197.40        197.35         7.57 o                         
  -8   0   6        971.93        965.09        16.26 o                         
  -7   0   6        400.32        389.99         8.56 o                         
  -6   0   6        147.06        155.46         5.74 o                         
  -5   0   6         11.25         14.50         1.68 o                         
  -4   0   6        256.66        241.95         3.99 o                         
  -3   0   6       1318.99       1522.32        14.87 o                         
  -2   0   6         99.50         93.91         2.53 o                         
  -1   0   6       1760.42       1765.34        14.14 o                         
   0   0   6       1206.63       1151.04         8.73 o                         
   1   0   6       4706.62       4759.79        31.86 o                         
   2   0   6       1287.55       1236.72        10.40 o                         
   3   0   6       8037.10       8383.78        52.65 o                         
   4   0   6       1179.68       1145.82        11.59 o                         
   5   0   6       1739.05       1717.43        26.39 o                         
   6   0   6          5.89          4.99         1.47 o                         
   7   0   6         21.86         15.24         2.18 o                         
   8   0   6        553.96        545.17        15.99 o                         
   9   0   6        110.21        131.93         6.49 o                         
  10   0   6        169.00        175.01        12.40 o                         
  11   0   6        202.05        216.22        12.96 o                         
  12   0   6        344.70        358.62        13.23 o                         
 -10   1   6          2.39         -1.27         3.78 o                         
  -9   1   6        184.11        190.18        11.88 o                         
  -8   1   6         58.31         59.69         5.23 o                         
  -7   1   6         16.20         12.07         2.54 o                         
  -6   1   6         68.37         56.27         3.68 o                         
  -5   1   6        209.40        185.17         5.23 o                         
  -4   1   6        362.98        357.42         4.83 o                         
  -3   1   6          0.01          0.51         0.60 o                         
  -2   1   6        104.55        120.08         2.27 o                         
  -1   1   6         73.38         78.23         1.56 o                         
   0   1   6          4.05          3.53         0.59 o                         
   1   1   6         66.12         79.50         2.74 o                         
   2   1   6         20.27         22.73         1.00 o                         
   3   1   6       1023.02       1141.45         9.36 o                         
   4   1   6        304.14        303.70         4.13 o                         
   5   1   6        163.89        163.99         3.56 o                         
   6   1   6        301.79        296.58         5.40 o                         
   7   1   6         84.19         86.10         3.62 o                         
   8   1   6         13.18         16.45         2.55 o                         
   9   1   6         67.90         68.67         5.40 o                         
  10   1   6         61.06         69.46         6.73 o                         
  11   1   6         24.87         25.92         4.45 o                         
  12   1   6         15.73         10.41         4.21 o                         
  -9   2   6        218.79        212.01        10.61 o                         
  -8   2   6        421.08        417.42        10.98 o                         
  -7   2   6        234.31        237.34         8.81 o                         
  -6   2   6       1715.19       1631.04        22.22 o                         
  -5   2   6        201.31        203.10         5.29 o                         
  -4   2   6        377.30        400.29         6.58 o                         
  -3   2   6         40.27         39.04         1.82 o                         
  -2   2   6       1661.94       1608.37        25.11 o                         
  -1   2   6       3666.03       3895.04        28.47 o                         
   0   2   6        857.54        798.13         7.44 o                         
   1   2   6       1105.61       1058.29         9.96 o                         
   2   2   6       1490.43       1474.01        13.22 o                         
   3   2   6       1416.67       1418.48        11.90 o                         
   4   2   6        263.77        245.63         4.01 o                         
   5   2   6        279.71        276.26         4.39 o                         
   6   2   6        524.27        503.37         7.66 o                         
   7   2   6        277.58        273.32         6.15 o                         
   8   2   6        392.28        394.59         8.57 o                         
   9   2   6         36.20         32.03         3.80 o                         
  10   2   6       1843.47       1834.22        28.62 o                         
  11   2   6        196.38        226.99         9.64 o                         
  12   2   6        884.95        885.92        19.80 o                         
  -9   3   6         10.41         11.17         4.48 o                         
  -8   3   6         71.80         81.69         5.99 o                         
  -7   3   6         40.97         41.67         4.34 o                         
  -6   3   6        135.57        132.95         6.38 o                         
  -5   3   6         14.52         18.44         2.35 o                         
  -4   3   6          6.49          7.00         1.64 o                         
  -3   3   6         36.28         33.62         2.38 o                         
  -2   3   6        165.22        154.74         4.75 o                         
  -1   3   6       1188.01       1261.59        10.65 o                         
   0   3   6        297.13        338.27         4.49 o                         
   1   3   6         92.25         87.27         1.98 o                         
   2   3   6        296.20        295.58         4.10 o                         
   3   3   6          0.86          1.16         0.74 o                         
   4   3   6        141.15        171.80         3.27 o                         
   5   3   6        420.26        436.61         6.91 o                         
   6   3   6        103.98        107.07         3.98 o                         
   7   3   6         42.45         46.02         3.00 o                         
   8   3   6         21.57         17.66         2.47 o                         
   9   3   6          9.69         11.47         2.49 o                         
  10   3   6         56.58         55.97         5.26 o                         
  11   3   6          8.64          9.47         3.35 o                         
  12   3   6        162.63        145.78         9.01 o                         
  -8   4   6        650.87        708.97        17.47 o                         
  -7   4   6        401.24        406.31        10.84 o                         
  -6   4   6        495.74        462.46         9.70 o                         
  -5   4   6        135.70        141.86         5.46 o                         
  -4   4   6       2068.35       2126.82        69.53 o                         
  -3   4   6        344.71        339.52         8.01 o                         
  -2   4   6        107.68        115.02         4.17 o                         
  -1   4   6         31.15         35.64         2.44 o                         
   0   4   6       1498.86       1504.69        17.44 o                         
   1   4   6       3050.30       3122.49        27.36 o                         
   2   4   6       1844.06       1761.15        16.23 o                         
   3   4   6       1963.18       1944.91        19.79 o                         
   4   4   6       1548.10       1530.49        18.26 o                         
   5   4   6       2059.68       2057.36        23.75 o                         
   6   4   6       1074.41       1051.29        14.83 o                         
   7   4   6          3.02          3.33         1.41 o                         
   8   4   6        944.37        940.66        15.08 o                         
   9   4   6         99.24        110.36         5.77 o                         
  10   4   6        626.89        649.14        14.41 o                         
  11   4   6         49.82         51.53         6.26 o                         
  12   4   6        279.31        285.61        12.79 o                         
  -8   5   6          6.05         10.39         6.17 o                         
  -7   5   6         45.93         49.71         8.23 o                         
  -6   5   6          8.86          9.58         3.10 o                         
  -5   5   6         85.00         87.53         5.92 o                         
  -4   5   6        144.09        139.79         7.02 o                         
  -3   5   6       1026.61       1028.12        17.44 o                         
  -2   5   6         12.66          8.96         3.57 o                         
  -1   5   6        139.30        151.65         5.94 o                         
   0   5   6        155.28        150.60         5.04 o                         
   1   5   6        243.76        249.84         4.95 o                         
   2   5   6         11.64         12.06         1.46 o                         
   3   5   6        274.19        260.95         5.94 o                         
   4   5   6        216.99        223.62         6.51 o                         
   5   5   6         33.19         31.69         2.55 o                         
   6   5   6         54.71         50.57         3.41 o                         
   7   5   6        217.35        218.67         6.34 o                         
   8   5   6         37.83         29.92         4.25 o                         
   9   5   6         40.99         39.48         4.13 o                         
  10   5   6         16.38          8.92         2.81 o                         
  11   5   6          0.30          1.12         2.83 o                         
  12   5   6         79.91         70.75         7.58 o                         
  -7   6   6        864.31        845.33        27.67 o                         
  -6   6   6         40.33         41.78         4.98 o                         
  -5   6   6        130.83        136.81         8.41 o                         
  -4   6   6        295.50        292.79         9.45 o                         
  -3   6   6        622.37        631.12        13.45 o                         
  -2   6   6        447.25        470.42        10.91 o                         
  -1   6   6        161.43        162.61         6.24 o                         
   0   6   6        778.61        795.88        13.87 o                         
   1   6   6       2061.20       2089.88        27.23 o                         
   2   6   6       1368.09       1386.28        17.51 o                         
   3   6   6       2759.59       2905.61        31.42 o                         
   4   6   6         95.94        108.40         7.40 o                         
   5   6   6       3322.54       3403.92        46.26 o                         
   7   6   6        105.99        108.00         5.28 o                         
   8   6   6         40.91         47.28         4.22 o                         
   9   6   6         25.50         21.89         3.51 o                         
  10   6   6        346.43        355.77        10.65 o                         
  11   6   6        785.70        814.36        17.53 o                         
  12   6   6        297.84        307.92        13.39 o                         
  -6   7   6        119.02        114.79        11.21 o                         
  -5   7   6          4.34          3.20         3.06 o                         
  -4   7   6         36.61         43.53         4.86 o                         
  -3   7   6         59.94         56.55         6.03 o                         
  -2   7   6         55.73         52.62         4.61 o                         
  -1   7   6        195.05        183.53        11.39 o                         
   0   7   6          7.97         10.30         2.50 o                         
   1   7   6        177.19        193.10        12.44 o                         
   2   7   6        194.16        193.31        10.00 o                         
   3   7   6        153.01        152.82         5.06 o                         
   4   7   6         75.67         83.19         4.35 o                         
   5   7   6         37.29         37.99         3.65 o                         
   6   7   6        280.81        287.71         8.22 o                         
   7   7   6         46.61         58.75         5.12 o                         
   8   7   6          8.64          7.42         2.66 o                         
   9   7   6         38.08         41.18         4.34 o                         
  10   7   6         15.62         15.74         4.31 o                         
  11   7   6        132.25        153.30        14.42 o                         
  12   7   6          4.27          5.70         4.36 o                         
  -5   8   6        471.38        472.24        19.49 o                         
  -4   8   6         45.23         43.38         5.22 o                         
  -3   8   6         46.26         47.53         6.20 o                         
  -2   8   6        414.73        432.90        13.63 o                         
  -1   8   6        449.72        455.41        13.62 o                         
   0   8   6        409.61        404.79        12.35 o                         
   1   8   6          2.58          4.35         2.55 o                         
   2   8   6        952.65        985.02        16.97 o                         
   3   8   6        642.77        644.34        12.92 o                         
   4   8   6         92.98         83.56         5.30 o                         
   5   8   6        676.85        666.64        13.13 o                         
   6   8   6        266.92        260.92         8.97 o                         
   7   8   6        805.33        841.71        17.78 o                         
   8   8   6        743.19        776.05        22.54 o                         
   9   8   6        198.79        210.33        12.03 o                         
  10   8   6        340.00        343.24        15.92 o                         
  11   8   6        154.71        174.39        13.71 o                         
  12   8   6        394.87        413.38        27.08 o                         
  -4   9   6         18.51         27.86         7.27 o                         
  -3   9   6          8.18          6.75         4.48 o                         
  -2   9   6          0.09          3.40         3.66 o                         
  -1   9   6         47.66         51.26         5.96 o                         
   0   9   6          5.76         12.68         3.84 o                         
   1   9   6          0.14          0.92         2.28 o                         
   2   9   6         95.61         99.43         6.13 o                         
   3   9   6         36.36         34.05         3.89 o                         
   4   9   6          0.13         -1.12         2.10 o                         
   5   9   6          0.94          1.82         5.73 o                         
   6   9   6          7.40         11.65         4.19 o                         
   7   9   6        200.61        186.53        11.21 o                         
   8   9   6          0.15         -4.56         4.56 o                         
   9   9   6          0.41         -1.34         3.74 o                         
  10   9   6          5.58          2.56         6.77 o                         
  11   9   6         20.05         31.18         7.30 o                         
  -3  10   6         24.77         27.82         7.25 o                         
  -2  10   6         95.63        106.50         9.03 o                         
  -1  10   6         34.90         18.50         4.81 o                         
   0  10   6       1264.97       1257.05        26.25 o                         
   1  10   6        379.50        392.51        11.19 o                         
   2  10   6        409.97        420.84        11.43 o                         
   3  10   6        124.77        137.18        15.88 o                         
   4  10   6        855.29        806.48        32.80 o                         
   5  10   6       1012.39       1071.22        39.05 o                         
   6  10   6        376.11        383.21        22.13 o                         
   7  10   6         52.07         41.93        10.41 o                         
   8  10   6        236.06        250.36        18.09 o                         
   9  10   6        385.67        373.12        16.94 o                         
  10  10   6        146.77        181.54        18.48 o                         
  -1  11   6         36.63         29.98         7.45 o                         
   0  11   6          4.89         13.80         8.85 o                         
   1  11   6         79.33        103.62        14.84 o                         
   2  11   6         23.45         22.39         9.11 o                         
   3  11   6          5.59          4.69         7.03 o                         
   4  11   6          3.41          9.11         7.29 o                         
   5  11   6         12.43         13.80         8.33 o                         
   6  11   6          1.50          0.00         5.99 o                         
   7  11   6          5.69         10.67         7.03 o                         
   8  11   6          1.16         -2.08         6.25 o                         
   9  11   6         31.75         25.94         9.89 o                         
   1  12   6        275.80        300.94        27.86 o                         
   2  12   6        116.55        147.07        18.75 o                         
   3  12   6        175.69        149.93        17.96 o                         
   4  12   6         16.56          7.55         8.85 o                         
   5  12   6        305.49        328.27        23.17 o                         
   6  12   6        255.55        271.52        24.21 o                         
   7  12   6        466.41        520.12        29.16 o                         
  -5 -11   7        150.73        137.18        20.57 o                         
  -4 -11   7        423.58        460.54        19.22 o                         
  -3 -11   7        126.24        143.37        10.76 o                         
  -2 -11   7         64.03         74.40         8.01 o                         
  -1 -11   7        137.72        141.79        10.41 o                         
   0 -11   7        285.44        301.52        14.90 o                         
  -6 -10   7         48.81         53.12         7.00 o                         
  -5 -10   7         44.57         60.84         7.06 o                         
  -4 -10   7         16.15         26.35         3.98 o                         
  -3 -10   7        137.18        149.38         7.34 o                         
  -2 -10   7          2.18          0.51         2.43 o                         
  -1 -10   7         13.32         16.63         3.13 o                         
   0 -10   7          0.04         -1.22         2.53 o                         
   1 -10   7          1.41          2.71         2.82 o                         
   2 -10   7          4.33          1.86         5.10 o                         
   3 -10   7          7.94          2.98         5.78 o                         
  -7  -9   7         34.55         30.64         8.82 o                         
  -6  -9   7        200.05        186.89        13.20 o                         
  -5  -9   7         60.16         56.60         4.41 o                         
  -4  -9   7        451.68        450.74        10.02 o                         
  -3  -9   7        277.49        291.38         7.48 o                         
  -2  -9   7       1539.36       1575.75        21.43 o                         
  -1  -9   7        377.96        398.50         8.92 o                         
   0  -9   7        440.09        426.07        10.04 o                         
   1  -9   7        260.90        281.82         7.80 o                         
   2  -9   7        505.63        516.14        11.75 o                         
   3  -9   7        308.31        320.83        13.78 o                         
   4  -9   7        108.91        131.45        15.74 o                         
   5  -9   7          8.79          9.97         6.52 o                         
  -9  -8   7          2.96          1.56         7.03 o                         
  -8  -8   7          0.00         -1.78         3.21 o                         
  -7  -8   7          7.88          8.67         2.37 o                         
  -6  -8   7         33.98         30.29         3.22 o                         
  -5  -8   7         45.99         43.77         3.65 o                         
  -4  -8   7          0.01         -1.51         1.51 o                         
  -3  -8   7         21.87         16.99         2.56 o                         
  -2  -8   7         13.83         10.43         2.20 o                         
  -1  -8   7         12.65         14.50         2.40 o                         
   0  -8   7         25.12         23.57         2.77 o                         
   1  -8   7         17.12         23.94         2.74 o                         
   2  -8   7          9.84         13.12         2.67 o                         
   3  -8   7        117.40        124.99         9.19 o                         
   4  -8   7        213.88        247.36        10.35 o                         
   5  -8   7        159.49        175.03        14.43 o                         
   6  -8   7         51.97         39.44        18.75 o                         
  -9  -7   7        182.91        166.43        12.31 o                         
  -8  -7   7        795.41        787.39        20.51 o                         
  -7  -7   7        305.11        297.01         7.63 o                         
  -6  -7   7        597.79        611.28        10.89 o                         
  -5  -7   7        944.79        952.28        13.07 o                         
  -4  -7   7         39.98         37.24         3.90 o                         
  -3  -7   7        528.25        546.61         9.89 o                         
  -2  -7   7         75.17         86.70         4.24 o                         
  -1  -7   7       1047.00       1070.15        14.26 o                         
   0  -7   7        226.76        256.67         6.40 o                         
   1  -7   7        956.25        924.55        13.24 o                         
   2  -7   7          5.06          1.23         1.75 o                         
   3  -7   7        496.34        517.70        13.34 o                         
   4  -7   7         95.66         90.63         5.59 o                         
   5  -7   7        811.76        784.20        15.45 o                         
   6  -7   7        215.20        223.42        10.46 o                         
   7  -7   7        293.99        298.34        13.45 o                         
 -10  -6   7        396.91        419.86        19.22 o                         
  -9  -6   7          1.98          2.03         3.72 o                         
  -8  -6   7         20.89         17.91         2.85 o                         
  -7  -6   7         74.13         81.54         4.67 o                         
  -6  -6   7          2.37          2.90         1.59 o                         
  -5  -6   7        149.71        145.40         5.05 o                         
  -4  -6   7         95.46        104.73         4.55 o                         
  -3  -6   7        242.07        238.60         5.90 o                         
  -2  -6   7         96.99         98.55         5.11 o                         
  -1  -6   7         29.29         30.41         2.54 o                         
   0  -6   7        182.63        156.01         5.07 o                         
   1  -6   7          3.08         -0.79         1.29 o                         
   2  -6   7         36.34         30.33         2.76 o                         
   3  -6   7        174.80        178.34         5.55 o                         
   4  -6   7         12.73         15.24         2.44 o                         
   5  -6   7        135.80        140.70         6.54 o                         
   6  -6   7          0.27          1.72         2.47 o                         
   7  -6   7         55.98         60.13         6.13 o                         
   8  -6   7         18.39         19.84         5.47 o                         
 -10  -5   7         38.85         39.11         6.19 o                         
  -9  -5   7        769.33        770.94        20.35 o                         
  -8  -5   7        269.90        250.84         7.06 o                         
  -7  -5   7          8.72         12.03         2.13 o                         
  -6  -5   7        136.66        127.70         4.71 o                         
  -5  -5   7        229.11        235.91         5.58 o                         
  -4  -5   7       1339.59       1331.94        16.07 o                         
  -3  -5   7         45.38         55.95         2.85 o                         
  -2  -5   7        305.23        315.42         6.83 o                         
  -1  -5   7       1187.72       1178.44        13.96 o                         
   0  -5   7        848.18        943.12        12.64 o                         
   1  -5   7       3213.13       2942.07        26.04 o                         
   2  -5   7        380.26        410.77         6.92 o                         
   3  -5   7        655.03        648.62        10.02 o                         
   4  -5   7        963.46        930.85        12.97 o                         
   5  -5   7        254.10        268.78         6.77 o                         
   6  -5   7        236.52        232.89         7.82 o                         
   7  -5   7         41.70         52.04         4.77 o                         
   8  -5   7        240.01        235.37        10.46 o                         
   9  -5   7        182.03        181.48        12.03 o                         
 -10  -4   7         15.84          6.39         6.51 o                         
  -9  -4   7         19.55         18.26         2.92 o                         
  -8  -4   7        116.55        107.90         4.90 o                         
  -7  -4   7         11.68         12.05         2.19 o                         
  -6  -4   7         35.91         34.97         2.67 o                         
  -5  -4   7          8.64          8.41         1.61 o                         
  -4  -4   7          0.20         -0.24         0.95 o                         
  -3  -4   7        773.34        738.84        11.10 o                         
  -2  -4   7       2646.26       2583.75        20.03 o                         
  -1  -4   7          2.01          4.13         1.01 o                         
   0  -4   7         22.13         17.76         1.57 o                         
   1  -4   7        557.25        564.73         7.68 o                         
   2  -4   7          2.15          4.57         1.19 o                         
   3  -4   7          5.24          6.01         1.40 o                         
   4  -4   7        226.95        210.54         7.84 o                         
   5  -4   7        262.32        271.10         6.46 o                         
   6  -4   7         62.89         69.36         4.16 o                         
   7  -4   7        456.21        437.48        12.56 o                         
   8  -4   7        386.08        396.47        10.79 o                         
   9  -4   7        149.90        177.05        12.13 o                         
  10  -4   7          2.70          9.34         6.15 o                         
 -10  -3   7        376.65        388.37        15.12 o                         
  -9  -3   7        190.24        184.22         8.34 o                         
  -8  -3   7        182.89        198.21         6.86 o                         
  -7  -3   7        255.92        246.57         6.06 o                         
  -6  -3   7        307.04        328.31         6.58 o                         
  -5  -3   7        235.04        238.68         4.62 o                         
  -4  -3   7       2494.70       2436.21        20.41 o                         
  -3  -3   7        239.22        262.38         3.77 o                         
  -2  -3   7       6384.53       6206.12        42.36 o                         
  -1  -3   7        585.17        575.18         6.18 o                         
   2  -3   7        420.58        374.36         6.32 o                         
   3  -3   7         69.53         65.30         3.14 o                         
   4  -3   7        152.21        160.62         4.53 o                         
   5  -3   7        233.93        240.53         5.82 o                         
   6  -3   7       1086.59       1038.77        17.07 o                         
   7  -3   7        530.26        538.93        11.56 o                         
   8  -3   7        632.20        624.86        13.15 o                         
   9  -3   7         77.04         65.10         5.99 o                         
  10  -3   7        750.34        780.65        25.25 o                         
 -10  -2   7         26.13         34.10         5.45 o                         
  -9  -2   7         82.28         97.61         5.24 o                         
  -8  -2   7         77.55         80.06         5.56 o                         
  -7  -2   7          2.82          3.35         1.45 o                         
  -6  -2   7        548.11        493.67         7.68 o                         
  -5  -2   7        373.55        308.62         5.90 o                         
  -4  -2   7         15.11         16.89         2.13 o                         
  -3  -2   7        991.62        983.22        12.29 o                         
  -2  -2   7        190.89        191.86         2.75 o                         
  -1  -2   7          5.40          4.67         0.68 o                         
   0  -2   7         73.77         69.04         1.82 o                         
   1  -2   7        106.93        100.85         3.96 o                         
   2  -2   7        103.50        125.36         3.55 o                         
   3  -2   7        326.21        306.10         5.96 o                         
   4  -2   7        406.36        392.89         6.82 o                         
   5  -2   7        741.74        713.07        10.17 o                         
   6  -2   7        873.83        844.56        11.84 o                         
   7  -2   7        191.70        185.29         6.09 o                         
   8  -2   7        124.41        128.19         6.52 o                         
   9  -2   7        149.90        151.46         8.54 o                         
  10  -2   7          7.17         11.87         3.68 o                         
  11  -2   7         26.08         25.61         6.91 o                         
 -10  -1   7         78.94         65.97         8.02 o                         
  -9  -1   7        237.27        252.15         9.27 o                         
  -8  -1   7        264.32        248.42         5.75 o                         
  -7  -1   7       1104.59       1083.19        13.23 o                         
  -6  -1   7        265.18        297.66         6.33 o                         
  -5  -1   7        716.14        674.33         9.11 o                         
  -4  -1   7        358.33        335.63         8.09 o                         
  -3  -1   7        277.36        301.15         5.51 o                         
  -2  -1   7        776.13        767.60         8.70 o                         
  -1  -1   7        840.85        819.01         6.51 o                         
   0  -1   7        267.79        263.12         3.50 o                         
   1  -1   7       1352.76       1350.97        11.46 o                         
   2  -1   7        354.48        365.54         5.08 o                         
   3  -1   7       1296.22       1302.83        15.61 o                         
   4  -1   7        983.40       1005.93        13.20 o                         
   5  -1   7       1709.79       1672.56        17.66 o                         
   6  -1   7        209.60        204.68         5.63 o                         
   7  -1   7       1599.18       1602.88        20.07 o                         
   8  -1   7       1460.34       1432.23        23.57 o                         
   9  -1   7        458.36        425.28        12.00 o                         
  10  -1   7          2.39          3.03         3.11 o                         
  11  -1   7         19.76         13.61         6.99 o                         
  -9   0   7         11.89          8.84         3.79 o                         
  -8   0   7         38.57         51.50         4.73 o                         
  -7   0   7          3.19          9.74         2.32 o                         
  -6   0   7        208.58        200.57         6.48 o                         
  -5   0   7          0.00         -0.58         1.12 o                         
  -4   0   7        124.20        124.38         3.29 o                         
  -3   0   7        668.28        637.25         8.53 o                         
  -2   0   7        175.89        188.16         4.04 o                         
  -1   0   7        606.55        610.17         5.46 o                         
   0   0   7          6.32          8.43         0.84 o                         
   1   0   7        324.05        340.48         4.22 o                         
   2   0   7          7.45          1.49         0.66 o                         
   3   0   7       1080.01       1142.09        10.89 o                         
   4   0   7        145.34        134.71         4.01 o                         
   5   0   7         65.31         66.74         3.34 o                         
   6   0   7         10.43          9.75         1.80 o                         
   7   0   7        315.85        300.38         7.95 o                         
   8   0   7          5.85          9.08         2.65 o                         
   9   0   7          8.29         12.70         3.34 o                         
  10   0   7          7.93          5.40         3.19 o                         
  11   0   7         38.30         37.99         5.19 o                         
  12   0   7          7.51          3.69         5.56 o                         
  -9   1   7        438.09        477.65        13.95 o                         
  -8   1   7         48.43         58.83         5.18 o                         
  -7   1   7          3.11          5.30         2.55 o                         
  -6   1   7        571.98        591.27        10.75 o                         
  -5   1   7       1034.23       1051.23        14.32 o                         
  -4   1   7        923.14        854.75        10.28 o                         
  -3   1   7        355.05        387.39         4.58 o                         
  -2   1   7       1742.50       1746.96        12.97 o                         
  -1   1   7       3869.59       3889.05        25.88 o                         
   0   1   7       1312.08       1322.54        13.57 o                         
   1   1   7        172.99        161.50         5.17 o                         
   2   1   7        279.40        267.73         3.77 o                         
   3   1   7       1896.76       1840.20        16.98 o                         
   4   1   7       1542.35       1561.84        15.14 o                         
   5   1   7        782.83        773.73        15.17 o                         
   6   1   7          3.27          1.06         1.37 o                         
   7   1   7        228.60        238.03         6.93 o                         
   8   1   7        818.78        827.12        15.93 o                         
   9   1   7        455.99        450.65        13.31 o                         
  10   1   7        325.09        336.31        10.89 o                         
  11   1   7        230.87        242.79        11.76 o                         
  12   1   7        127.88        149.38         9.68 o                         
  -9   2   7         53.00         50.23         6.12 o                         
  -8   2   7          6.24          5.39         3.21 o                         
  -7   2   7        446.93        473.71        16.75 o                         
  -6   2   7          0.19         -1.91         1.91 o                         
  -5   2   7          1.52          1.34         1.52 o                         
  -4   2   7          0.98          0.86         1.27 o                         
  -3   2   7         15.21         18.12         1.50 o                         
  -2   2   7        369.83        378.27         4.57 o                         
  -1   2   7         22.07         20.97         1.21 o                         
   0   2   7       1089.01       1191.49        11.19 o                         
   1   2   7        110.27        111.31         2.76 o                         
   2   2   7        107.79        109.48         2.68 o                         
   3   2   7        550.03        550.73         7.51 o                         
   4   2   7         26.91         26.01         1.89 o                         
   5   2   7        453.58        431.18         7.10 o                         
   6   2   7         60.37         68.54         3.47 o                         
   7   2   7          8.29          7.37         1.72 o                         
   8   2   7        212.84        217.41         7.17 o                         
   9   2   7          2.32          7.54         2.63 o                         
  10   2   7         15.83         10.59         3.28 o                         
  11   2   7         42.37         42.82         5.82 o                         
  12   2   7         21.70         18.95         5.45 o                         
  -8   3   7        100.80         96.31         7.41 o                         
  -7   3   7         47.30         45.90         4.59 o                         
  -6   3   7        649.75        654.84        13.05 o                         
  -5   3   7        517.38        523.21        10.35 o                         
  -4   3   7       1812.21       1793.65        20.54 o                         
  -3   3   7        708.52        704.97        10.28 o                         
  -2   3   7        611.59        611.38         9.64 o                         
  -1   3   7        420.38        432.25         6.84 o                         
   0   3   7       1055.39       1090.72        21.12 o                         
   1   3   7        506.77        508.02         6.42 o                         
   2   3   7         14.98         18.75         1.90 o                         
   3   3   7        153.94        168.68         4.43 o                         
   4   3   7        850.06        829.30        16.85 o                         
   5   3   7       2881.34       2876.21        31.46 o                         
   6   3   7       1630.94       1571.22        20.02 o                         
   7   3   7        788.73        812.10        14.05 o                         
   8   3   7        454.09        460.65        11.84 o                         
   9   3   7        896.14        877.20        19.97 o                         
  10   3   7        977.20        967.56        44.43 o                         
  11   3   7         45.93         54.17         6.70 o                         
  12   3   7        101.54        119.53        11.77 o                         
  -8   4   7         61.57         54.47         7.26 o                         
  -7   4   7         35.00         33.35         4.94 o                         
  -6   4   7        103.68         96.85         9.08 o                         
  -5   4   7          9.41         11.58         2.80 o                         
  -4   4   7          0.75          1.46         1.90 o                         
  -3   4   7       1267.42       1241.05        19.31 o                         
  -2   4   7          1.88          0.13         1.42 o                         
  -1   4   7        242.63        230.82         6.31 o                         
   0   4   7          0.65          0.60         1.03 o                         
   1   4   7        391.87        417.36         8.21 o                         
   2   4   7         82.74         85.90         4.06 o                         
   3   4   7        174.06        172.81         4.20 o                         
   4   4   7        163.09        170.68         4.77 o                         
   5   4   7        101.32        104.40         5.60 o                         
   6   4   7          7.76          8.29         1.81 o                         
   7   4   7        121.74        123.13         5.16 o                         
   8   4   7         69.60         69.91         6.20 o                         
   9   4   7         92.78         87.81         5.83 o                         
  10   4   7         19.50         20.27         4.25 o                         
  11   4   7        103.44        102.18         8.71 o                         
  12   4   7         24.20         18.92         4.93 o                         
  -7   5   7        287.81        327.07        16.89 o                         
  -6   5   7        108.65        108.84         8.16 o                         
  -5   5   7        198.75        209.46         8.34 o                         
  -4   5   7        820.01        844.87        16.29 o                         
  -3   5   7        370.71        372.53         9.72 o                         
  -2   5   7        523.51        528.32        14.43 o                         
  -1   5   7         13.98         15.41         2.45 o                         
   0   5   7        526.72        530.59        12.51 o                         
   1   5   7       2120.79       2177.45        28.30 o                         
   2   5   7        660.89        603.46         9.99 o                         
   3   5   7       1083.34       1056.09        14.55 o                         
   4   5   7        754.86        752.36        13.12 o                         
   5   5   7        458.66        442.15         8.48 o                         
   6   5   7       1058.77       1107.57        15.81 o                         
   7   5   7        902.54        905.02        14.35 o                         
   8   5   7        281.62        299.74         8.66 o                         
   9   5   7         65.78         71.45         5.43 o                         
  10   5   7        115.71        131.65         7.43 o                         
  11   5   7        116.78        125.19         9.24 o                         
  12   5   7        401.30        424.40        19.72 o                         
  -6   6   7          7.32          3.19         4.05 o                         
  -5   6   7          0.08         -0.45         2.86 o                         
  -4   6   7        318.49        336.83        10.24 o                         
  -3   6   7         18.94         22.27         3.45 o                         
  -2   6   7         93.80        103.04         5.99 o                         
  -1   6   7         20.59         21.17         6.95 o                         
   0   6   7         14.42         12.95         2.95 o                         
   1   6   7         58.25         61.21         5.04 o                         
   2   6   7         16.83         12.20         2.43 o                         
   3   6   7        460.84        480.40         9.09 o                         
   4   6   7         39.62         38.39         4.73 o                         
   5   6   7        125.50        131.62         6.07 o                         
   6   6   7          5.30          8.25         2.31 o                         
   7   6   7        120.84        115.85         6.20 o                         
   8   6   7          6.90          9.11         2.66 o                         
   9   6   7        256.54        238.13         9.21 o                         
  10   6   7          8.26          9.78         3.29 o                         
  11   6   7        162.24        155.24         8.61 o                         
  12   6   7         15.73         14.58         4.97 o                         
  -6   7   7        285.90        328.79        24.21 o                         
  -5   7   7        411.25        392.55        24.73 o                         
  -4   7   7         88.90        101.05         8.19 o                         
  -3   7   7        479.65        519.95        27.66 o                         
  -2   7   7       2469.70       2523.17        40.40 o                         
  -1   7   7        162.19        168.32         8.78 o                         
   0   7   7        277.19        310.09        10.47 o                         
   1   7   7          7.14          8.65         2.39 o                         
   2   7   7        454.61        431.60        16.16 o                         
   3   7   7       1295.87       1258.88        19.95 o                         
   4   7   7         81.85         87.36         4.63 o                         
   5   7   7        209.70        196.62         6.91 o                         
   6   7   7          7.86          7.12         2.36 o                         
   7   7   7       1056.34       1165.58        41.56 o                         
   8   7   7        384.35        399.36        17.23 o                         
   9   7   7         62.07         81.80         6.82 o                         
  10   7   7        653.95        648.48        17.13 o                         
  11   7   7        346.46        334.37        16.52 o                         
  12   7   7        482.88        477.33        20.62 o                         
  -5   8   7          3.30          3.27         9.37 o                         
  -4   8   7          0.05         -1.33         6.77 o                         
  -3   8   7          9.67          7.16         3.95 o                         
  -2   8   7         22.96         21.27         5.81 o                         
  -1   8   7        303.09        296.52        11.32 o                         
   0   8   7        152.36        165.80         9.51 o                         
   1   8   7        115.10        119.80         6.74 o                         
   2   8   7         36.16         36.46         3.93 o                         
   3   8   7          7.43          6.61         2.50 o                         
   4   8   7         23.26         25.37         3.65 o                         
   5   8   7          0.13          2.92         2.11 o                         
   6   8   7        121.09        122.13         8.46 o                         
   7   8   7         44.18         44.37         4.83 o                         
   8   8   7         37.92         43.80         5.16 o                         
   9   8   7          0.53         -3.38         3.44 o                         
  10   8   7         88.40         85.96         9.92 o                         
  11   8   7         55.39         49.92         8.26 o                         
  -3   9   7        203.50        221.22        17.96 o                         
  -2   9   7         99.08        104.30         8.60 o                         
  -1   9   7        380.64        400.68        13.81 o                         
   0   9   7        364.59        385.11        13.33 o                         
   1   9   7         18.37         22.02         3.66 o                         
   2   9   7        318.38        304.00         9.49 o                         
   3   9   7        110.63        117.53         6.85 o                         
   4   9   7        962.53        952.00        17.62 o                         
   5   9   7       1072.91       1023.30        24.65 o                         
   6   9   7         17.32         13.70         4.32 o                         
   7   9   7       1636.18       1592.39        35.71 o                         
   8   9   7        123.39        145.88        11.58 o                         
   9   9   7        359.15        394.67        24.98 o                         
  10   9   7        213.91        213.68        14.88 o                         
  11   9   7         10.94         -1.85         5.12 o                         
  -2  10   7          3.09          6.14         6.77 o                         
  -1  10   7         99.70        123.56         9.39 o                         
   0  10   7         49.29         40.73         7.08 o                         
   1  10   7          7.60          5.95         3.22 o                         
   2  10   7         43.99         35.30         5.23 o                         
   3  10   7          0.18         -1.98         2.61 o                         
   4  10   7        139.57        151.24        16.40 o                         
   5  10   7          0.01          1.04         5.73 o                         
   6  10   7          8.33          5.73         6.25 o                         
   7  10   7          0.98          0.00         6.25 o                         
   8  10   7        196.93        181.85        20.18 o                         
   9  10   7         14.96         10.31         7.55 o                         
  10  10   7          0.28         -1.14         5.22 o                         
   0  11   7        404.66        433.03        21.81 o                         
   1  11   7        223.12        251.99        22.65 o                         
   2  11   7        579.54        605.26        30.20 o                         
   3  11   7        119.96        130.93        16.92 o                         
   4  11   7        875.84        864.01        36.45 o                         
   5  11   7         14.99         24.73         9.37 o                         
   6  11   7         19.05         15.36         7.81 o                         
   7  11   7        134.33        124.45        16.66 o                         
   8  11   7         25.97         47.12        11.46 o                         
   9  11   7        132.18        106.74        15.88 o                         
   3  12   7        125.29        112.47        15.62 o                         
   4  12   7         41.65         21.35        10.15 o                         
   5  12   7          9.67         16.14         9.37 o                         
   6  12   7          5.31          8.85         8.33 o                         
  -5 -10   8        371.68        374.72        13.06 o                         
  -4 -10   8         13.48         14.38         4.18 o                         
  -3 -10   8        101.72        109.49        13.40 o                         
  -2 -10   8        278.86        307.85        13.50 o                         
  -1 -10   8        169.08        170.02        11.36 o                         
   0 -10   8        283.36        318.72        17.66 o                         
   1 -10   8        163.22        159.92        10.16 o                         
   2 -10   8       1012.28       1017.87        32.58 o                         
  -6  -9   8          0.13         -2.02         3.58 o                         
  -5  -9   8         87.60         79.84         8.20 o                         
  -4  -9   8         69.82         68.38         4.47 o                         
  -3  -9   8          1.39         -1.73         1.97 o                         
  -2  -9   8         10.20          9.92         2.67 o                         
  -1  -9   8          1.91          4.98         2.55 o                         
   0  -9   8         26.19         31.29         3.41 o                         
   1  -9   8         24.48         21.37         3.34 o                         
   2  -9   8          0.59          4.69         2.89 o                         
   3  -9   8         33.40         31.35         6.15 o                         
   4  -9   8         84.05         96.44        11.59 o                         
  -8  -8   8         15.48         16.14         8.59 o                         
  -7  -8   8       1122.69       1113.36        29.28 o                         
  -6  -8   8        559.71        575.63        15.60 o                         
  -5  -8   8        370.05        358.00         8.71 o                         
  -4  -8   8        193.13        194.17         6.67 o                         
  -3  -8   8        834.45        852.88        13.14 o                         
  -2  -8   8        498.13        497.71        11.98 o                         
  -1  -8   8        170.45        192.14         7.09 o                         
   0  -8   8         32.93         42.90         3.50 o                         
   1  -8   8        115.91        104.97         6.08 o                         
   2  -8   8        451.71        461.33        10.69 o                         
   3  -8   8        281.44        275.91         8.71 o                         
   4  -8   8        625.17        664.61        20.70 o                         
   5  -8   8        437.51        475.42        26.95 o                         
  -8  -7   8         14.16         10.75         4.43 o                         
  -7  -7   8         88.47        101.39         7.31 o                         
  -6  -7   8         12.74         10.99         3.26 o                         
  -5  -7   8        101.51        101.13         5.05 o                         
  -4  -7   8         47.13         42.14         3.38 o                         
  -3  -7   8         68.01         65.48         3.94 o                         
  -2  -7   8        339.68        320.58         7.18 o                         
  -1  -7   8         15.03         12.21         2.31 o                         
   0  -7   8         24.42         26.02         2.76 o                         
   1  -7   8         49.57         48.82         3.53 o                         
   2  -7   8          8.49         10.49         2.52 o                         
   3  -7   8         23.82         23.59         3.23 o                         
   4  -7   8         83.12         99.40         5.96 o                         
   5  -7   8         29.49         30.24         7.98 o                         
   6  -7   8         26.27         19.19         5.75 o                         
   7  -7   8          0.11          1.85         4.70 o                         
  -9  -6   8        352.39        384.16        15.07 o                         
  -8  -6   8        320.49        326.52        13.12 o                         
  -7  -6   8        554.33        562.70        10.31 o                         
  -6  -6   8       1401.33       1418.44        18.26 o                         
  -5  -6   8        856.44        835.44        13.64 o                         
  -4  -6   8         66.54         81.33         4.20 o                         
  -3  -6   8         45.85         45.40         3.01 o                         
  -2  -6   8        137.98        125.92         4.69 o                         
  -1  -6   8        133.60        148.12         5.24 o                         
   0  -6   8        973.70        942.44        13.00 o                         
   1  -6   8          4.87          5.12         1.74 o                         
   2  -6   8        612.38        629.74        11.46 o                         
   3  -6   8       1336.46       1275.76        18.14 o                         
   4  -6   8       1476.90       1481.98        18.65 o                         
   5  -6   8        784.37        772.55        12.80 o                         
   6  -6   8        336.11        363.38        10.42 o                         
   7  -6   8        392.21        400.85        11.52 o                         
   8  -6   8        218.51        216.26        15.92 o                         
  -9  -5   8        134.23        126.16         9.66 o                         
  -8  -5   8         13.43         17.70         2.70 o                         
  -7  -5   8         25.27         22.20         2.61 o                         
  -6  -5   8        133.18        135.05         5.21 o                         
  -5  -5   8          0.17          0.08         1.30 o                         
  -4  -5   8         55.80         60.30         3.23 o                         
  -3  -5   8          3.43          0.69         1.23 o                         
  -2  -5   8        102.38         95.34         3.94 o                         
  -1  -5   8         66.91         62.99         8.07 o                         
   0  -5   8        146.47        145.95         4.72 o                         
   1  -5   8         40.66         37.18         2.75 o                         
   2  -5   8         11.98          9.39         1.78 o                         
   3  -5   8          9.89          7.62         1.76 o                         
   4  -5   8        189.34        194.14         6.47 o                         
   5  -5   8         28.39         25.68         2.95 o                         
   6  -5   8          7.91          2.64         2.36 o                         
   7  -5   8          2.31          0.70         2.57 o                         
   8  -5   8         59.32         56.61         5.62 o                         
  -9  -4   8        410.44        401.10        18.32 o                         
  -8  -4   8        271.26        284.72         7.72 o                         
  -7  -4   8        137.63        137.43         5.72 o                         
  -6  -4   8        464.88        468.46         8.47 o                         
  -5  -4   8        997.94        977.24        12.72 o                         
  -4  -4   8        745.62        759.63        10.43 o                         
  -3  -4   8        948.24        936.09        11.35 o                         
  -2  -4   8         31.98         34.24         2.28 o                         
  -1  -4   8         27.30         31.55         2.27 o                         
   0  -4   8       1874.65       1814.77        17.44 o                         
   1  -4   8        996.72        986.88        11.44 o                         
   2  -4   8       1045.69       1079.80        13.25 o                         
   3  -4   8       1099.34       1060.84        13.45 o                         
   4  -4   8        364.90        386.93        10.80 o                         
   5  -4   8        845.36        833.81        12.95 o                         
   6  -4   8        211.38        221.47         7.40 o                         
   7  -4   8         52.63         47.23         4.58 o                         
   8  -4   8         42.90         43.49         5.16 o                         
   9  -4   8        174.99        175.02        14.04 o                         
  -9  -3   8         42.40         42.82         7.71 o                         
  -8  -3   8          3.56          3.01         1.99 o                         
  -7  -3   8          0.98          2.13         1.48 o                         
  -6  -3   8         41.51         40.99         2.59 o                         
  -5  -3   8        118.58        103.50         3.65 o                         
  -4  -3   8         72.41         70.97         2.18 o                         
  -3  -3   8         61.95         62.60         1.91 o                         
  -2  -3   8         15.82         15.23         1.17 o                         
  -1  -3   8         74.20         68.29         2.33 o                         
   0  -3   8        178.04        162.40         3.90 o                         
   1  -3   8        200.75        207.75         4.34 o                         
   2  -3   8         82.92         72.29         3.29 o                         
   3  -3   8         32.01         38.98         2.63 o                         
   4  -3   8         12.60         13.27         1.90 o                         
   5  -3   8         92.30         85.22         5.72 o                         
   6  -3   8        273.84        257.45         6.56 o                         
   7  -3   8        190.33        186.93         7.83 o                         
   8  -3   8         28.41         28.71         5.20 o                         
   9  -3   8          2.44          5.89         3.32 o                         
  10  -3   8          6.47          5.56         3.85 o                         
  -9  -2   8        154.55        158.37         9.24 o                         
  -8  -2   8        459.75        445.61         9.42 o                         
  -7  -2   8       1905.22       1939.36        25.48 o                         
  -6  -2   8        464.53        452.00        13.34 o                         
  -5  -2   8        471.40        486.77         8.22 o                         
  -4  -2   8        356.80        350.27        11.73 o                         
  -3  -2   8       3442.98       3317.68        30.19 o                         
  -2  -2   8       1063.05       1070.17         8.97 o                         
  -1  -2   8        248.50        247.46         3.42 o                         
   0  -2   8         81.08         81.62         2.58 o                         
   1  -2   8        159.58        156.07         3.78 o                         
   2  -2   8        812.23        830.32        10.28 o                         
   3  -2   8        965.86        908.60        11.30 o                         
   4  -2   8        146.93        160.25         6.19 o                         
   5  -2   8       1722.65       1634.89        18.20 o                         
   6  -2   8       1472.39       1450.66        17.25 o                         
   7  -2   8       1108.93       1076.80        17.84 o                         
   8  -2   8        115.67        123.82         7.59 o                         
   9  -2   8        203.50        198.85         9.93 o                         
  10  -2   8        428.93        426.30        13.37 o                         
  -9  -1   8          9.72          4.89         4.59 o                         
  -8  -1   8          4.35          1.59         1.73 o                         
  -7  -1   8          0.45          0.22         1.63 o                         
  -6  -1   8          7.69         11.21         2.89 o                         
  -5  -1   8         91.16         91.19         4.78 o                         
  -4  -1   8         14.26         21.53         2.30 o                         
  -3  -1   8         17.89         14.70         1.70 o                         
  -2  -1   8        167.04        170.62         3.87 o                         
  -1  -1   8        117.26        111.94         2.72 o                         
   0  -1   8        254.34        239.13         3.43 o                         
   1  -1   8          6.22          9.67         1.07 o                         
   2  -1   8        107.65        125.55         3.72 o                         
   3  -1   8        240.80        257.37         5.03 o                         
   4  -1   8         16.92         18.22         1.83 o                         
   5  -1   8         22.39         21.45         2.47 o                         
   6  -1   8        403.29        396.95        10.02 o                         
   7  -1   8          0.03         -0.43         1.78 o                         
   8  -1   8          2.13         -0.15         2.78 o                         
   9  -1   8         54.26         54.61         6.69 o                         
  10  -1   8         89.16        100.11         7.55 o                         
  11  -1   8         30.11         34.18         6.24 o                         
  -9   0   8        106.74         92.89         7.61 o                         
  -8   0   8        322.77        352.82         7.48 o                         
  -7   0   8        442.49        451.32        10.98 o                         
  -6   0   8        578.56        550.72        14.44 o                         
  -5   0   8       1260.52       1260.52        15.61 o                         
  -4   0   8         13.89         22.97         2.30 o                         
  -3   0   8        167.15        146.48         4.01 o                         
  -2   0   8        750.24        739.07         8.85 o                         
  -1   0   8       1093.29       1083.06         8.81 o                         
   0   0   8       1975.83       1996.75        16.09 o                         
   1   0   8         15.59         12.04         1.12 o                         
   2   0   8       1248.91       1280.74        13.86 o                         
   3   0   8       2456.35       2460.04        23.04 o                         
   4   0   8       1726.86       1636.01        20.55 o                         
   5   0   8        195.55        179.67         5.63 o                         
   6   0   8        263.30        264.15         7.22 o                         
   7   0   8       2633.13       2578.15        31.60 o                         
   8   0   8        120.71        123.81         7.09 o                         
   9   0   8        302.05        318.69        15.90 o                         
  10   0   8          2.75          8.64         3.41 o                         
  11   0   8         54.55         49.00         7.33 o                         
  -9   1   8        310.75        331.69        16.19 o                         
  -8   1   8         20.51         27.43         4.06 o                         
  -7   1   8          9.23          5.95         2.87 o                         
  -6   1   8          5.75          4.38         2.37 o                         
  -5   1   8         53.85         57.08         4.22 o                         
  -4   1   8         54.69         39.02         2.63 o                         
  -3   1   8          0.15         -0.08         0.61 o                         
  -2   1   8         81.46         86.12         2.05 o                         
  -1   1   8        342.06        356.60         4.34 o                         
   0   1   8          5.27          5.83         0.98 o                         
   1   1   8         34.38         43.58         1.99 o                         
   2   1   8          6.02          4.61         1.40 o                         
   3   1   8         36.37         38.15         2.28 o                         
   4   1   8         18.23         16.00         2.10 o                         
   5   1   8         10.10          9.17         1.86 o                         
   6   1   8         55.04         60.00         3.97 o                         
   7   1   8        255.54        254.94        10.95 o                         
   8   1   8        775.42        783.61        14.30 o                         
   9   1   8         50.46         51.71         4.95 o                         
  10   1   8        168.24        162.87         8.91 o                         
  11   1   8          0.42         -2.93         2.93 o                         
  12   1   8         10.28          9.63         8.85 o                         
  -8   2   8        102.69         81.41         8.76 o                         
  -7   2   8        304.15        333.10         9.93 o                         
  -6   2   8        151.73        148.87        11.04 o                         
  -5   2   8        651.17        650.42        12.36 o                         
  -4   2   8        977.05        986.99        13.32 o                         
  -3   2   8       1949.64       1918.27        20.74 o                         
  -2   2   8       1205.80       1236.72        14.12 o                         
  -1   2   8        190.28        185.18         3.11 o                         
   0   2   8       1427.48       1426.90        14.50 o                         
   1   2   8        817.49        798.82        10.27 o                         
   2   2   8        756.22        730.33        15.91 o                         
   3   2   8         71.69         83.14         3.94 o                         
   4   2   8        792.79        797.38        11.80 o                         
   5   2   8         66.63         64.53         4.67 o                         
   6   2   8       1274.04       1225.47        21.08 o                         
   7   2   8        137.63        117.69         6.49 o                         
   8   2   8        167.37        165.53         7.67 o                         
   9   2   8       1979.39       1922.60        34.38 o                         
  10   2   8        789.16        800.23        20.46 o                         
  11   2   8        440.72        482.63        16.34 o                         
  12   2   8         51.78         48.48         6.80 o                         
  -8   3   8         18.82         11.80         7.84 o                         
  -7   3   8        166.82        173.89         9.41 o                         
  -6   3   8         33.74         45.55         7.29 o                         
  -5   3   8        168.65        169.13         6.50 o                         
  -4   3   8         86.87         85.52         4.42 o                         
  -3   3   8         50.88         48.52         3.71 o                         
  -2   3   8        125.61        123.53         9.24 o                         
  -1   3   8         21.05         20.53         2.32 o                         
   0   3   8        170.67        185.20         5.00 o                         
   1   3   8        287.17        283.25         6.26 o                         
   2   3   8        118.27        133.05         3.81 o                         
   3   3   8        363.97        367.79         7.14 o                         
   4   3   8          0.03         -0.76         1.18 o                         
   5   3   8        563.81        588.41        10.13 o                         
   6   3   8         57.78         57.25         3.65 o                         
   7   3   8          1.00          3.17         2.14 o                         
   8   3   8         35.03         39.26         4.30 o                         
   9   3   8          0.53         -0.24         2.74 o                         
  10   3   8         24.32         18.07         4.38 o                         
  11   3   8         14.83         14.37         4.50 o                         
  12   3   8         38.54         21.56         5.67 o                         
  -7   4   8        392.00        446.14        15.86 o                         
  -6   4   8         19.62         13.12         4.45 o                         
  -5   4   8        348.54        341.33         9.95 o                         
  -4   4   8        183.38        200.31         7.57 o                         
  -3   4   8       1214.82       1209.31        19.35 o                         
  -2   4   8        656.41        628.48        14.30 o                         
  -1   4   8        702.87        706.55        14.93 o                         
   0   4   8        371.25        387.40         8.92 o                         
   1   4   8        138.23        124.20         4.42 o                         
   2   4   8        529.34        541.20         9.40 o                         
   3   4   8        250.37        245.33         6.09 o                         
   4   4   8        331.06        321.15         8.12 o                         
   5   4   8        362.23        345.77         7.52 o                         
   6   4   8       1895.94       1861.57        23.16 o                         
   7   4   8       1650.68       1612.27        21.98 o                         
   8   4   8        719.48        742.37        15.65 o                         
   9   4   8        318.74        318.56        19.00 o                         
  10   4   8         89.01         96.04         7.95 o                         
  11   4   8        911.41        876.16        27.20 o                         
  12   4   8          5.01          2.11         4.04 o                         
  -7   5   8          0.04          2.34         8.07 o                         
  -6   5   8          0.47          0.21         3.97 o                         
  -5   5   8         37.24         34.94         4.34 o                         
  -4   5   8         60.98         64.49         6.05 o                         
  -3   5   8          7.68          7.61         2.94 o                         
  -2   5   8          0.05         -2.02         2.02 o                         
  -1   5   8         55.46         63.49         6.62 o                         
   0   5   8         24.98         24.88         3.04 o                         
   1   5   8        648.56        643.01        13.97 o                         
   2   5   8         32.05         35.87         2.95 o                         
   3   5   8        334.88        320.68         7.26 o                         
   4   5   8          6.79          8.13         2.11 o                         
   5   5   8         37.89         41.78         3.68 o                         
   6   5   8        322.49        331.55        10.11 o                         
   7   5   8         59.04         58.99         4.15 o                         
   8   5   8        195.42        197.78         7.28 o                         
   9   5   8          0.33          0.02         2.46 o                         
  10   5   8          3.85          5.62         3.45 o                         
  11   5   8          7.33          4.99         3.93 o                         
  12   5   8          0.30          2.67         4.81 o                         
  -6   6   8         34.06         42.15        17.31 o                         
  -5   6   8        119.41        138.06        12.70 o                         
  -4   6   8         72.10         78.20         8.37 o                         
  -3   6   8       1047.10       1010.00        21.64 o                         
  -2   6   8        119.74        126.95        11.63 o                         
  -1   6   8       2459.73       2459.84        38.51 o                         
   0   6   8        495.42        489.53        13.20 o                         
   1   6   8        907.02        867.81        18.53 o                         
   2   6   8        651.03        653.67        13.22 o                         
   3   6   8        392.68        375.15         8.18 o                         
   4   6   8        101.46        107.71         5.21 o                         
   5   6   8          2.59          2.84         1.96 o                         
   6   6   8        170.21        177.47         6.93 o                         
   7   6   8        537.02        542.24        12.85 o                         
   8   6   8        387.00        395.59        12.80 o                         
   9   6   8        899.23        932.29        20.44 o                         
  10   6   8         27.14         45.30         5.88 o                         
  11   6   8        473.29        477.39        17.25 o                         
  12   6   8        126.67        122.06        11.96 o                         
  -5   7   8         23.10         19.45         6.72 o                         
  -4   7   8         97.34         96.50        13.93 o                         
  -3   7   8         35.39         29.51         4.96 o                         
  -2   7   8        161.34        149.99         9.27 o                         
  -1   7   8        650.17        664.28        16.69 o                         
   0   7   8         75.37         72.87         6.24 o                         
   1   7   8         54.53         49.06         4.37 o                         
   2   7   8          1.52          2.05         2.11 o                         
   3   7   8          1.41         -0.12         1.94 o                         
   4   7   8         11.63          8.05         2.59 o                         
   5   7   8        169.16        173.94         6.92 o                         
   6   7   8        140.60        149.34         7.31 o                         
   7   7   8          2.55          5.48         2.55 o                         
   8   7   8          1.09         -1.94         2.63 o                         
   9   7   8        116.92        118.83         8.30 o                         
  10   7   8          2.35          5.30         3.66 o                         
  11   7   8         51.59         50.15         8.10 o                         
  -4   8   8        485.68        535.59        21.52 o                         
  -3   8   8        571.86        550.85        28.51 o                         
  -2   8   8        646.39        633.90        22.81 o                         
  -1   8   8        495.11        486.64        14.92 o                         
   0   8   8        241.57        262.34         9.81 o                         
   1   8   8        282.87        297.80        10.37 o                         
   2   8   8        169.15        153.83         7.29 o                         
   3   8   8         14.17         13.45         3.08 o                         
   4   8   8        191.83        230.57         9.09 o                         
   5   8   8          2.37          1.66         2.81 o                         
   6   8   8       1476.90       1459.73        23.29 o                         
   7   8   8         12.55          3.06         3.06 o                         
   8   8   8        849.75        929.46        25.12 o                         
   9   8   8       1100.52       1121.62        27.27 o                         
  10   8   8        706.59        726.12        28.90 o                         
  11   8   8        272.47        280.74        19.01 o                         
  -3   9   8          0.56         -1.01         5.61 o                         
  -2   9   8         33.26         18.42         9.37 o                         
  -1   9   8          0.11         -0.97         3.71 o                         
   0   9   8        209.93        201.12         9.40 o                         
   1   9   8         22.66         22.62         4.00 o                         
   2   9   8          8.87          9.64         3.19 o                         
   3   9   8        118.65         98.55         6.29 o                         
   4   9   8          2.92         -0.44         2.62 o                         
   5   9   8          0.21         -0.80         2.94 o                         
   6   9   8          3.81          7.97         4.11 o                         
   7   9   8         42.46         46.56         5.53 o                         
   8   9   8         35.72         37.37        13.80 o                         
   9   9   8         87.83         73.04         9.20 o                         
  10   9   8         44.22         40.40         7.99 o                         
  -1  10   8        578.78        549.67        21.60 o                         
   0  10   8        715.76        713.72        19.06 o                         
   1  10   8        282.24        298.14        13.23 o                         
   2  10   8         21.80         25.33         5.22 o                         
   3  10   8        357.56        361.83        12.52 o                         
   4  10   8        235.37        233.32         9.27 o                         
   5  10   8        154.52        158.79        16.66 o                         
   6  10   8        463.56        425.88        24.21 o                         
   7  10   8         98.45        100.23        13.80 o                         
   8  10   8        223.83        198.88        20.05 o                         
   9  10   8        213.11        222.52        15.17 o                         
   1  11   8         57.01         59.03         7.23 o                         
   2  11   8          9.16          1.56         8.07 o                         
   3  11   8         27.85         16.14         9.11 o                         
   4  11   8         25.88         22.13         9.37 o                         
   5  11   8          2.06          4.69         7.81 o                         
   6  11   8         39.55         44.00        11.19 o                         
   7  11   8         32.06         44.78        11.72 o                         
   8  11   8         60.66         30.98        10.93 o                         
  -3 -10   9         52.14         46.48         9.23 o                         
  -2 -10   9         18.70         23.72         5.78 o                         
  -1 -10   9         16.79         25.39         5.79 o                         
   0 -10   9        120.10        122.76         9.08 o                         
  -5  -9   9         46.02         40.45         5.48 o                         
  -4  -9   9        106.96        103.48         7.96 o                         
  -3  -9   9        402.07        408.28        15.56 o                         
  -2  -9   9        323.17        307.42        27.00 o                         
  -1  -9   9        165.37        172.27         9.90 o                         
   0  -9   9       1110.17       1175.20        25.62 o                         
   1  -9   9        266.95        254.00        13.48 o                         
   2  -9   9        638.97        647.72        20.80 o                         
   3  -9   9        212.82        251.22        14.82 o                         
  -6  -8   9          6.78          7.05         4.43 o                         
  -5  -8   9         13.57         16.51         4.25 o                         
  -4  -8   9        131.66        138.86         6.01 o                         
  -3  -8   9        107.28        116.72         6.42 o                         
  -2  -8   9          8.04         10.94         2.65 o                         
  -1  -8   9        219.85        232.38         7.38 o                         
   0  -8   9         34.68         39.63         3.66 o                         
   1  -8   9          0.01          2.24         2.23 o                         
   2  -8   9         11.82          7.38         3.32 o                         
   3  -8   9         43.55         41.39         4.48 o                         
   4  -8   9          0.91          2.46         3.50 o                         
   5  -8   9          6.98          2.12         5.30 o                         
  -7  -7   9        570.10        608.17        18.90 o                         
  -6  -7   9        113.01        112.01         8.08 o                         
  -5  -7   9       1004.04       1019.06        15.39 o                         
  -4  -7   9        499.71        530.38        11.73 o                         
  -3  -7   9        574.04        573.03        10.16 o                         
  -2  -7   9          3.55          1.97         1.95 o                         
  -1  -7   9        583.65        595.90        12.38 o                         
   0  -7   9         50.29         64.18         4.10 o                         
   1  -7   9        147.62        131.52         7.14 o                         
   2  -7   9         36.73         39.12         3.81 o                         
   3  -7   9        309.53        318.15        11.57 o                         
   4  -7   9        693.35        745.32        14.42 o                         
   5  -7   9        620.46        650.41        16.80 o                         
   6  -7   9         97.76        103.38         9.42 o                         
  -8  -6   9        138.22        136.37         8.81 o                         
  -7  -6   9         21.89         19.37         4.84 o                         
  -6  -6   9         37.88         49.27         3.70 o                         
  -5  -6   9         78.52         78.62         4.20 o                         
  -4  -6   9         23.64         20.29         2.36 o                         
  -3  -6   9         28.53         29.31         2.69 o                         
  -2  -6   9         71.46         78.71         4.04 o                         
  -1  -6   9          0.00          0.66         1.49 o                         
   0  -6   9         68.63         65.69         4.11 o                         
   1  -6   9         52.13         45.97         3.36 o                         
   2  -6   9         11.05         10.53         2.40 o                         
   3  -6   9          0.09          2.12         2.06 o                         
   4  -6   9          1.35          3.03         2.39 o                         
   5  -6   9        285.35        310.36         8.22 o                         
   6  -6   9        134.38        156.26         8.58 o                         
   7  -6   9         86.29         95.18         7.55 o                         
  -8  -5   9        473.97        485.20        15.90 o                         
  -7  -5   9        321.49        346.16         7.47 o                         
  -6  -5   9          3.07          3.02         1.59 o                         
  -5  -5   9        471.45        494.09        10.78 o                         
  -4  -5   9        653.89        666.23        10.71 o                         
  -3  -5   9         32.78         28.58         3.13 o                         
  -2  -5   9        539.70        552.06         8.98 o                         
  -1  -5   9         85.80         83.78         4.16 o                         
   0  -5   9       1151.39       1117.05        14.30 o                         
   1  -5   9        342.77        377.62         8.20 o                         
   2  -5   9       1035.53       1010.14        16.51 o                         
   3  -5   9         46.48         47.16         3.38 o                         
   4  -5   9       1252.12       1252.12        16.46 o                         
   5  -5   9        442.36        413.89         8.95 o                         
   6  -5   9       1605.23       1639.39        25.18 o                         
   7  -5   9        118.92        127.26         8.38 o                         
   8  -5   9         19.85         15.46         4.40 o                         
  -8  -4   9        177.59        199.73         7.81 o                         
  -7  -4   9         25.63         28.48         2.43 o                         
  -6  -4   9          1.25          1.14         1.25 o                         
  -5  -4   9        222.79        208.79         4.85 o                         
  -4  -4   9         89.99         91.65         3.51 o                         
  -3  -4   9        249.05        250.35         5.58 o                         
  -2  -4   9        141.92        144.07         4.19 o                         
  -1  -4   9        139.28        134.00         4.49 o                         
   0  -4   9        426.03        433.41         7.30 o                         
   1  -4   9          5.13          6.53         1.49 o                         
   2  -4   9        562.91        482.84         8.25 o                         
   3  -4   9         12.26         18.07         2.27 o                         
   4  -4   9         69.22         71.32         3.93 o                         
   5  -4   9          3.30          2.81         1.85 o                         
   6  -4   9        204.98        207.04         7.51 o                         
   7  -4   9         50.66         49.51         5.33 o                         
   8  -4   9          9.64          6.71         3.43 o                         
   9  -4   9        129.18        125.03        11.18 o                         
  -9  -3   9        169.65        214.99        12.91 o                         
  -8  -3   9        742.09        767.77        24.76 o                         
  -7  -3   9        392.61        369.70        11.12 o                         
  -6  -3   9        251.99        264.14         9.69 o                         
  -5  -3   9        664.77        622.89        10.38 o                         
  -4  -3   9        982.79        961.46        12.78 o                         
  -3  -3   9       2444.58       2379.76        20.92 o                         
  -2  -3   9        368.81        388.39         5.63 o                         
  -1  -3   9        169.45        169.37         3.86 o                         
   0  -3   9        262.76        264.86         5.30 o                         
   1  -3   9        252.49        271.06         7.07 o                         
   2  -3   9       1661.60       1524.06        16.81 o                         
   3  -3   9          3.97          4.44         1.48 o                         
   4  -3   9        214.80        209.13         5.56 o                         
   5  -3   9        555.73        543.81        10.39 o                         
   6  -3   9        465.27        480.84        10.13 o                         
   7  -3   9        615.63        591.96        12.10 o                         
   8  -3   9        318.23        319.42        11.08 o                         
   9  -3   9        370.95        381.56        16.53 o                         
  -9  -2   9         30.42         30.39         6.35 o                         
  -8  -2   9          0.05          1.92         3.77 o                         
  -7  -2   9         32.99         34.44         3.35 o                         
  -6  -2   9         92.69         73.71         6.67 o                         
  -5  -2   9         19.48         18.52         1.80 o                         
  -4  -2   9         29.42         32.20         2.41 o                         
  -3  -2   9         51.72         42.49         2.55 o                         
  -2  -2   9         73.86         74.40         2.58 o                         
  -1  -2   9       1461.16       1415.61        12.30 o                         
   0  -2   9        622.86        614.35         8.34 o                         
   1  -2   9         27.22         25.21         2.01 o                         
   2  -2   9        175.26        173.68         4.40 o                         
   3  -2   9        451.13        482.85         7.85 o                         
   4  -2   9         88.55         77.28         4.14 o                         
   5  -2   9         19.86         22.38         2.65 o                         
   6  -2   9         60.97         62.23         6.64 o                         
   7  -2   9         45.48         51.90         4.60 o                         
   8  -2   9         83.83         78.83         6.32 o                         
   9  -2   9         38.11         33.58         6.72 o                         
  10  -2   9        595.39        615.56        16.46 o                         
  -8  -1   9        100.22         81.92         9.43 o                         
  -7  -1   9        378.02        374.33         9.54 o                         
  -6  -1   9        693.20        660.91        14.18 o                         
  -5  -1   9       1004.11       1005.26        13.44 o                         
  -4  -1   9        435.24        423.77         7.70 o                         
  -3  -1   9       1124.85       1127.39        12.57 o                         
  -2  -1   9          3.04          2.68         1.15 o                         
  -1  -1   9       2594.39       2522.51        17.22 o                         
   0  -1   9        247.34        245.59         4.03 o                         
   1  -1   9         26.66         29.10         3.04 o                         
   2  -1   9        454.96        452.52         7.68 o                         
   3  -1   9       1411.66       1358.65        16.47 o                         
   4  -1   9       1756.73       1733.52        20.19 o                         
   5  -1   9       1526.41       1506.69        18.76 o                         
   6  -1   9        459.65        436.30        10.01 o                         
   7  -1   9       1450.11       1361.11        23.70 o                         
   8  -1   9        497.68        506.06        13.11 o                         
   9  -1   9        249.24        249.57        10.14 o                         
  10  -1   9          6.96          7.25         3.78 o                         
  -8   0   9          0.01          0.49         3.69 o                         
  -7   0   9         39.30         43.91         3.84 o                         
  -6   0   9        191.88        188.73        10.17 o                         
  -5   0   9         17.48         21.69         4.06 o                         
  -4   0   9        420.92        385.54         8.67 o                         
  -3   0   9        522.76        478.92         7.31 o                         
  -2   0   9         76.98         77.85         2.42 o                         
  -1   0   9        192.54        197.12         3.29 o                         
   0   0   9        117.67        128.46         3.71 o                         
   1   0   9          3.18          3.08         1.67 o                         
   2   0   9         14.72         15.63         1.97 o                         
   3   0   9        149.17        170.71         5.18 o                         
   4   0   9         90.88         99.72         4.68 o                         
   5   0   9         79.01         77.68         5.01 o                         
   6   0   9        255.84        248.71         8.03 o                         
   7   0   9        714.20        721.18        13.61 o                         
   8   0   9        135.21        138.18         8.37 o                         
   9   0   9         25.08         25.65         4.15 o                         
  10   0   9          1.17          2.98         3.78 o                         
  11   0   9         38.53         36.76         6.46 o                         
  -8   1   9         72.70         71.25         8.11 o                         
  -7   1   9        102.28         96.04         6.98 o                         
  -6   1   9        727.50        720.58        14.10 o                         
  -5   1   9        344.87        371.36         9.31 o                         
  -4   1   9        714.45        672.78        16.79 o                         
  -3   1   9        270.80        275.28         5.69 o                         
  -2   1   9        503.52        519.27         6.04 o                         
  -1   1   9       1635.83       1600.41        17.65 o                         
   0   1   9       1029.63       1020.49        12.63 o                         
   1   1   9        347.35        343.90         6.33 o                         
   2   1   9        999.03        992.12        13.52 o                         
   3   1   9        115.26        117.37         5.49 o                         
   4   1   9       1156.78       1116.12        22.51 o                         
   5   1   9        843.26        803.71        20.11 o                         
   6   1   9        772.10        716.82        14.76 o                         
   7   1   9         43.52         46.20         7.33 o                         
   8   1   9        460.77        478.00        13.13 o                         
   9   1   9        294.16        306.23        12.23 o                         
  10   1   9        104.24         88.10        10.64 o                         
  11   1   9         27.93         30.11        12.29 o                         
  -8   2   9          5.28          8.43         4.92 o                         
  -7   2   9          0.90          1.37         3.28 o                         
  -6   2   9         55.10         58.70         5.43 o                         
  -5   2   9         60.51         62.32         6.50 o                         
  -4   2   9        115.65        116.42         4.84 o                         
  -3   2   9          2.29          2.59         1.51 o                         
  -2   2   9        109.80        111.12         5.21 o                         
  -1   2   9        482.82        471.01         8.54 o                         
   0   2   9        140.85        139.32         4.55 o                         
   1   2   9         26.38         27.79         2.21 o                         
   2   2   9        104.55         91.67         3.58 o                         
   3   2   9         98.60        105.71         4.12 o                         
   4   2   9         24.63         33.46         3.31 o                         
   5   2   9        398.03        424.41        10.98 o                         
   6   2   9        364.30        337.41        12.77 o                         
   7   2   9         66.19         70.41         5.55 o                         
   8   2   9         53.48         49.58         5.09 o                         
   9   2   9        207.91        225.21        11.40 o                         
  10   2   9          8.72         19.41         4.88 o                         
  11   2   9          5.69          7.45         4.43 o                         
  -7   3   9          7.41          6.93         3.94 o                         
  -6   3   9        422.61        475.50        13.35 o                         
  -5   3   9       1173.52       1203.70        20.37 o                         
  -4   3   9       1286.54       1239.61        22.88 o                         
  -3   3   9        728.07        725.47        15.53 o                         
  -2   3   9         67.87         76.23         5.19 o                         
  -1   3   9        239.45        232.63         6.96 o                         
   0   3   9        663.01        642.40        10.62 o                         
   1   3   9        203.08        208.77         6.01 o                         
   2   3   9        151.28        158.59         6.83 o                         
   3   3   9        119.80        125.95         8.74 o                         
   4   3   9        872.13        847.05        12.73 o                         
   5   3   9        707.30        698.10        11.78 o                         
   6   3   9        685.63        679.28        17.13 o                         
   7   3   9        147.95        141.57         9.06 o                         
   8   3   9       1039.48       1017.61        19.42 o                         
   9   3   9       1178.70       1168.11        26.20 o                         
  10   3   9        195.92        189.02        11.38 o                         
  11   3   9        268.27        257.58        17.58 o                         
  -6   4   9          4.18         11.75         5.88 o                         
  -5   4   9        280.03        275.54        10.57 o                         
  -4   4   9         37.68         34.30         4.47 o                         
  -3   4   9          6.39          5.73         2.66 o                         
  -2   4   9         49.28         42.88         7.16 o                         
  -1   4   9          0.06          0.54         1.70 o                         
   0   4   9        180.52        177.60         6.23 o                         
   1   4   9          2.11          4.58         1.88 o                         
   2   4   9        342.55        342.15         7.54 o                         
   3   4   9        229.61        219.40         6.17 o                         
   4   4   9          3.07          2.92         1.88 o                         
   5   4   9         37.18         32.92         4.40 o                         
   6   4   9          6.38          6.54         1.99 o                         
   7   4   9        218.89        217.98         7.92 o                         
   8   4   9         13.06         16.98         3.48 o                         
   9   4   9          2.12          2.93         3.06 o                         
  10   4   9        460.29        479.59        15.59 o                         
  11   4   9          1.81          4.38         3.94 o                         
  -6   5   9         81.90         84.17        10.21 o                         
  -5   5   9        531.66        541.09        26.43 o                         
  -4   5   9         65.50         72.09         6.55 o                         
  -3   5   9        592.11        589.04        15.25 o                         
  -2   5   9        130.27        109.95         7.41 o                         
  -1   5   9        462.60        462.21        12.63 o                         
   0   5   9        304.96        307.75         8.66 o                         
   1   5   9        408.24        414.97        10.03 o                         
   2   5   9        609.53        597.48        12.24 o                         
   3   5   9        790.90        770.64        12.61 o                         
   4   5   9        667.45        663.73        12.87 o                         
   5   5   9       1113.65       1102.59        18.18 o                         
   6   5   9        811.48        810.14        15.26 o                         
   7   5   9        230.49        247.19         8.26 o                         
   8   5   9        234.43        226.40        10.30 o                         
   9   5   9         54.07         51.10         6.67 o                         
  10   5   9        130.18        121.19         9.08 o                         
  11   5   9        301.83        317.33        13.44 o                         
  -5   6   9         44.99         43.73         9.11 o                         
  -4   6   9          3.75         -3.86         4.63 o                         
  -3   6   9          2.69          1.93         2.97 o                         
  -2   6   9        104.80        114.75         7.89 o                         
  -1   6   9        468.95        449.46        17.10 o                         
   0   6   9        205.73        221.12        11.09 o                         
   1   6   9          2.08          3.58         2.28 o                         
   2   6   9        140.52        146.72         7.05 o                         
   3   6   9          0.05          6.65         2.32 o                         
   4   6   9         34.08         31.00         3.56 o                         
   5   6   9         30.78         29.21         3.59 o                         
   6   6   9        145.04        167.60         7.23 o                         
   7   6   9         10.39          6.86         2.73 o                         
   8   6   9         27.53         30.66         4.57 o                         
   9   6   9          2.02          9.01         4.51 o                         
  10   6   9         62.80         54.78         8.37 o                         
  11   6   9         55.24         59.02         8.60 o                         
  -4   7   9         71.69         57.36         9.26 o                         
  -3   7   9        447.29        459.54        18.84 o                         
  -2   7   9        204.79        202.98        10.72 o                         
  -1   7   9        711.69        736.02        18.21 o                         
   0   7   9        251.15        235.89         8.49 o                         
   1   7   9        847.57        855.65        20.90 o                         
   2   7   9        685.00        687.48        14.38 o                         
   3   7   9         11.08         11.14         2.88 o                         
   4   7   9        275.61        287.15        13.11 o                         
   5   7   9        122.01        140.81         7.12 o                         
   6   7   9         79.95         79.62         5.56 o                         
   7   7   9        206.26        209.57         8.32 o                         
   8   7   9        265.79        285.98        10.98 o                         
   9   7   9        386.58        390.02        13.17 o                         
  10   7   9        414.81        421.29        21.61 o                         
  11   7   9        258.89        247.44        15.38 o                         
  -3   8   9          5.02          4.62         5.70 o                         
  -2   8   9         10.62          6.76        10.15 o                         
  -1   8   9         34.57         36.98         7.24 o                         
   0   8   9          3.35          4.09         3.02 o                         
   1   8   9          0.23         -1.22         2.57 o                         
   2   8   9          3.90          3.62         2.75 o                         
   3   8   9        222.33        226.14         8.29 o                         
   4   8   9        149.33        141.10         7.53 o                         
   5   8   9          3.95         -1.21         3.05 o                         
   6   8   9          0.03         -1.50         2.78 o                         
   7   8   9         10.80          8.64         3.55 o                         
   8   8   9          2.61          5.63         3.71 o                         
   9   8   9          1.22         -0.43         3.49 o                         
  10   8   9          0.26          1.04         5.00 o                         
  -2   9   9         99.67        126.33        12.67 o                         
  -1   9   9        505.66        492.05        22.69 o                         
   0   9   9          2.46          3.46         3.32 o                         
   1   9   9        558.34        568.62        14.32 o                         
   2   9   9         61.47         59.14         5.66 o                         
   3   9   9        407.77        409.84        11.77 o                         
   4   9   9        673.47        674.29        15.17 o                         
   5   9   9         54.22         58.21         6.27 o                         
   6   9   9        344.38        325.21        14.04 o                         
   7   9   9        101.38        112.07        18.34 o                         
   8   9   9        773.27        787.57        24.29 o                         
   9   9   9        169.77        200.34        14.36 o                         
  10   9   9        130.37        130.82        12.15 o                         
   0  10   9        174.35        174.75        11.29 o                         
   1  10   9        232.72        204.78        11.62 o                         
   2  10   9          7.19          5.44         3.71 o                         
   3  10   9         73.79         68.87         6.19 o                         
   4  10   9         75.00         68.87         6.11 o                         
   5  10   9          0.03         -0.63         6.38 o                         
   6  10   9         33.11         41.40        10.67 o                         
   7  10   9         33.07         27.86         9.63 o                         
   8  10   9         22.52         26.30         9.89 o                         
   3  11   9        521.07        511.27        29.42 o                         
   4  11   9         32.18         45.30        11.46 o                         
   5  11   9        193.53        181.96        19.27 o                         
   6  11   9        160.01        179.87        19.79 o                         
  -3  -9  10          6.04          7.80         7.61 o                         
  -2  -9  10         60.59         48.33         7.19 o                         
  -1  -9  10        126.77        119.66        10.18 o                         
   0  -9  10        146.26        170.06        11.78 o                         
   1  -9  10        392.96        445.16        34.91 o                         
   2  -9  10          2.92          9.37         8.33 o                         
  -5  -8  10        396.16        428.43        14.17 o                         
  -4  -8  10        365.65        397.26        15.77 o                         
  -3  -8  10         14.46         10.39         5.11 o                         
  -2  -8  10        524.56        579.04        15.74 o                         
  -1  -8  10        712.96        742.64        17.94 o                         
   0  -8  10        414.83        431.95        13.43 o                         
   1  -8  10        300.98        332.71        10.79 o                         
   2  -8  10         28.43         22.53         5.56 o                         
   3  -8  10        261.68        286.19        15.32 o                         
   4  -8  10        191.66        194.19        15.64 o                         
  -6  -7  10         43.10         53.59         6.14 o                         
  -5  -7  10         30.55         27.44         6.34 o                         
  -4  -7  10         43.75         47.82         5.17 o                         
  -3  -7  10        135.92        146.07         5.82 o                         
  -2  -7  10          2.73         -1.23         1.88 o                         
  -1  -7  10         51.64         57.63         4.25 o                         
   0  -7  10         40.16         31.50         3.50 o                         
   1  -7  10         71.19         73.80         4.60 o                         
   2  -7  10          7.86          9.33         2.88 o                         
   3  -7  10          1.87          2.63         2.72 o                         
   4  -7  10          0.93         -1.57         2.70 o                         
   5  -7  10         16.38          9.50         5.25 o                         
  -7  -6  10        119.45        105.14        10.32 o                         
  -6  -6  10        745.51        767.12        18.47 o                         
  -5  -6  10        126.42        147.09         5.40 o                         
  -4  -6  10        194.64        198.42         5.79 o                         
  -3  -6  10         75.87         86.14         4.77 o                         
  -2  -6  10        395.03        431.33         9.10 o                         
  -1  -6  10        124.01        121.54         5.44 o                         
   0  -6  10        125.22        155.64         6.32 o                         
   1  -6  10        319.47        323.48         7.76 o                         
   2  -6  10        711.09        731.35        13.31 o                         
   3  -6  10        582.05        588.87        12.01 o                         
   4  -6  10        265.70        255.93         8.60 o                         
   5  -6  10        383.46        397.23        11.67 o                         
   6  -6  10        295.06        314.41        14.07 o                         
  -7  -5  10         53.79         57.54         7.06 o                         
  -6  -5  10         50.41         55.21         4.69 o                         
  -5  -5  10        206.25        207.46         5.69 o                         
  -4  -5  10        102.61         99.25         4.00 o                         
  -3  -5  10         57.53         59.02         3.36 o                         
  -2  -5  10          2.43          0.49         1.43 o                         
  -1  -5  10        251.31        246.15         6.46 o                         
   0  -5  10         40.30         38.25         3.20 o                         
   1  -5  10        135.93        129.09         5.35 o                         
   2  -5  10        567.35        565.73        10.87 o                         
   3  -5  10          0.00          0.08         1.89 o                         
   4  -5  10        124.90        122.14         6.03 o                         
   5  -5  10         19.93         19.42         3.33 o                         
   6  -5  10          0.83          0.51         2.60 o                         
   7  -5  10         33.36         36.66         5.43 o                         
  -8  -4  10         61.26         57.54         6.39 o                         
  -7  -4  10        165.16        142.74        10.41 o                         
  -6  -4  10         95.03         94.96         4.59 o                         
  -5  -4  10        108.53        116.97         4.85 o                         
  -4  -4  10          9.63          9.90         2.24 o                         
  -3  -4  10        257.03        272.50         5.66 o                         
  -2  -4  10        909.89        925.63        12.14 o                         
  -1  -4  10       1571.34       1567.15        21.17 o                         
   0  -4  10        684.04        694.30        14.79 o                         
   1  -4  10       1308.70       1291.87        14.60 o                         
   2  -4  10        196.39        213.57         5.63 o                         
   3  -4  10        818.15        794.83        12.85 o                         
   4  -4  10        196.50        186.10         6.62 o                         
   5  -4  10         74.67         81.86         4.97 o                         
   6  -4  10         75.05         75.32         5.36 o                         
   7  -4  10         76.40         83.03         6.99 o                         
   8  -4  10        264.37        248.00        11.47 o                         
  -8  -3  10         10.44          7.34         4.14 o                         
  -7  -3  10         48.50         49.79         3.62 o                         
  -6  -3  10          0.41          1.59         1.56 o                         
  -5  -3  10          5.97          5.82         1.41 o                         
  -4  -3  10        286.86        290.08         8.10 o                         
  -3  -3  10          3.46          2.05         1.37 o                         
  -2  -3  10         39.75         40.84         2.73 o                         
  -1  -3  10          0.01         -1.05         1.05 o                         
   0  -3  10        155.72        155.39         4.39 o                         
   1  -3  10         51.24         47.28         4.72 o                         
   2  -3  10         92.19         89.92         4.42 o                         
   3  -3  10        192.88        196.78         5.85 o                         
   4  -3  10        114.85        108.18         5.51 o                         
   5  -3  10          1.53          3.97         2.05 o                         
   6  -3  10        511.05        514.00        10.88 o                         
   7  -3  10         39.17         39.96         4.93 o                         
   8  -3  10         25.43         27.77         4.68 o                         
   9  -3  10          7.38         11.27         4.23 o                         
  -8  -2  10        518.34        524.19        28.51 o                         
  -7  -2  10        156.42        143.65         5.90 o                         
  -6  -2  10        283.53        296.63        10.04 o                         
  -5  -2  10        553.29        633.32        11.74 o                         
  -4  -2  10        350.79        329.00         7.08 o                         
  -3  -2  10        272.89        290.27         6.33 o                         
  -2  -2  10        416.06        407.14         8.12 o                         
  -1  -2  10        398.06        396.12         6.42 o                         
   0  -2  10       1061.52       1069.84        12.58 o                         
   1  -2  10       1105.80       1062.92        15.07 o                         
   2  -2  10         53.22         52.90         3.31 o                         
   3  -2  10        241.23        241.09         6.22 o                         
   4  -2  10        460.99        441.32         9.88 o                         
   5  -2  10         32.90         35.72         3.23 o                         
   6  -2  10        244.00        228.36         8.66 o                         
   7  -2  10        255.00        248.80         8.66 o                         
   8  -2  10        952.97        946.69        19.64 o                         
   9  -2  10        731.20        765.52        18.11 o                         
  -8  -1  10         94.38         93.32         8.91 o                         
  -7  -1  10         87.84        107.66         5.76 o                         
  -6  -1  10         60.02         63.32         5.78 o                         
  -5  -1  10         86.38         93.11         4.92 o                         
  -4  -1  10         81.07         68.21         3.49 o                         
  -3  -1  10          4.50          5.07         1.53 o                         
  -2  -1  10        312.65        307.43         6.72 o                         
  -1  -1  10        236.05        242.08         4.29 o                         
   0  -1  10         12.02         14.56         1.84 o                         
   1  -1  10         25.92         21.31         2.18 o                         
   2  -1  10        135.27        125.69         5.21 o                         
   3  -1  10         84.88         87.69         4.22 o                         
   4  -1  10        231.03        199.20         5.71 o                         
   5  -1  10         85.13         83.94         5.14 o                         
   6  -1  10         63.42         66.62         4.83 o                         
   7  -1  10         22.89         18.04         3.21 o                         
   8  -1  10        256.85        254.96        11.63 o                         
   9  -1  10         55.48         48.44         7.36 o                         
  10  -1  10          0.69          6.81         4.45 o                         
  -7   0  10         67.42         62.25         7.11 o                         
  -6   0  10        635.25        640.13        17.33 o                         
  -5   0  10          3.73          6.00         3.93 o                         
  -4   0  10         73.97         78.99         5.75 o                         
  -3   0  10        122.43        107.55         6.83 o                         
  -2   0  10       1323.88       1273.93        13.79 o                         
  -1   0  10        388.24        401.92         7.08 o                         
   0   0  10         39.60         43.50         3.72 o                         
   1   0  10       1964.66       1964.79        26.63 o                         
   2   0  10       1031.28       1003.07        16.72 o                         
   3   0  10       1202.60       1183.70        19.25 o                         
   4   0  10        710.18        671.66        13.81 o                         
   5   0  10        125.32        125.08         6.78 o                         
   6   0  10       1042.28       1022.48        19.20 o                         
   7   0  10        199.24        192.00        11.46 o                         
   8   0  10         27.33         23.75         4.09 o                         
   9   0  10         56.06         58.48         9.78 o                         
  10   0  10        467.37        483.72        16.95 o                         
  -7   1  10          0.05          0.78         4.36 o                         
  -6   1  10          1.04          0.72         3.64 o                         
  -5   1  10          0.27         16.54         3.96 o                         
  -4   1  10         46.53         34.12         4.68 o                         
  -3   1  10         21.46         22.48         3.20 o                         
  -2   1  10         89.89         94.54         3.70 o                         
  -1   1  10        461.92        447.44         9.97 o                         
   0   1  10          2.38          3.47         1.35 o                         
   1   1  10        934.18        925.18        13.78 o                         
   2   1  10         19.47         15.60         2.97 o                         
   3   1  10        131.42        122.55         5.66 o                         
   4   1  10         32.52         34.90         5.97 o                         
   5   1  10         15.89         10.36         2.64 o                         
   6   1  10        350.98        325.16         9.89 o                         
   7   1  10        155.39        148.73        12.24 o                         
   8   1  10          5.63          9.68         3.09 o                         
   9   1  10          5.04         10.04         3.68 o                         
  10   1  10         59.18         50.18         7.99 o                         
  11   1  10          0.11         -4.79         4.79 o                         
  -7   2  10        210.35        250.91        13.60 o                         
  -6   2  10         27.16         20.75         5.15 o                         
  -5   2  10        104.62         95.20         9.74 o                         
  -4   2  10        716.57        692.37        14.71 o                         
  -3   2  10         72.95         80.78         5.81 o                         
  -2   2  10       1028.25        967.33        15.69 o                         
  -1   2  10        866.53        842.96        14.25 o                         
   0   2  10       1083.98       1091.67        15.31 o                         
   1   2  10       1889.34       1885.69        22.72 o                         
   2   2  10          2.81          5.21         1.58 o                         
   3   2  10        402.86        403.41         9.57 o                         
   4   2  10        320.10        313.17         8.72 o                         
   5   2  10        193.77        179.52         6.97 o                         
   6   2  10         83.40         81.68         5.82 o                         
   7   2  10        252.01        232.28         8.71 o                         
   8   2  10        959.34        935.51        19.83 o                         
   9   2  10         14.01         14.75         4.35 o                         
  10   2  10        517.45        524.52        17.15 o                         
  11   2  10        175.77        171.97        11.93 o                         
  -6   3  10         18.93          8.20         5.89 o                         
  -5   3  10          1.69         -0.24         4.59 o                         
  -4   3  10         84.87         90.73         5.73 o                         
  -3   3  10        121.40        131.60        12.66 o                         
  -2   3  10        101.72         88.16         4.79 o                         
  -1   3  10        215.14        215.97         6.89 o                         
   0   3  10          9.63         12.44         2.48 o                         
   1   3  10        126.43        122.19         4.79 o                         
   2   3  10          0.99          0.07         1.42 o                         
   3   3  10          5.90          5.07         1.94 o                         
   4   3  10         10.82         12.05         2.87 o                         
   5   3  10         20.06         16.00         3.44 o                         
   6   3  10         16.74         11.43         2.72 o                         
   7   3  10          7.52          3.91         3.98 o                         
   8   3  10        207.56        230.11        11.99 o                         
   9   3  10        785.02        773.16        19.86 o                         
  10   3  10         72.15         52.38         6.63 o                         
  11   3  10          2.51          3.15         4.31 o                         
  -6   4  10        300.07        299.57        20.05 o                         
  -5   4  10         87.11         68.06        24.47 o                         
  -4   4  10        332.78        341.15        11.35 o                         
  -3   4  10        270.90        286.71        19.61 o                         
  -2   4  10        502.85        474.24        12.77 o                         
  -1   4  10         36.56         36.89         4.43 o                         
   0   4  10         26.52         21.42         3.00 o                         
   1   4  10        691.26        692.65        13.43 o                         
   2   4  10        684.21        688.02        11.79 o                         
   3   4  10        767.06        752.46        12.57 o                         
   4   4  10         87.16         89.17         5.31 o                         
   5   4  10        896.50        862.53        18.99 o                         
   6   4  10        336.00        346.06        11.74 o                         
   7   4  10       1594.02       1571.43        29.56 o                         
   8   4  10        239.48        228.05        10.57 o                         
   9   4  10         83.31         78.71        11.80 o                         
  10   4  10        644.48        652.72        18.77 o                         
  11   4  10         33.29         29.42         5.94 o                         
  -5   5  10          9.30         11.82         6.35 o                         
  -4   5  10         29.13         42.89         7.91 o                         
  -3   5  10         88.39         87.66        11.68 o                         
  -2   5  10          1.72          4.71         3.74 o                         
  -1   5  10         94.86         85.45         5.60 o                         
   0   5  10        271.92        269.73         8.52 o                         
   1   5  10        181.27        188.04         7.05 o                         
   2   5  10         37.73         39.78         3.98 o                         
   3   5  10          3.56          1.72         1.86 o                         
   4   5  10         52.61         60.42         4.76 o                         
   5   5  10        109.31        104.05         6.02 o                         
   6   5  10         18.65         16.62         3.68 o                         
   7   5  10        608.56        593.91        17.65 o                         
   8   5  10         17.54         19.97         4.59 o                         
   9   5  10          1.00          0.68         4.32 o                         
  10   5  10         56.87         62.56         8.93 o                         
  11   5  10         37.41         43.23         8.25 o                         
  -4   6  10        147.98        151.61        12.85 o                         
  -3   6  10        157.91        149.32        15.49 o                         
  -2   6  10        755.40        729.29        18.13 o                         
  -1   6  10        308.26        304.25         9.63 o                         
   0   6  10        153.38        155.75         8.22 o                         
   1   6  10        160.34        168.11         7.45 o                         
   2   6  10        580.32        568.83        12.79 o                         
   3   6  10       1072.74       1088.89        18.90 o                         
   4   6  10        452.89        480.52        13.33 o                         
   5   6  10        408.24        393.37        10.49 o                         
   6   6  10        170.04        173.88         7.63 o                         
   7   6  10        532.20        501.55        15.08 o                         
   8   6  10         44.31         46.01         7.15 o                         
   9   6  10         17.51          9.81         4.96 o                         
  10   6  10         70.31         74.10         9.23 o                         
  11   6  10         86.02         88.52        14.58 o                         
  -3   7  10         10.45          9.92         6.12 o                         
  -2   7  10          1.38          2.47         4.60 o                         
  -1   7  10          5.36          5.14         2.97 o                         
   0   7  10         24.24         25.46         4.06 o                         
   1   7  10          5.51          2.20         2.68 o                         
   2   7  10        383.01        364.77        10.57 o                         
   3   7  10         48.12         41.80         4.62 o                         
   4   7  10         98.70         98.10         6.39 o                         
   5   7  10         10.99          5.91         3.41 o                         
   6   7  10          0.00         -0.71         2.46 o                         
   7   7  10         44.58         50.51         5.08 o                         
   8   7  10         93.64         79.65         8.93 o                         
   9   7  10         89.97        100.71        10.54 o                         
  10   7  10         31.90         27.81        10.28 o                         
  -2   8  10        200.92        204.37        14.96 o                         
  -1   8  10         18.68         17.67         4.90 o                         
   0   8  10        838.95        830.43        17.90 o                         
   1   8  10         11.67         15.07         3.68 o                         
   2   8  10         77.30         83.68         6.31 o                         
   3   8  10         69.80         74.60         5.94 o                         
   4   8  10        367.79        365.67        13.39 o                         
   5   8  10        364.52        365.07        24.27 o                         
   6   8  10        235.50        240.98        11.89 o                         
   7   8  10        453.26        484.45        23.30 o                         
   8   8  10        457.94        468.26        14.66 o                         
   9   8  10        253.60        260.70        18.35 o                         
  10   8  10        224.47        237.99        19.14 o                         
  -1   9  10         67.02         48.32         8.52 o                         
   0   9  10        209.90        189.42        11.36 o                         
   1   9  10        152.81        146.93         9.82 o                         
   2   9  10        219.94        212.04         9.83 o                         
   3   9  10          9.45          3.97         3.47 o                         
   4   9  10          0.43          0.31         3.15 o                         
   5   9  10          0.44         -2.75         3.83 o                         
   6   9  10        181.79        166.20        15.62 o                         
   7   9  10         25.81         22.67         5.80 o                         
   8   9  10         37.21         29.51         6.60 o                         
   9   9  10          2.35          1.32         5.63 o                         
   2  10  10        346.95        371.86        20.03 o                         
   3  10  10        437.84        460.78        17.13 o                         
   4  10  10        198.37        201.38        14.70 o                         
   5  10  10        356.40        354.89        15.97 o                         
   6  10  10        375.47        368.82        16.33 o                         
   7  10  10        894.29        865.06        36.97 o                         
  -2  -8  11          2.10          2.99         5.86 o                         
  -1  -8  11         46.19         57.13         7.72 o                         
   0  -8  11         83.31         94.23         9.42 o                         
   1  -8  11         69.69         78.27         8.56 o                         
   2  -8  11        281.25        316.11        34.76 o                         
  -5  -7  11        306.73        319.95        12.82 o                         
  -4  -7  11        473.40        516.35        15.31 o                         
  -3  -7  11        377.87        432.20        13.76 o                         
  -2  -7  11        500.30        509.21        18.30 o                         
  -1  -7  11        291.34        293.07        11.13 o                         
   0  -7  11        169.86        184.23         9.97 o                         
   1  -7  11        474.36        511.57        16.27 o                         
   2  -7  11         55.24         73.15         7.99 o                         
   3  -7  11        207.64        230.76        13.70 o                         
   4  -7  11         17.21         14.05         6.74 o                         
  -6  -6  11          7.11          3.73         4.10 o                         
  -5  -6  11         36.84         33.02         5.02 o                         
  -4  -6  11          9.13          9.37         2.75 o                         
  -3  -6  11          0.02         -0.53         1.71 o                         
  -2  -6  11        228.50        262.00         7.35 o                         
  -1  -6  11        188.08        213.49        10.96 o                         
   0  -6  11          2.52          3.88         2.19 o                         
   1  -6  11         36.82         34.68         3.67 o                         
   2  -6  11          1.28          2.28         2.44 o                         
   3  -6  11         24.90         26.49         4.04 o                         
   4  -6  11         26.52         34.50         4.60 o                         
   5  -6  11         12.68          4.76         4.35 o                         
  -6  -5  11        413.91        432.17        13.73 o                         
  -5  -5  11         11.73         13.19         2.66 o                         
  -4  -5  11        542.08        547.00         9.12 o                         
  -3  -5  11        189.32        206.30         5.84 o                         
  -2  -5  11        422.94        431.90         8.86 o                         
  -1  -5  11          3.21          0.62         1.75 o                         
   0  -5  11       1018.17       1052.40        15.64 o                         
   1  -5  11        373.05        386.78        10.86 o                         
   2  -5  11        883.30        855.54        15.75 o                         
   3  -5  11        348.86        371.99        10.27 o                         
   4  -5  11        322.72        320.96         9.96 o                         
   5  -5  11        380.92        400.36        10.30 o                         
   6  -5  11        215.18        221.36         9.32 o                         
   7  -5  11         11.48         10.53         5.98 o                         
  -7  -4  11        192.07        227.62        28.77 o                         
  -6  -4  11         36.68         29.76         4.46 o                         
  -5  -4  11         24.60         26.93         2.80 o                         
  -4  -4  11         13.15         15.68         2.35 o                         
  -3  -4  11          8.27          8.09         1.75 o                         
  -2  -4  11         14.81         11.85         2.02 o                         
  -1  -4  11         58.84         63.12         4.41 o                         
   0  -4  11         27.11         31.27         3.27 o                         
   1  -4  11          4.67          4.27         2.21 o                         
   2  -4  11          6.36          4.89         2.05 o                         
   3  -4  11          5.49          4.24         2.15 o                         
   4  -4  11         48.23         41.88         3.79 o                         
   5  -4  11          7.46         -0.15         2.25 o                         
   6  -4  11        101.71        118.65         6.59 o                         
   7  -4  11        176.48        188.43        10.13 o                         
  -7  -3  11        149.45        144.73        19.01 o                         
  -6  -3  11         36.52         46.20        14.97 o                         
  -5  -3  11         10.79          6.84         3.31 o                         
  -4  -3  11        939.45       1016.32        19.76 o                         
  -3  -3  11        582.51        570.37        10.41 o                         
  -2  -3  11        204.61        193.69         5.40 o                         
  -1  -3  11       1283.78       1314.32        18.02 o                         
   0  -3  11        558.35        560.75         9.59 o                         
   1  -3  11       1033.79       1028.73        15.61 o                         
   2  -3  11         73.21         88.08         4.51 o                         
   3  -3  11        423.82        406.39         8.84 o                         
   4  -3  11         34.06         35.92         3.96 o                         
   5  -3  11        570.07        590.56        11.64 o                         
   6  -3  11          5.43          4.21         2.46 o                         
   7  -3  11        351.19        364.49        11.00 o                         
   8  -3  11          9.72          5.44         3.83 o                         
  -7  -2  11        221.14        219.27        14.98 o                         
  -6  -2  11         14.31          9.89         5.33 o                         
  -5  -2  11         42.84         42.21         6.72 o                         
  -4  -2  11         15.02         10.42         2.97 o                         
  -3  -2  11          1.82          3.83         2.38 o                         
  -2  -2  11         66.29         68.53         3.42 o                         
  -1  -2  11         20.47         17.72         1.92 o                         
   0  -2  11        129.27        124.74         5.54 o                         
   1  -2  11        122.98        122.08         7.49 o                         
   2  -2  11         88.86         93.11         4.96 o                         
   3  -2  11        245.29        218.20         7.18 o                         
   4  -2  11          1.07          0.91         1.83 o                         
   5  -2  11         36.52         41.67         3.77 o                         
   6  -2  11         22.56         25.39         3.79 o                         
   7  -2  11         49.78         58.27         6.10 o                         
   8  -2  11        134.47        145.63        10.54 o                         
   9  -2  11          9.80          8.65         4.57 o                         
  -7  -1  11       1450.21       1566.78        38.01 o                         
  -6  -1  11        218.56        201.63        27.99 o                         
  -5  -1  11        159.27        157.89         9.31 o                         
  -4  -1  11        154.46        155.70         7.63 o                         
  -3  -1  11         53.67         59.08         3.92 o                         
  -2  -1  11        296.78        274.13         6.93 o                         
  -1  -1  11         57.82         61.16         2.74 o                         
   0  -1  11        350.09        339.17         7.16 o                         
   1  -1  11        938.71        940.47        14.03 o                         
   2  -1  11        767.23        775.69        13.78 o                         
   3  -1  11       1302.94       1247.68        18.05 o                         
   4  -1  11          2.86          2.30         2.26 o                         
   5  -1  11        680.18        650.13        14.93 o                         
   6  -1  11        642.49        604.71        14.86 o                         
   7  -1  11        283.09        276.34        10.42 o                         
   8  -1  11        136.79        128.26         8.45 o                         
   9  -1  11        133.42        139.38        10.57 o                         
  -7   0  11         30.35         17.12        13.28 o                         
  -6   0  11         13.85         11.79         4.55 o                         
  -5   0  11          6.96          4.98         3.18 o                         
  -4   0  11          0.01         -0.08         2.57 o                         
  -3   0  11         25.61         17.44         3.21 o                         
  -2   0  11         52.84         53.40         6.13 o                         
  -1   0  11          3.75          4.01         1.69 o                         
   0   0  11        267.85        271.51         6.79 o                         
   1   0  11        475.11        478.86        10.66 o                         
   2   0  11         67.80         66.97         4.68 o                         
   3   0  11         75.69         86.27         5.51 o                         
   4   0  11        170.40        166.27        11.01 o                         
   5   0  11          8.47          3.27         2.30 o                         
   6   0  11          5.59          2.56         2.57 o                         
   7   0  11         13.19         10.78         3.33 o                         
   8   0  11          7.32          6.33         3.18 o                         
   9   0  11          0.42         -0.25         3.73 o                         
  10   0  11          5.47          1.28         5.43 o                         
  -6   1  11        142.54        148.88        10.30 o                         
  -5   1  11         54.61         49.85         6.35 o                         
  -4   1  11        234.95        232.69        10.62 o                         
  -3   1  11         64.29         57.91         5.72 o                         
  -2   1  11        319.74        331.42        10.74 o                         
  -1   1  11          2.65          4.90         1.72 o                         
   0   1  11       2518.89       2476.82        32.26 o                         
   1   1  11        231.43        242.58         7.48 o                         
   2   1  11       1920.90       1905.35        26.98 o                         
   3   1  11       1605.22       1589.67        24.14 o                         
   4   1  11        598.10        572.39        12.85 o                         
   5   1  11        275.87        265.57         9.70 o                         
   6   1  11         97.13         84.01         8.48 o                         
   7   1  11         61.57         66.55         5.79 o                         
   8   1  11        191.60        205.52        16.76 o                         
   9   1  11         16.85         11.27         4.36 o                         
  10   1  11        192.45        225.37        13.55 o                         
  -6   2  11          2.24         -4.96         4.96 o                         
  -5   2  11         56.24         67.22        14.19 o                         
  -4   2  11         13.77          7.93         4.74 o                         
  -3   2  11         97.03         90.09         4.85 o                         
  -2   2  11        338.74        307.01         7.92 o                         
  -1   2  11          1.34          2.63         1.90 o                         
   0   2  11          4.63          2.04         1.70 o                         
   1   2  11        148.91        150.69         8.08 o                         
   2   2  11        234.15        244.26         8.81 o                         
   3   2  11          0.89          2.30         2.77 o                         
   4   2  11          4.60          3.99         3.27 o                         
   5   2  11         72.10         67.67         5.18 o                         
   6   2  11          1.38          0.68         2.28 o                         
   7   2  11         10.59         12.76         3.33 o                         
   8   2  11        160.70        172.56         9.73 o                         
   9   2  11        127.68        133.01        16.74 o                         
  10   2  11        104.10         94.89         8.81 o                         
  -5   3  11        300.43        326.51        16.46 o                         
  -4   3  11         46.33         44.19         5.75 o                         
  -3   3  11        159.43        154.53         8.19 o                         
  -2   3  11        134.73        149.70         6.77 o                         
  -1   3  11        427.29        440.04        10.37 o                         
   0   3  11        778.37        735.59        13.97 o                         
   1   3  11        142.70        153.19         6.39 o                         
   2   3  11        242.01        229.69         7.67 o                         
   3   3  11       1284.56       1201.65        22.94 o                         
   4   3  11        118.91        122.19         9.16 o                         
   5   3  11        493.49        455.94        13.56 o                         
   6   3  11        102.28        100.92        10.04 o                         
   7   3  11        271.63        273.85        11.38 o                         
   8   3  11        203.55        199.32         9.52 o                         
   9   3  11        359.35        334.11        13.23 o                         
  10   3  11        134.72        150.42        10.89 o                         
  -5   4  11         13.19         15.09         6.78 o                         
  -4   4  11        205.79        217.01        14.91 o                         
  -3   4  11         43.10         42.63         6.09 o                         
  -2   4  11         26.85         26.09         3.70 o                         
  -1   4  11        215.05        217.46         7.78 o                         
   0   4  11        277.60        260.23         8.19 o                         
   1   4  11         77.75         77.65         5.92 o                         
   2   4  11         51.90         55.04         6.70 o                         
   3   4  11        400.13        396.20        16.44 o                         
   4   4  11         20.77         21.99         6.04 o                         
   5   4  11        369.05        374.58        12.22 o                         
   6   4  11          0.34         -1.87         2.63 o                         
   7   4  11         15.89         11.68         3.74 o                         
   8   4  11          7.65         10.32         4.12 o                         
   9   4  11          0.07          2.59         4.88 o                         
  10   4  11          4.31          7.92         5.98 o                         
  -4   5  11         46.70         50.88         8.44 o                         
  -3   5  11          2.26         -3.78         4.23 o                         
  -2   5  11         10.26         10.78         3.83 o                         
  -1   5  11         44.44         52.19         6.76 o                         
   0   5  11        497.06        486.90        12.66 o                         
   1   5  11        655.21        651.72        13.93 o                         
   2   5  11        498.21        511.44        12.02 o                         
   3   5  11        957.94        961.45        18.05 o                         
   4   5  11        635.52        614.28        13.33 o                         
   5   5  11        998.32       1040.50        32.52 o                         
   6   5  11        187.98        195.88         9.95 o                         
   7   5  11        102.24         92.39         7.61 o                         
   8   5  11         11.24         14.90         5.84 o                         
   9   5  11        491.00        502.85        20.03 o                         
  10   5  11        191.51        233.36        18.61 o                         
  -3   6  11        117.21        126.95        14.44 o                         
  -2   6  11         65.03         65.78        10.29 o                         
  -1   6  11         24.10         14.36         3.42 o                         
   0   6  11        167.36        165.98         8.13 o                         
   1   6  11          0.88         -0.72         2.42 o                         
   2   6  11          0.01         -2.23         2.23 o                         
   3   6  11        153.26        137.23         7.41 o                         
   4   6  11        355.42        346.86        11.71 o                         
   5   6  11          4.33          4.98         3.98 o                         
   6   6  11          8.89          0.95         3.19 o                         
   7   6  11        120.43        105.90         8.15 o                         
   8   6  11         16.18         10.25         6.65 o                         
   9   6  11         41.59         48.22         8.18 o                         
  10   6  11          9.71          3.90         5.33 o                         
  -2   7  11        189.47        195.21        11.73 o                         
  -1   7  11         27.74         17.87         5.09 o                         
   0   7  11        658.93        647.63        17.85 o                         
   1   7  11        387.37        380.21        11.40 o                         
   2   7  11        183.21        195.81         8.95 o                         
   3   7  11        212.30        212.46         9.10 o                         
   4   7  11        496.81        512.11        14.82 o                         
   5   7  11        351.94        342.93        12.15 o                         
   6   7  11        179.45        189.02        10.58 o                         
   7   7  11         14.48         14.12         4.55 o                         
   8   7  11          5.59         20.70         5.89 o                         
   9   7  11        314.50        321.50        18.61 o                         
  -1   8  11         30.27         27.75         5.80 o                         
   0   8  11         12.74          6.32         4.51 o                         
   1   8  11        230.14        247.09        12.35 o                         
   2   8  11         54.16         54.38         6.44 o                         
   3   8  11          0.19         -1.28         3.03 o                         
   4   8  11        124.42        124.69         8.89 o                         
   5   8  11          1.47         -3.41         3.52 o                         
   6   8  11          0.01          3.64         3.96 o                         
   7   8  11          0.08         -2.00         3.71 o                         
   8   8  11        125.76         93.99        13.54 o                         
   9   8  11          0.05          5.22         6.38 o                         
   1   9  11         30.66         41.00         6.70 o                         
   2   9  11        321.64        343.57        13.47 o                         
   3   9  11        151.51        155.08        10.15 o                         
   4   9  11         12.98          7.69         7.03 o                         
   5   9  11        533.96        549.00        19.51 o                         
   6   9  11        465.59        487.54        18.48 o                         
   7   9  11        472.03        489.75        18.68 o                         
  -2  -7  12          9.76          3.76         4.70 o                         
  -1  -7  12         53.78         74.42         8.50 o                         
   0  -7  12         35.83         32.60         6.39 o                         
   1  -7  12        105.60        100.91        11.78 o                         
   2  -7  12        332.37        322.28        24.73 o                         
  -4  -6  12        200.73        200.44        10.97 o                         
  -3  -6  12        220.56        210.78        11.15 o                         
  -2  -6  12        168.30        177.24        11.69 o                         
  -1  -6  12        596.95        662.95        19.91 o                         
   0  -6  12        229.64        251.17        13.26 o                         
   1  -6  12        150.75        160.19        22.65 o                         
   2  -6  12        229.67        246.40        13.96 o                         
   3  -6  12         54.91         52.28         7.26 o                         
   4  -6  12        203.75        215.40        16.38 o                         
  -5  -5  12         54.27         45.97         5.87 o                         
  -4  -5  12         20.13         25.77         4.80 o                         
  -3  -5  12        374.13        384.71        11.19 o                         
  -2  -5  12          1.72         -0.12         1.97 o                         
  -1  -5  12          0.00          0.21         1.93 o                         
   0  -5  12         19.42         18.31         3.08 o                         
   1  -5  12         81.36        102.34         6.74 o                         
   2  -5  12          0.12          2.98         2.53 o                         
   3  -5  12         28.55         24.59         5.28 o                         
   4  -5  12         62.80         88.92         8.60 o                         
   5  -5  12          8.25          6.89         4.50 o                         
  -5  -4  12        231.92        253.45        10.78 o                         
  -4  -4  12         18.48         14.87         2.62 o                         
  -3  -4  12        329.47        314.54         8.22 o                         
  -2  -4  12        358.16        361.08         8.17 o                         
  -1  -4  12        969.60        964.45        15.58 o                         
   0  -4  12        491.82        484.95        10.72 o                         
   1  -4  12        421.96        422.60        11.24 o                         
   2  -4  12        593.16        601.82        19.27 o                         
   3  -4  12        559.07        566.67        13.80 o                         
   4  -4  12        154.40        148.14         6.90 o                         
   5  -4  12         52.60         56.32         4.87 o                         
   6  -4  12         20.24         23.73         4.72 o                         
  -5  -3  12          3.33          4.36         3.92 o                         
  -4  -3  12        141.99        152.09         8.60 o                         
  -3  -3  12         16.01         24.32         2.62 o                         
  -2  -3  12        154.62        154.42         6.31 o                         
  -1  -3  12        458.46        474.84         9.49 o                         
   0  -3  12          5.53          2.27         2.02 o                         
   1  -3  12          5.83         10.08         2.70 o                         
   2  -3  12         84.55         85.51         5.10 o                         
   3  -3  12          3.95          2.79         2.24 o                         
   4  -3  12        117.24        125.46         8.01 o                         
   5  -3  12         60.35         65.21         5.32 o                         
   6  -3  12          0.05          6.05         2.94 o                         
   7  -3  12        119.07        115.21         9.65 o                         
  -4  -2  12        390.94        414.94        25.51 o                         
  -3  -2  12        130.57        115.86         8.08 o                         
  -2  -2  12        843.70        848.25        20.86 o                         
  -1  -2  12       1110.34       1120.44        15.47 o                         
   0  -2  12        426.14        420.88         8.72 o                         
   1  -2  12          3.44          4.18         2.29 o                         
   2  -2  12        172.73        177.41         6.33 o                         
   3  -2  12         45.08         46.68         4.00 o                         
   4  -2  12        602.29        569.56        12.21 o                         
   5  -2  12        104.01        101.49         7.18 o                         
   6  -2  12        205.51        217.60        11.02 o                         
   7  -2  12        402.20        389.43        13.09 o                         
   8  -2  12        271.26        263.17        13.75 o                         
  -3  -1  12         18.46         16.66         4.79 o                         
  -2  -1  12        216.63        234.62         8.46 o                         
  -1  -1  12          0.47          0.71         1.63 o                         
   0  -1  12         55.89         48.56         3.97 o                         
   1  -1  12         17.63         16.55         3.04 o                         
   2  -1  12        339.09        343.56        10.26 o                         
   3  -1  12         44.16         43.41         7.29 o                         
   4  -1  12         24.22         27.15         3.81 o                         
   5  -1  12          0.17         -1.23         2.39 o                         
   6  -1  12          0.92          0.69         2.88 o                         
   7  -1  12         98.54         98.99         7.59 o                         
   8  -1  12         57.08         63.76         7.21 o                         
  -5   0  12        162.57        150.81         8.48 o                         
  -4   0  12        282.22        284.63        14.01 o                         
  -3   0  12        157.22        157.19        11.42 o                         
  -2   0  12        191.33        220.27        34.50 o                         
  -1   0  12         97.82         90.81         4.37 o                         
   0   0  12        406.14        417.45        14.50 o                         
   1   0  12       1229.45       1214.28        36.85 o                         
   2   0  12        465.35        454.31        11.24 o                         
   3   0  12         44.86         62.61         7.89 o                         
   4   0  12        521.29        519.91        12.84 o                         
   5   0  12       1003.81        972.19        19.12 o                         
   6   0  12        322.97        330.93        11.03 o
[truncated: 27,703 more chars]
